# Supplementary material for: Crystal structure at 100 K of bis­[1,2-bis­(di­phenyl­phosphan­yl)ethane]­nickel(II) bis­(tri­fluoro­methane­sulfonate): a possible negative thermal expansion mol­ecular material
Source: Acta Crystallogr E Crystallogr Commun. 2018 Oct 31;74(Pt 11):1678–81. doi: 10.1107/S2056989018014846 (PMC6218916; doi:10.1107/S2056989018014846)
Supplement: Supplementary file 1 [file e-74-01678-sup1.cif]

##############################################################################
#                                                                            #
# This CIF contains the data in a paper accepted for publication in          #
# Acta Crystallographica Section E. It conforms to the requirements of       #
# Notes for Authors for Acta Crystallographica Section E, and has been       #
# peer reviewed under the auspices of the IUCr Commission on Journals.       #
#                                                                            #
# Full details of the Crystallographic Information File format               #
# are given in the paper "The Crystallographic Information File (CIF):       #
# a New Standard Archive File for Crystallography" by S. R. Hall, F. H.      #
# Allen and I. D. Brown [Acta Cryst. (1991), A47, 655-685].                  #
#                                                                            #
# The current version of the core CIF dictionary is obtainable from          #
# ftp://ftp.iucr.org/pub/cif_core.dic.                                       #
#                                                                            #
# Software is freely available for graphical display of the structure(s)     #
# in this CIF. For information consult the CIF software page                 #
# http://www.iucr.org/resources/cif/software.                                #
#                                                                            #
# This file may be used for bona fide research purposes within the           #
# scientific community so long as proper attribution is given to the journal # 
# article from which it was obtained.                                        #
#                                                                            #
##############################################################################
data_I
_audit_creation_method     SHELXL-2014/6
_journal_date_recd_electronic     2018-09-25
_journal_date_accepted     2018-10-19
_journal_name_full     'Acta Crystallographica, Section E'
_journal_year     2018
_journal_volume     74
_journal_issue     11
_journal_page_first     1678
_journal_page_last     1681
_journal_paper_category     GM
_journal_paper_doi     10.1107/S2056989018014846
_journal_coeditor_code     HB7775
_publ_contact_author_name     "\'Alvaro Duarte-Ruiz"
_publ_contact_author_address
;
Departamento de Qu\'imica, Universidad Nacional de Colombia,
Ciudad Universitaria, Bogot\'a Kr 30 No 45-03, Colombia
;
_publ_contact_author_email     aduarter@unal.edu.co
_publ_section_title
;
Crystal structure at 100 K of bis[1,2-bis(diphenylphosphanyl)ethane]nickel(II)
bis(trifluoromethanesulfonate): a possible negative thermal expansion
molecular material
;
_publ_section_title_footnote     .
loop_
    _publ_author_name
    _publ_author_address
    "Cano-Ben\'itez, Cristian A."
;
Departamento de Qu\'imica, Universidad Nacional de Colombia,
Ciudad Universitaria, Bogot\'a Kr 30 No 45-03, Colombia
;
    "Metta-Maga\~na, Alejandro J."
;
Department of Chemistry and Biochemistry, University of Texas at El Paso,
500 W University El Paso, Texas 79968, USA
;
    "Duarte-Ruiz, \'Alvaro"
;
Departamento de Qu\'imica, Universidad Nacional de Colombia,
Ciudad Universitaria, Bogot\'a Kr 30 No 45-03, Colombia
;
_publ_section_synopsis
;
Description and comparison of the crystal structure of
(Ni(1,2--bis(diphenylphosphanyl)ethane)~2~)(CF~3~SO~3~)~2~ at 100 K with its
nitrate and bromide analogues.
;
_chemical_name_systematic
;
Bis[1,2-bis(diphenylphosphanyl)ethane]nickel(II)
bis(trifluoromethanesulfonate)
;
_chemical_name_common     'bis(dppe))nickel(II) bis(triflate)'
_chemical_formula_moiety     'C52 H48 Ni P4 2+, 2(C S O3 F3-)'
_chemical_formula_sum     'C54 H48 F6 Ni O6 P4 S2'
_chemical_formula_iupac     '[Ni (C26 H24 P2)2] (C F3 O3 S)2'
_chemical_formula_weight     1153.63
_chemical_melting_point     ?
_chemical_compound_source     Synthesis
_space_group_crystal_system     monoclinic
_space_group_name_H-M_alt     'P 21/n'
_space_group_name_Hall     '-P 2yn'
loop_
    _space_group_symop_operation_xyz
    'x, y, z'
    '-x+1/2, y+1/2, -z+1/2'
    '-x, -y, -z'
    'x-1/2, -y-1/2, z-1/2'
_cell_length_a     11.0462(4)
_cell_length_b     16.1813(6)
_cell_length_c     14.3914(5)
_cell_angle_alpha     90
_cell_angle_beta     98.1430(10)
_cell_angle_gamma     90
_cell_volume     2546.41(16)
_cell_formula_units_Z     2
_cell_measurement_reflns_used     8190
_cell_measurement_theta_min     2.248
_cell_measurement_theta_max     29.902
_cell_measurement_temperature     100(2)
_exptl_crystal_description     Cube
_exptl_crystal_colour     Yellow
_exptl_crystal_size_max     0.205
_exptl_crystal_size_mid     0.190
_exptl_crystal_size_min     0.094
_exptl_crystal_density_diffrn     1.505
_exptl_crystal_density_meas     ?
_exptl_crystal_density_method     'Not measured'
_exptl_crystal_F_000     1188
_exptl_absorpt_coefficient_mu     0.662
_exptl_absorpt_correction_type     multi-scan
_exptl_absorpt_process_details
;
(SADABS; Bruker, 2013)
;
_exptl_absorpt_correction_T_min     0.828
_exptl_absorpt_correction_T_max     0.974
_diffrn_ambient_temperature     100(2)
_diffrn_source     'fine-focus X-ray tube'
_diffrn_radiation_type     MoK\a
_diffrn_radiation_wavelength     0.71073
_diffrn_measurement_device_type     'Bruker SMART APEX CCD'
_diffrn_measurement_method     '\w and \f scans'
_diffrn_detector_area_resol_mean     ?
_diffrn_reflns_number     30965
_diffrn_reflns_av_R_equivalents     0.0393
_diffrn_reflns_av_unetI/netI     0.0388
_diffrn_reflns_theta_min     1.905
_diffrn_reflns_theta_max     29.959
_diffrn_reflns_theta_full     25.242
_diffrn_measured_fraction_theta_max     0.978
_diffrn_measured_fraction_theta_full     1.000
_diffrn_reflns_limit_h_min     -15
_diffrn_reflns_limit_h_max     15
_diffrn_reflns_limit_k_min     -22
_diffrn_reflns_limit_k_max     20
_diffrn_reflns_limit_l_min     -19
_diffrn_reflns_limit_l_max     16
_diffrn_radiation_probe     x-ray
_refine_special_details     ?
_reflns_number_total     7253
_reflns_number_gt     5928
_reflns_threshold_expression     'I > 2\s(I)'
_refine_ls_structure_factor_coef     Fsqd
_refine_ls_matrix_type     full
_refine_ls_R_factor_all     0.0538
_refine_ls_R_factor_gt     0.0402
_refine_ls_wR_factor_gt     0.0886
_refine_ls_wR_factor_ref     0.0989
_refine_ls_goodness_of_fit_ref     1.043
_refine_ls_restrained_S_all     1.049
_refine_ls_number_reflns     7253
_refine_ls_number_parameters     395
_refine_ls_number_restraints     144
_refine_ls_hydrogen_treatment     constr
_refine_ls_weighting_scheme     calc
_refine_ls_weighting_details
              'w=1/[\s^2^(Fo^2^)+(0.0417P)^2^+1.7778P] where P=(Fo^2^+2Fc^2^)/3'
_atom_sites_solution_hydrogens     geom
_atom_sites_solution_primary     other
_atom_sites_solution_secondary     difmap
_refine_ls_shift/su_max     0.001
_refine_ls_shift/su_mean     0.000
_refine_diff_density_max     0.637
_refine_diff_density_min     -0.304
_refine_ls_extinction_method     none
_refine_ls_extinction_coef     .
loop_
    _atom_type_symbol
    _atom_type_description
    _atom_type_scat_dispersion_real
    _atom_type_scat_dispersion_imag
    _atom_type_scat_source
    'C' 'C' 0.0033 0.0016
                         'International Tables Vol C Tables 4.2.6.8 and 6.1.1.4'
    'H' 'H' 0.0000 0.0000
                         'International Tables Vol C Tables 4.2.6.8 and 6.1.1.4'
    'F' 'F' 0.0171 0.0103
                         'International Tables Vol C Tables 4.2.6.8 and 6.1.1.4'
    'Ni' 'Ni' 0.3393 1.1124
                         'International Tables Vol C Tables 4.2.6.8 and 6.1.1.4'
    'O' 'O' 0.0106 0.0060
                         'International Tables Vol C Tables 4.2.6.8 and 6.1.1.4'
    'P' 'P' 0.1023 0.0942
                         'International Tables Vol C Tables 4.2.6.8 and 6.1.1.4'
    'S' 'S' 0.1246 0.1234
                         'International Tables Vol C Tables 4.2.6.8 and 6.1.1.4'
_computing_data_collection
;
APEX2 (Bruker, 2013)
;
_computing_cell_refinement
;
SAINT (Bruker, 2013)
;
_computing_data_reduction
;
SAINT (Bruker, 2013)
;
_computing_structure_solution
;
SHELXS97 (Sheldrick, 2008)
;
_computing_structure_refinement
;
SHELXL2014 (Sheldrick, 2015)
;
_computing_molecular_graphics
;
SHELXTL (Sheldrick, 2008) and Mercury (Macrae <i>et al.</i>,
2006)
;
_computing_publication_material
;
publCIF (Westrip, 2010) and <i>OLEX2</i> (Dolomanov <i>et al.</i>,
2009)
;
loop_
    _atom_site_type_symbol
    _atom_site_label
    _atom_site_fract_x
    _atom_site_fract_y
    _atom_site_fract_z
    _atom_site_U_iso_or_equiv
    _atom_site_adp_type
    _atom_site_calc_flag
    _atom_site_occupancy
    _atom_site_disorder_assembly
    _atom_site_disorder_group
    Ni Ni1 0.5000 0.5000 0.5000 0.01104(8) Uani d 1 . .
    P P1 0.53302(4) 0.38286(3) 0.42411(3) 0.01285(10) Uani d 1 . .
    P P2 0.69870(4) 0.48827(3) 0.56393(3) 0.01274(10) Uani d 1 . .
    S S1 0.26698(4) 0.39668(3) 0.80990(3) 0.02173(11) Uani d 1 . .
    F F1 0.2529(7) 0.5524(4) 0.8625(7) 0.0447(13) Uani d 0.65(2) A 1
    F F2 0.4016(7) 0.4830(5) 0.9367(4) 0.0379(13) Uani d 0.65(2) A 1
    F F3 0.2175(10) 0.4617(6) 0.9650(5) 0.0491(18) Uani d 0.65(2) A 1
    O O1 0.3362(11) 0.4294(11) 0.7393(10) 0.0208(17) Uani d 0.65(2) A 1
    O O2 0.1365(6) 0.3986(9) 0.7762(11) 0.039(2) Uani d 0.65(2) A 1
    O O3 0.3121(10) 0.3245(4) 0.8587(7) 0.0390(14) Uani d 0.65(2) A 1
    C C27 0.2842(7) 0.4783(5) 0.8967(5) 0.0258(12) Uani d 0.65(2) A 1
    F F1A 0.2385(18) 0.5530(8) 0.8295(13) 0.054(3) Uani d 0.35(2) A 2
    F F2A 0.3693(16) 0.5037(11) 0.9377(10) 0.052(3) Uani d 0.35(2) A 2
    F F3A 0.1751(13) 0.4830(6) 0.9399(10) 0.038(2) Uani d 0.35(2) A 2
    O O1A 0.353(2) 0.419(2) 0.7470(19) 0.018(3) Uani d 0.35(2) A 2
    O O2A 0.1429(12) 0.3789(17) 0.778(2) 0.040(4) Uani d 0.35(2) A 2
    O O3A 0.323(2) 0.3366(11) 0.8793(14) 0.052(4) Uani d 0.35(2) A 2
    C C27A 0.2607(15) 0.4870(11) 0.8830(11) 0.039(3) Uani d 0.35(2) A 2
    C C1 0.69589(16) 0.38126(12) 0.41112(13) 0.0163(3) Uani d 1 . .
    H H1A 0.7191 0.3259 0.3902 0.020 Uiso calc 1 . .
    H H1B 0.7127 0.4224 0.3636 0.020 Uiso calc 1 . .
    C C2 0.76932(16) 0.40193(11) 0.50616(13) 0.0163(3) Uani d 1 . .
    H H2A 0.8537 0.4173 0.4974 0.020 Uiso calc 1 . .
    H H2B 0.7739 0.3525 0.5470 0.020 Uiso calc 1 . .
    C C3 0.79945(15) 0.57547(11) 0.55049(12) 0.0146(3) Uani d 1 . .
    C C4 0.82936(17) 0.59377(12) 0.46148(13) 0.0189(4) Uani d 1 . .
    H H4 0.7979 0.5603 0.4094 0.023 Uiso calc 1 . .
    C C5 0.90443(17) 0.66028(13) 0.44857(14) 0.0216(4) Uani d 1 . .
    H H5 0.9241 0.6724 0.3879 0.026 Uiso calc 1 . .
    C C6 0.95088(17) 0.70922(12) 0.52492(14) 0.0218(4) Uani d 1 . .
    H H6 1.0015 0.7552 0.5162 0.026 Uiso calc 1 . .
    C C7 0.92328(18) 0.69083(12) 0.61367(14) 0.0217(4) Uani d 1 . .
    H H7 0.9562 0.7238 0.6658 0.026 Uiso calc 1 . .
    C C8 0.84752(17) 0.62430(12) 0.62676(13) 0.0177(4) Uani d 1 . .
    H H8 0.8286 0.6122 0.6877 0.021 Uiso calc 1 . .
    C C9 0.72551(16) 0.45953(11) 0.68697(12) 0.0144(3) Uani d 1 . .
    C C10 0.84583(16) 0.45136(12) 0.73350(13) 0.0170(4) Uani d 1 . .
    H H10 0.9133 0.4647 0.7020 0.020 Uiso calc 1 . .
    C C11 0.86528(17) 0.42372(12) 0.82559(13) 0.0194(4) Uani d 1 . .
    H H11 0.9464 0.4189 0.8575 0.023 Uiso calc 1 . .
    C C12 0.76717(18) 0.40297(12) 0.87152(13) 0.0206(4) Uani d 1 . .
    H H12 0.7815 0.3842 0.9347 0.025 Uiso calc 1 . .
    C C13 0.64807(18) 0.40952(12) 0.82552(14) 0.0202(4) Uani d 1 . .
    H H13 0.5810 0.3948 0.8568 0.024 Uiso calc 1 . .
    C C14 0.62791(16) 0.43798(12) 0.73299(13) 0.0173(4) Uani d 1 . .
    H H14 0.5467 0.4426 0.7013 0.021 Uiso calc 1 . .
    C C15 0.51023(15) 0.29773(11) 0.50214(12) 0.0145(3) Uani d 1 . .
    C C16 0.55540(17) 0.21858(12) 0.48785(13) 0.0183(4) Uani d 1 . .
    H H16 0.5976 0.2081 0.4359 0.022 Uiso calc 1 . .
    C C17 0.53812(18) 0.15561(12) 0.55013(14) 0.0207(4) Uani d 1 . .
    H H17 0.5694 0.1020 0.5411 0.025 Uiso calc 1 . .
    C C18 0.47550(18) 0.17043(13) 0.62542(14) 0.0215(4) Uani d 1 . .
    H H18 0.4645 0.1270 0.6678 0.026 Uiso calc 1 . .
    C C19 0.42870(18) 0.24842(13) 0.63928(14) 0.0216(4) Uani d 1 . .
    H H19 0.3848 0.2583 0.6904 0.026 Uiso calc 1 . .
    C C20 0.44672(16) 0.31192(12) 0.57772(13) 0.0175(4) Uani d 1 . .
    H H20 0.4155 0.3655 0.5872 0.021 Uiso calc 1 . .
    C C21 0.45902(16) 0.35263(11) 0.30856(12) 0.0145(3) Uani d 1 . .
    C C22 0.49303(17) 0.39130(12) 0.22954(13) 0.0184(4) Uani d 1 . .
    H H22 0.5538 0.4333 0.2367 0.022 Uiso calc 1 . .
    C C23 0.43798(18) 0.36837(12) 0.14041(13) 0.0212(4) Uani d 1 . .
    H H23 0.4621 0.3941 0.0866 0.025 Uiso calc 1 . .
    C C24 0.34774(17) 0.30791(12) 0.12975(13) 0.0188(4) Uani d 1 . .
    H H24 0.3092 0.2932 0.0688 0.023 Uiso calc 1 . .
    C C25 0.31386(17) 0.26894(12) 0.20790(13) 0.0195(4) Uani d 1 . .
    H H25 0.2524 0.2274 0.2004 0.023 Uiso calc 1 . .
    C C26 0.37007(16) 0.29075(11) 0.29752(13) 0.0158(3) Uani d 1 . .
    H H26 0.3478 0.2635 0.3511 0.019 Uiso calc 1 . .
loop_
    _atom_site_aniso_label
    _atom_site_aniso_U_11
    _atom_site_aniso_U_22
    _atom_site_aniso_U_33
    _atom_site_aniso_U_12
    _atom_site_aniso_U_13
    _atom_site_aniso_U_23
    Ni1 0.01002(14) 0.01164(16) 0.01101(15) 0.00041(11) -0.00007(11)
                                                                    -0.00175(11)
    P1 0.01274(19) 0.0129(2) 0.0127(2) -0.00012(15) 0.00118(16) -0.00210(16)
    P2 0.01096(19) 0.0140(2) 0.0127(2) 0.00037(15) -0.00016(16) -0.00071(16)
    S1 0.0190(2) 0.0257(3) 0.0215(2) -0.00271(18) 0.00664(18) -0.00384(19)
    F1 0.059(2) 0.0265(18) 0.054(3) 0.0053(13) 0.028(3) -0.008(2)
    F2 0.040(2) 0.051(3) 0.0218(16) -0.0196(18) -0.0022(15) -0.0033(15)
    F3 0.063(3) 0.058(3) 0.035(2) -0.027(3) 0.033(2) -0.019(2)
    O1 0.014(3) 0.029(4) 0.019(2) 0.001(3) 0.002(2) -0.0005(18)
    O2 0.0135(16) 0.068(6) 0.036(2) -0.0056(18) 0.0026(14) -0.015(4)
    O3 0.052(3) 0.0208(18) 0.047(3) -0.0021(16) 0.015(2) 0.0070(19)
    C27 0.031(2) 0.028(2) 0.020(2) -0.0097(18) 0.0108(17) -0.0060(16)
    F1A 0.077(6) 0.037(3) 0.059(6) 0.015(3) 0.048(5) 0.005(4)
    F2A 0.049(5) 0.065(7) 0.045(4) -0.027(4) 0.019(3) -0.026(4)
    F3A 0.049(4) 0.038(3) 0.036(4) -0.007(3) 0.032(3) -0.009(3)
    O1A 0.011(4) 0.027(6) 0.017(5) 0.006(3) 0.003(4) -0.002(3)
    O2A 0.032(4) 0.057(9) 0.033(4) -0.014(4) 0.014(3) -0.016(5)
    O3A 0.057(6) 0.045(6) 0.053(7) 0.022(5) 0.011(5) 0.017(5)
    C27A 0.044(5) 0.042(5) 0.036(5) -0.012(4) 0.024(4) -0.006(3)
    C1 0.0148(7) 0.0181(9) 0.0163(8) 0.0003(6) 0.0036(7) -0.0036(7)
    C2 0.0140(7) 0.0174(9) 0.0169(8) 0.0037(6) 0.0008(6) -0.0007(7)
    C3 0.0111(7) 0.0153(9) 0.0171(8) 0.0011(6) 0.0008(6) 0.0005(7)
    C4 0.0170(8) 0.0227(10) 0.0167(9) -0.0017(7) 0.0011(7) -0.0014(7)
    C5 0.0195(8) 0.0256(10) 0.0202(9) -0.0013(7) 0.0046(7) 0.0028(8)
    C6 0.0194(8) 0.0186(10) 0.0275(10) -0.0031(7) 0.0036(8) 0.0003(8)
    C7 0.0230(9) 0.0195(10) 0.0219(9) -0.0034(7) 0.0005(8) -0.0029(7)
    C8 0.0194(8) 0.0168(9) 0.0168(8) 0.0011(7) 0.0017(7) -0.0011(7)
    C9 0.0158(7) 0.0136(8) 0.0131(8) 0.0016(6) 0.0002(6) -0.0011(6)
    C10 0.0150(8) 0.0180(9) 0.0172(8) 0.0009(6) -0.0003(7) 0.0007(7)
    C11 0.0201(8) 0.0186(9) 0.0177(9) 0.0035(7) -0.0033(7) 0.0006(7)
    C12 0.0275(9) 0.0194(9) 0.0145(8) 0.0057(7) 0.0018(7) 0.0006(7)
    C13 0.0217(9) 0.0204(10) 0.0199(9) 0.0030(7) 0.0074(7) 0.0012(7)
    C14 0.0162(8) 0.0184(9) 0.0173(8) 0.0023(7) 0.0017(7) -0.0004(7)
    C15 0.0141(7) 0.0147(8) 0.0140(8) 0.0003(6) -0.0010(6) -0.0011(6)
    C16 0.0188(8) 0.0182(9) 0.0178(8) 0.0022(7) 0.0027(7) -0.0032(7)
    C17 0.0247(9) 0.0152(9) 0.0211(9) 0.0034(7) 0.0001(8) 0.0003(7)
    C18 0.0222(9) 0.0212(10) 0.0204(9) -0.0007(7) 0.0006(7) 0.0052(7)
    C19 0.0215(9) 0.0268(11) 0.0174(9) 0.0013(8) 0.0053(7) 0.0026(7)
    C20 0.0177(8) 0.0179(9) 0.0170(8) 0.0024(7) 0.0025(7) -0.0002(7)
    C21 0.0156(7) 0.0129(8) 0.0148(8) 0.0018(6) 0.0011(6) -0.0026(6)
    C22 0.0223(8) 0.0162(9) 0.0168(9) -0.0044(7) 0.0024(7) -0.0013(7)
    C23 0.0264(9) 0.0218(10) 0.0155(9) -0.0016(8) 0.0029(7) 0.0003(7)
    C24 0.0199(8) 0.0200(9) 0.0153(8) 0.0009(7) -0.0012(7) -0.0035(7)
    C25 0.0192(8) 0.0176(9) 0.0205(9) -0.0026(7) -0.0013(7) -0.0036(7)
    C26 0.0180(8) 0.0143(9) 0.0152(8) -0.0014(6) 0.0026(7) -0.0015(6)
_geom_special_details
;
 All esds (except the esd in the dihedral angle between two l.s. planes)
 are estimated using the full covariance matrix.  The cell esds are taken
 into account individually in the estimation of esds in distances, angles
 and torsion angles; correlations between esds in cell parameters are only
 used when they are defined by crystal symmetry.  An approximate (isotropic)
 treatment of cell esds is used for estimating esds involving l.s. planes.
;
loop_
    _geom_bond_atom_site_label_1
    _geom_bond_atom_site_label_2
    _geom_bond_site_symmetry_2
    _geom_bond_distance
    _geom_bond_publ_flag
    Ni1 P1 . 2.2431(5) ?
    Ni1 P1 3_666 2.2431(5) ?
    Ni1 P2 . 2.2646(4) ?
    Ni1 P2 3_666 2.2646(4) ?
    P1 C21 . 1.8132(18) ?
    P1 C15 . 1.8172(19) ?
    P1 C1 . 1.8350(18) ?
    P2 C9 . 1.8141(18) ?
    P2 C3 . 1.8243(19) ?
    P2 C2 . 1.8533(18) ?
    S1 O2A . 1.413(12) ?
    S1 O3 . 1.416(6) ?
    S1 O1A . 1.442(12) ?
    S1 O2 . 1.454(6) ?
    S1 O1 . 1.455(7) ?
    S1 O3A . 1.467(11) ?
    S1 C27A . 1.807(17) ?
    S1 C27 . 1.809(7) ?
    F1 C27 . 1.323(6) ?
    F2 C27 . 1.345(6) ?
    F3 C27 . 1.337(6) ?
    F1A C27A . 1.319(11) ?
    F2A C27A . 1.366(11) ?
    F3A C27A . 1.337(11) ?
    C1 C2 . 1.525(2) ?
    C3 C8 . 1.395(2) ?
    C3 C4 . 1.399(3) ?
    C4 C5 . 1.387(3) ?
    C5 C6 . 1.392(3) ?
    C6 C7 . 1.387(3) ?
    C7 C8 . 1.393(3) ?
    C9 C14 . 1.387(3) ?
    C9 C10 . 1.407(2) ?
    C10 C11 . 1.386(3) ?
    C11 C12 . 1.388(3) ?
    C12 C13 . 1.390(3) ?
    C13 C14 . 1.397(3) ?
    C15 C20 . 1.394(3) ?
    C15 C16 . 1.400(3) ?
    C16 C17 . 1.388(3) ?
    C17 C18 . 1.386(3) ?
    C18 C19 . 1.389(3) ?
    C19 C20 . 1.389(3) ?
    C21 C22 . 1.395(3) ?
    C21 C26 . 1.396(2) ?
    C22 C23 . 1.390(3) ?
    C23 C24 . 1.390(3) ?
    C24 C25 . 1.386(3) ?
    C25 C26 . 1.395(2) ?
loop_
    _geom_angle_atom_site_label_1
    _geom_angle_atom_site_label_2
    _geom_angle_atom_site_label_3
    _geom_angle_site_symmetry_1
    _geom_angle_site_symmetry_3
    _geom_angle
    _geom_angle_publ_flag
    P1 Ni1 P1 . 3_666 179.999(19) ?
    P1 Ni1 P2 . . 84.943(16) ?
    P1 Ni1 P2 3_666 . 95.056(16) ?
    P1 Ni1 P2 . 3_666 95.057(16) ?
    P1 Ni1 P2 3_666 3_666 84.945(16) ?
    P2 Ni1 P2 . 3_666 180.0 ?
    C21 P1 C15 . . 106.16(8) ?
    C21 P1 C1 . . 102.94(8) ?
    C15 P1 C1 . . 106.01(8) ?
    C21 P1 Ni1 . . 126.24(6) ?
    C15 P1 Ni1 . . 107.06(6) ?
    C1 P1 Ni1 . . 106.91(6) ?
    C9 P2 C3 . . 106.51(8) ?
    C9 P2 C2 . . 102.93(8) ?
    C3 P2 C2 . . 103.51(8) ?
    C9 P2 Ni1 . . 115.65(6) ?
    C3 P2 Ni1 . . 117.57(6) ?
    C2 P2 Ni1 . . 109.04(6) ?
    O2A S1 O1A . . 122.4(18) ?
    O3 S1 O2 . . 116.5(7) ?
    O3 S1 O1 . . 117.6(7) ?
    O2 S1 O1 . . 110.7(9) ?
    O2A S1 O3A . . 112.6(15) ?
    O1A S1 O3A . . 109.8(13) ?
    O2A S1 C27A . . 103.9(12) ?
    O1A S1 C27A . . 104.4(16) ?
    O3A S1 C27A . . 100.8(8) ?
    O3 S1 C27 . . 105.3(4) ?
    O2 S1 C27 . . 102.5(6) ?
    O1 S1 C27 . . 101.7(9) ?
    F1 C27 F3 . . 108.3(6) ?
    F1 C27 F2 . . 107.0(6) ?
    F3 C27 F2 . . 107.1(5) ?
    F1 C27 S1 . . 114.1(5) ?
    F3 C27 S1 . . 110.3(5) ?
    F2 C27 S1 . . 109.7(5) ?
    F1A C27A F3A . . 107.9(11) ?
    F1A C27A F2A . . 104.5(13) ?
    F3A C27A F2A . . 107.2(11) ?
    F1A C27A S1 . . 109.5(10) ?
    F3A C27A S1 . . 114.0(11) ?
    F2A C27A S1 . . 113.2(10) ?
    C2 C1 P1 . . 108.06(12) ?
    C1 C2 P2 . . 111.31(12) ?
    C8 C3 C4 . . 119.18(17) ?
    C8 C3 P2 . . 121.64(14) ?
    C4 C3 P2 . . 119.18(14) ?
    C5 C4 C3 . . 120.67(18) ?
    C4 C5 C6 . . 119.74(19) ?
    C7 C6 C5 . . 120.03(18) ?
    C6 C7 C8 . . 120.34(18) ?
    C7 C8 C3 . . 120.03(18) ?
    C14 C9 C10 . . 119.65(16) ?
    C14 C9 P2 . . 120.00(13) ?
    C10 C9 P2 . . 120.08(14) ?
    C11 C10 C9 . . 119.56(17) ?
    C10 C11 C12 . . 120.49(17) ?
    C11 C12 C13 . . 120.31(17) ?
    C12 C13 C14 . . 119.43(18) ?
    C9 C14 C13 . . 120.55(16) ?
    C20 C15 C16 . . 119.63(17) ?
    C20 C15 P1 . . 119.09(14) ?
    C16 C15 P1 . . 121.28(14) ?
    C17 C16 C15 . . 119.48(18) ?
    C18 C17 C16 . . 120.48(18) ?
    C17 C18 C19 . . 120.43(18) ?
    C18 C19 C20 . . 119.38(18) ?
    C19 C20 C15 . . 120.59(18) ?
    C22 C21 C26 . . 119.69(16) ?
    C22 C21 P1 . . 119.21(14) ?
    C26 C21 P1 . . 121.10(14) ?
    C23 C22 C21 . . 119.96(17) ?
    C24 C23 C22 . . 120.20(18) ?
    C25 C24 C23 . . 120.17(17) ?
    C24 C25 C26 . . 119.94(17) ?
    C25 C26 C21 . . 120.03(17) ?
loop_
    _geom_torsion_atom_site_label_1
    _geom_torsion_atom_site_label_2
    _geom_torsion_atom_site_label_3
    _geom_torsion_atom_site_label_4
    _geom_torsion_site_symmetry_1
    _geom_torsion_site_symmetry_2
    _geom_torsion_site_symmetry_3
    _geom_torsion_site_symmetry_4
    _geom_torsion
    _geom_torsion_publ_flag
    O3 S1 C27 F1 . . . . 176.3(7) ?
    O2 S1 C27 F1 . . . . -61.4(9) ?
    O1 S1 C27 F1 . . . . 53.1(7) ?
    O3 S1 C27 F3 . . . . -61.6(7) ?
    O2 S1 C27 F3 . . . . 60.7(9) ?
    O1 S1 C27 F3 . . . . 175.2(6) ?
    O3 S1 C27 F2 . . . . 56.2(7) ?
    O2 S1 C27 F2 . . . . 178.5(8) ?
    O1 S1 C27 F2 . . . . -67.0(7) ?
    O2A S1 C27A F1A . . . . -77.5(16) ?
    O1A S1 C27A F1A . . . . 51.8(14) ?
    O3A S1 C27A F1A . . . . 165.7(13) ?
    O2A S1 C27A F3A . . . . 43.5(16) ?
    O1A S1 C27A F3A . . . . 172.8(13) ?
    O3A S1 C27A F3A . . . . -73.3(13) ?
    O2A S1 C27A F2A . . . . 166.3(15) ?
    O1A S1 C27A F2A . . . . -64.4(14) ?
    O3A S1 C27A F2A . . . . 49.5(14) ?
    C21 P1 C1 C2 . . . . -177.35(12) ?
    C15 P1 C1 C2 . . . . -66.06(14) ?
    Ni1 P1 C1 C2 . . . . 47.91(13) ?
    P1 C1 C2 P2 . . . . -42.78(16) ?
    C9 P2 C2 C1 . . . . 143.54(13) ?
    C3 P2 C2 C1 . . . . -105.67(14) ?
    Ni1 P2 C2 C1 . . . . 20.24(14) ?
    C9 P2 C3 C8 . . . . -20.77(17) ?
    C2 P2 C3 C8 . . . . -128.91(15) ?
    Ni1 P2 C3 C8 . . . . 110.83(14) ?
    C9 P2 C3 C4 . . . . 159.16(14) ?
    C2 P2 C3 C4 . . . . 51.03(16) ?
    Ni1 P2 C3 C4 . . . . -69.23(15) ?
    C8 C3 C4 C5 . . . . -0.9(3) ?
    P2 C3 C4 C5 . . . . 179.16(15) ?
    C3 C4 C5 C6 . . . . 0.2(3) ?
    C4 C5 C6 C7 . . . . 0.8(3) ?
    C5 C6 C7 C8 . . . . -1.1(3) ?
    C6 C7 C8 C3 . . . . 0.3(3) ?
    C4 C3 C8 C7 . . . . 0.6(3) ?
    P2 C3 C8 C7 . . . . -179.43(14) ?
    C3 P2 C9 C14 . . . . 139.35(15) ?
    C2 P2 C9 C14 . . . . -112.11(16) ?
    Ni1 P2 C9 C14 . . . . 6.68(17) ?
    C3 P2 C9 C10 . . . . -46.75(17) ?
    C2 P2 C9 C10 . . . . 61.80(16) ?
    Ni1 P2 C9 C10 . . . . -179.41(13) ?
    C14 C9 C10 C11 . . . . -1.5(3) ?
    P2 C9 C10 C11 . . . . -175.45(15) ?
    C9 C10 C11 C12 . . . . 0.9(3) ?
    C10 C11 C12 C13 . . . . 0.1(3) ?
    C11 C12 C13 C14 . . . . -0.7(3) ?
    C10 C9 C14 C13 . . . . 1.0(3) ?
    P2 C9 C14 C13 . . . . 174.95(15) ?
    C12 C13 C14 C9 . . . . 0.1(3) ?
    C21 P1 C15 C20 . . . . -119.49(14) ?
    C1 P1 C15 C20 . . . . 131.50(14) ?
    Ni1 P1 C15 C20 . . . . 17.63(15) ?
    C21 P1 C15 C16 . . . . 60.66(16) ?
    C1 P1 C15 C16 . . . . -48.34(16) ?
    Ni1 P1 C15 C16 . . . . -162.22(13) ?
    C20 C15 C16 C17 . . . . -1.1(3) ?
    P1 C15 C16 C17 . . . . 178.74(14) ?
    C15 C16 C17 C18 . . . . 0.7(3) ?
    C16 C17 C18 C19 . . . . 0.3(3) ?
    C17 C18 C19 C20 . . . . -0.9(3) ?
    C18 C19 C20 C15 . . . . 0.5(3) ?
    C16 C15 C20 C19 . . . . 0.5(3) ?
    P1 C15 C20 C19 . . . . -179.36(14) ?
    C15 P1 C21 C22 . . . . -159.38(15) ?
    C1 P1 C21 C22 . . . . -48.20(17) ?
    Ni1 P1 C21 C22 . . . . 74.38(16) ?
    C15 P1 C21 C26 . . . . 19.77(17) ?
    C1 P1 C21 C26 . . . . 130.94(15) ?
    Ni1 P1 C21 C26 . . . . -106.47(14) ?
    C26 C21 C22 C23 . . . . 0.3(3) ?
    P1 C21 C22 C23 . . . . 179.44(15) ?
    C21 C22 C23 C24 . . . . 1.0(3) ?
    C22 C23 C24 C25 . . . . -1.3(3) ?
    C23 C24 C25 C26 . . . . 0.3(3) ?
    C24 C25 C26 C21 . . . . 1.0(3) ?
    C22 C21 C26 C25 . . . . -1.3(3) ?
    P1 C21 C26 C25 . . . . 179.59(14) ?
_shelx_space_group_comment
;
The symmetry employed for this shelxl refinement is uniquely defined
by the following loop, which should always be used as a source of
symmetry information in preference to the above space-group names.
They are only intended as comments.
;
_shelx_estimated_absorpt_T_min     0.876
_shelx_estimated_absorpt_T_max     0.940
_shelx_hkl_file
;
   1   0   0   -0.40    0.50
   1   0   0   -0.20    0.40
   1   0   0   -0.90    0.50
  -1   0   0   -0.30    0.40
  -1   0   0   -0.50    0.30
  -2   0   0  434.26    9.70
  -2   0   0  437.76    9.60
   2   0   0  448.06    9.40
   2   0   0  438.86   10.80
  -3   0   0    1.50    1.50
   3   0   0   -0.90    1.90
   3   0   0    0.30    1.30
  -3   0   0    1.30    2.10
  -3   0   0   -0.40    1.40
  -4   0   0 1705.43   32.80
  -4   0   0 1736.63   32.90
   4   0   0 1793.92   32.10
  -4   0   0 1713.83   35.40
  -5   0   0   -0.90    1.80
  -5   0   0   -0.80    1.40
  -5   0   0   -0.50    2.60
   5   0   0    0.30    2.40
  -6   0   0  568.04   19.20
   6   0   0  558.24   18.70
  -6   0   0  524.15   16.00
  -6   0   0  530.25   16.20
  -7   0   0   -0.10    1.70
  -7   0   0    3.40    3.70
  -7   0   0   -2.50    1.90
   7   0   0    1.70    3.10
  -8   0   0   28.20    6.60
  -8   0   0   28.30    5.20
   8   0   0   24.30    5.60
  -9   0   0    3.80    4.40
  -9   0   0   -0.70    2.80
   9   0   0   -2.80    2.70
 -10   0   0   23.40    5.80
  10   0   0   14.10    5.80
 -11   0   0    1.60    4.30
 -11   0   0   -1.10    2.90
  11   0   0    4.00    4.40
  12   0   0   22.80    7.30
 -12   0   0   24.30    6.20
 -12   0   0   10.30    6.20
 -13   0   0   -0.60    2.30
  13   0   0   -4.60    2.90
 -13   0   0   -2.80    4.40
 -14   0   0   74.39   13.60
 -14   0   0   40.30    8.00
 -15   0   0    1.50    2.20
 -15   0   0    0.30    4.00
   0  -1   0   -5.30    0.20
   0  -1   0   -5.50    0.20
   0  -1   0   -5.30    0.30
   0  -1   0   -5.40    0.20
   0   1   0   -5.80    0.10
   0   1   0   -5.60    0.10
   0   1   0   -5.60    0.10
   0   1   0   -5.50    0.20
  -1  -1   0 3053.29   49.50
  -1  -1   0 2992.20   48.70
  -1  -1   0 2926.11   48.60
   1  -1   0 3011.50   49.10
   1  -1   0 3112.89   49.30
   1  -1   0 3159.68   48.60
   1   1   0 3100.79   48.70
   1   1   0 3098.79   49.30
  -1   1   0 3019.80   48.60
  -1   1   0 3001.50   48.60
   2  -1   0    7.70    2.10
  -2  -1   0    4.30    1.40
   2  -1   0    2.40    1.50
  -2  -1   0    6.10    2.00
   2  -1   0    6.50    1.40
  -2  -1   0    4.80    1.40
   2   1   0    6.70    1.40
   2   1   0    3.10    1.60
  -2   1   0    8.00    1.50
  -2   1   0    5.80    1.40
  -3  -1   0  463.95   13.30
  -3  -1   0  465.55   11.60
   3  -1   0  477.25   11.10
  -3  -1   0  468.85   11.60
   3  -1   0  468.75   12.90
   3  -1   0  467.85   13.10
   3   1   0  485.25   13.10
   3   1   0  455.55   11.00
  -3   1   0  448.66   11.30
  -3   1   0  461.65   11.50
  -4  -1   0  422.16   14.00
  -4  -1   0  436.96   12.10
  -4  -1   0  424.06   12.00
   4  -1   0  419.66   11.10
   4  -1   0  435.86   13.80
   4  -1   0  417.66   13.50
  -4   1   0  423.86   12.00
   4   1   0  454.55   13.90
  -4   1   0  432.26   12.00
   4   1   0  435.96   11.30
  -5  -1   0 1329.27   28.10
   5  -1   0 1352.76   31.00
  -5  -1   0 1349.86   28.30
   5  -1   0 1305.97   30.60
  -5  -1   0 1337.77   31.20
  -5   1   0 1295.27   27.90
  -5   1   0 1312.17   28.00
   5   1   0 1350.56   30.80
   6  -1   0    2.70    3.10
  -6  -1   0    2.80    3.30
  -6  -1   0    2.50    2.60
   6   1   0    3.10    2.80
  -6   1   0    1.30    2.20
  -6   1   0   -1.60    2.70
  -6   1   0   -0.20    1.80
  -7  -1   0    1.90    2.00
  -7  -1   0   -0.90    2.50
  -7  -1   0    3.20    3.90
   7  -1   0    3.10    3.20
  -7   1   0    3.80    2.70
   7   1   0   -5.00    1.70
  -7   1   0    0.70    1.90
  -7   1   0    1.60    3.50
  -8  -1   0   43.30    6.30
  -8  -1   0   38.20    7.10
   8  -1   0   42.00    7.50
  -8   1   0   48.10    8.40
  -8   1   0   58.49    7.40
   8   1   0   33.70    6.50
  -9  -1   0  378.06   19.20
  -9  -1   0  357.26   15.90
   9  -1   0  352.86   18.10
   9   1   0  404.16   19.20
  -9   1   0  375.66   19.10
  -9   1   0  372.86   16.20
  10  -1   0    1.10    3.70
 -10  -1   0    2.50    4.60
 -10  -1   0    0.60    2.90
 -10   1   0    2.30    3.30
 -10   1   0    4.50    4.60
  10   1   0   -5.60    2.50
 -11  -1   0   15.10    4.80
  11  -1   0   15.80    6.20
 -11  -1   0   20.20    7.60
 -11   1   0   22.00    5.90
 -11   1   0    7.50    5.10
  11   1   0   19.20    6.30
 -12  -1   0   90.69   11.30
  12  -1   0   81.99   12.90
 -12  -1   0   80.69   12.50
 -12   1   0   95.09   14.10
  12   1   0  119.49   14.90
 -12   1   0   89.29   11.10
  13  -1   0    1.10    3.60
 -13  -1   0   -5.70    4.50
 -13  -1   0    3.90    2.70
  13   1   0   -5.20    2.70
 -13   1   0    2.00    4.40
 -13   1   0    5.60    3.00
  14  -1   0    4.30    4.60
 -14  -1   0   13.60    4.40
 -14  -1   0    9.70    5.60
  14   1   0    1.50    5.50
 -14   1   0   13.80    6.30
 -14   1   0    8.70    3.10
 -15  -1   0   31.20   10.70
 -15  -1   0   20.40    5.70
 -15   1   0   21.80    7.20
 -15   1   0   28.70    6.00
   0  -2   0 3825.22   59.99
   0  -2   0 3904.01   60.29
   0  -2   0 3609.44   59.89
   0  -2   0 3702.83   59.29
   0   2   0 3729.73   60.19
   0   2   0 3658.33   59.79
   0   2   0 3754.32   59.99
  -1  -2   0 1321.77   24.10
   1  -2   0 1317.97   23.10
   1  -2   0 1334.67   23.10
  -1  -2   0 1332.67   23.40
  -1  -2   0 1296.27   23.20
   1  -2   0 1258.97   23.30
  -1   2   0 1269.37   23.10
  -1   2   0 1316.97   23.10
   1   2   0 1308.67   23.10
   1   2   0 1307.07   23.20
  -2  -2   0 5032.40   81.79
   2  -2   0 5119.19   79.69
  -2  -2   0 5117.79   80.19
  -2  -2   0 4788.02   79.99
   2  -2   0 4910.71   80.89
   2  -2   0 4868.61   81.09
  -2   2   0 5013.40   80.09
   2   2   0 4744.23   80.79
  -2   2   0 5025.90   79.89
   2   2   0 5032.80   79.89
   3  -2   0  599.24   13.60
   3  -2   0  584.94   15.40
  -3  -2   0  598.84   14.20
   3  -2   0  610.74   15.50
  -3  -2   0  591.34   14.20
  -3  -2   0  592.34   15.90
  -3   2   0  597.24   14.10
   3   2   0  632.54   14.00
  -3   2   0  595.34   14.10
   3   2   0  597.14   15.40
  -4  -2   0  509.05   13.90
  -4  -2   0  501.65   13.80
   4  -2   0  531.75   13.20
   4  -2   0  529.05   15.60
   4  -2   0  491.85   15.10
  -4  -2   0  517.25   15.80
  -4   2   0  514.45   13.70
  -4   2   0  506.55   13.70
   4   2   0  512.35   13.10
   4   2   0  538.45   15.70
  -5  -2   0   63.99    7.30
   5  -2   0   66.49    6.30
  -5  -2   0   64.39    5.10
   5  -2   0   46.80    5.80
  -5  -2   0   58.19    5.20
  -5   2   0   58.39    5.10
   5   2   0   73.09    6.50
  -5   2   0   70.69    5.30
   5   2   0   75.19    5.30
  -6  -2   0  210.18   11.60
   6  -2   0  220.68   11.50
  -6  -2   0  231.78   10.20
  -6  -2   0  214.68   10.00
   6  -2   0  217.28   11.50
   6   2   0  232.88   11.80
  -6   2   0  216.28    9.80
  -6   2   0  229.88   10.20
   7  -2   0    2.60    3.30
  -7  -2   0   -0.50    2.70
  -7  -2   0    2.70    2.00
  -7  -2   0   -0.30    3.70
  -7   2   0   -1.00    1.90
   7   2   0   -0.90    2.90
  -7   2   0   -1.90    2.20
  -8  -2   0  404.76   16.10
  -8  -2   0  415.56   18.80
   8  -2   0  391.06   17.90
   8   2   0  423.76   18.70
  -8   2   0  399.26   18.50
  -8   2   0  411.26   16.00
  -9  -2   0   80.09    9.70
   9  -2   0   79.29   10.70
  -9  -2   0   63.09    9.50
   9   2   0   89.39   11.60
  -9   2   0   79.19    9.20
  -9   2   0   73.99   10.30
  10  -2   0  283.77   17.00
 -10  -2   0  278.77   17.80
 -10  -2   0  297.77   15.30
  10   2   0  316.77   18.00
 -10   2   0  294.07   15.30
 -10   2   0  261.07   17.00
  11  -2   0  195.18   15.20
 -11  -2   0  228.88   17.10
 -11  -2   0  224.18   14.20
  11   2   0  221.08   15.90
 -11   2   0  225.38   14.10
 -11   2   0  206.98   16.00
  12  -2   0    3.30    3.80
 -12  -2   0    5.50    4.20
 -12  -2   0    7.00    5.80
 -12   2   0    4.70    4.80
  12   2   0   12.30    5.20
 -12   2   0    6.60    3.60
  13  -2   0   11.80    5.30
 -13  -2   0    1.90    3.30
 -13  -2   0   -1.30    4.60
 -13   2   0   11.10    4.40
  13   2   0    9.70    4.80
 -13   2   0    3.40    4.20
 -14  -2   0   52.99   11.90
 -14  -2   0   74.89   11.10
  14  -2   0   71.59   12.30
  14   2   0   58.59   11.10
 -14   2   0   78.19   10.90
 -14   2   0   64.09   11.70
 -15  -2   0    7.40    2.90
 -15   2   0   11.90    3.20
 -15   2   0   -3.40    4.00
   0  -3   0    1.10    1.20
   0  -3   0   -0.70    1.20
   0  -3   0   -0.10    1.10
  -1  -3   0  431.06   11.50
   1  -3   0  438.76   10.40
   1  -3   0  429.46   10.80
  -1  -3   0  449.16   12.00
  -1  -3   0  449.95   11.00
   1  -3   0  448.86   10.70
   1   3   0  431.76   10.40
  -1   3   0  453.15   10.80
  -1   3   0  437.76   10.80
   1   3   0  452.15   10.80
  -2  -3   0  953.00   19.60
   2  -3   0  917.01   20.00
   2  -3   0  982.90   19.20
  -2  -3   0  899.51   19.50
  -2  -3   0  945.41   21.00
   2  -3   0  932.31   19.70
  -2   3   0  922.51   19.40
  -2   3   0  952.70   19.40
   2   3   0  950.20   19.30
   2   3   0  953.40   20.00
   3  -3   0   75.09    5.60
   3  -3   0   83.09    4.70
   3  -3   0   76.59    5.60
  -3  -3   0   75.99    5.00
  -3  -3   0   90.19    5.50
  -3  -3   0   86.69    6.30
   3   3   0   84.99    4.90
  -3   3   0   85.09    5.20
  -3   3   0   88.39    5.10
   3   3   0   77.89    5.70
  -4  -3   0  362.36   11.70
  -4  -3   0  362.26   11.50
  -4  -3   0  352.76   13.20
   4  -3   0  353.86   12.60
   4  -3   0  356.16   10.60
   4  -3   0  347.17   12.40
  -4   3   0  359.66   11.40
   4   3   0  366.96   10.90
   4   3   0  357.66   12.60
  -4   3   0  351.16   11.30
  -5  -3   0    0.60    2.90
   5  -3   0    0.10    2.40
  -5  -3   0    2.10    2.40
   5  -3   0    0.90    2.50
  -5  -3   0    0.40    1.70
  -5   3   0    1.90    2.20
   5   3   0   -0.10    2.40
  -5   3   0   -0.70    1.50
   6  -3   0   -0.30    2.30
  -6  -3   0    0.90    1.90
  -6  -3   0    0.50    2.40
  -6  -3   0   -2.60    2.90
   6  -3   0    2.50    2.90
  -6   3   0   -1.40    1.90
   6   3   0    0.50    2.50
  -6   3   0   -1.80    1.40
  -7  -3   0   -0.90    2.50
   7  -3   0    1.40    3.30
  -7  -3   0    1.60    2.00
   7  -3   0   -1.00    2.70
  -7  -3   0    0.20    3.70
  -7   3   0    3.30    2.80
  -7   3   0   -1.80    1.40
   7   3   0    1.30    3.30
  -8  -3   0  150.68   12.30
  -8  -3   0  149.69   10.20
   8  -3   0  161.08   11.70
   8   3   0  144.59   11.30
  -8   3   0  155.98   10.00
  -9  -3   0  267.17   16.60
  -9  -3   0  272.57   14.20
   9  -3   0  260.37   15.60
   9   3   0  280.97   16.20
  -9   3   0  293.97   14.40
  -9   3   0  264.27   16.20
 -10  -3   0   21.50    7.40
  10   3   0   12.30    5.50
 -10   3   0    7.60    5.60
 -11  -3   0  184.08   15.70
  11  -3   0  155.18   13.50
 -11  -3   0  177.98   13.00
  11   3   0  158.98   13.80
 -11   3   0  177.48   15.00
 -11   3   0  188.68   13.20
 -12  -3   0  213.08   14.70
 -12  -3   0  220.18   17.90
 -12   3   0  202.78   16.30
  12   3   0  172.88   14.90
 -12   3   0  202.68   14.00
  13  -3   0   19.20    7.40
 -13  -3   0   17.30    5.60
 -13  -3   0   20.60    8.30
 -13   3   0   15.50    5.80
  13   3   0   19.70    6.10
 -13   3   0   16.20    5.30
 -14  -3   0  134.89   15.40
  14  -3   0  136.99   17.40
 -14  -3   0  127.49   17.70
 -14   3   0  116.69   16.30
  14   3   0  124.09   16.80
 -14   3   0  115.09   13.70
 -15  -3   0   86.89   12.40
 -15   3   0   82.29   11.60
 -15   3   0  106.29   24.20
   0  -4   0  642.04   15.30
   0  -4   0  642.54   15.00
   0  -4   0  641.44   14.10
  -1  -4   0 2067.59   39.80
  -1  -4   0 2210.38   39.40
   1  -4   0 2178.48   38.80
  -1  -4   0 2132.39   38.10
   1  -4   0 2145.79   37.90
   1  -4   0 2205.88   39.40
   1   4   0 2209.98   38.90
   2  -4   0    4.20    2.30
  -2  -4   0    4.40    3.10
   2  -4   0    1.20    2.20
   2  -4   0    1.40    1.90
  -2  -4   0    0.80    1.90
   2   4   0    2.10    1.90
  -2   4   0    1.60    2.00
  -2   4   0    4.50    2.00
   2   4   0    0.70    2.00
   3  -4   0  909.51   22.20
  -3  -4   0  950.50   21.70
  -3  -4   0  936.61   23.20
  -3  -4   0  947.31   21.70
   3  -4   0  957.30   21.90
   3  -4   0  953.90   20.60
  -3   4   0  960.20   21.30
   3   4   0  962.00   21.00
  -3   4   0  957.50   21.40
   3   4   0  940.51   22.10
  -4  -4   0   14.20    3.90
   4  -4   0    6.50    2.80
   4  -4   0   11.00    2.40
  -4  -4   0    5.20    2.60
   4  -4   0   11.10    3.30
  -4  -4   0    5.80    2.30
  -4   4   0    9.50    2.70
   4   4   0    6.50    2.60
  -4   4   0    7.60    2.50
   4   4   0    8.30    2.50
  -5  -4   0   64.29    6.80
  -5  -4   0   60.99    5.30
   5  -4   0   55.49    6.90
  -5  -4   0   62.29    7.60
   5  -4   0   76.89    8.00
   5   4   0   63.49    6.90
   5   4   0   57.39    4.60
  -5   4   0   62.19    5.70
  -5   4   0   64.39    5.30
  -6  -4   0   45.30    5.60
   6  -4   0   47.10    6.70
  -6  -4   0   44.90    5.90
   6  -4   0   47.70    6.70
  -6  -4   0   62.89    8.50
  -6   4   0   56.69    6.50
   6   4   0   52.69    7.30
  -6   4   0   57.79    6.60
  -7  -4   0    7.90    3.90
   7  -4   0   12.50    4.60
  -7  -4   0   11.40    5.40
   7  -4   0   10.30    4.40
   7   4   0   12.90    4.60
  -7   4   0   10.60    3.60
  -8  -4   0   13.80    4.60
  -8  -4   0   13.80    6.10
   8  -4   0   21.00    6.10
   8  -4   0   21.20    5.90
   8   4   0   13.30    5.10
  -8   4   0   18.20    4.80
  -9  -4   0   13.20    4.80
   9  -4   0   13.50    5.40
  -9  -4   0   15.30    6.40
   9  -4   0    9.20    4.50
  -9   4   0    9.70    4.20
   9   4   0   12.90    5.20
 -10  -4   0  787.42   31.30
  10  -4   0  880.01   31.10
  10   4   0  830.32   30.20
  11  -4   0    6.50    4.70
 -11  -4   0    0.80    3.50
 -11  -4   0   10.20    6.70
 -11   4   0   12.30    5.80
 -11   4   0    3.30    3.60
  11   4   0   11.40    5.50
 -12  -4   0   29.10    8.80
  12  -4   0   46.80    9.90
 -12  -4   0   25.20    6.20
 -12   4   0   29.10    8.30
 -12   4   0   22.30    6.20
  12   4   0   52.19    9.90
 -13  -4   0   96.39   15.40
  13  -4   0   81.69   12.50
 -13  -4   0   80.69   11.10
 -13   4   0   91.49   12.20
  13   4   0   96.29   13.60
 -13   4   0   73.89   12.30
 -14  -4   0  154.98   13.30
  14  -4   0  171.18   15.60
 -14  -4   0  146.59   18.40
 -14   4   0  173.08   13.40
 -14   4   0  154.08   18.60
  14   4   0  142.29   17.10
 -15  -4   0    1.20    3.00
 -15   4   0    6.30    3.50
   0  -5   0   -0.80    2.20
   0  -5   0   -3.10    2.50
   0  -5   0   -1.60    2.00
   0   5   0   -2.50    1.80
   1  -5   0   60.49    4.60
  -1  -5   0   61.29    5.10
  -1  -5   0   56.49    5.70
   1  -5   0   67.29    5.10
  -1  -5   0   57.89    4.50
   1  -5   0   62.59    5.20
   1   5   0   66.29    5.00
  -1   5   0   66.29    5.00
   2  -5   0  123.99    6.50
   2  -5   0  122.09    6.50
  -2  -5   0  123.19    6.90
  -2  -5   0  131.19    8.00
   2  -5   0  126.39    7.00
  -2   5   0  126.59    6.80
   2   5   0  129.99    6.70
   2   5   0  127.29    6.60
   3  -5   0 1312.07   28.80
  -3  -5   0 1275.47   30.00
   3  -5   0 1326.07   27.30
  -3  -5   0 1278.37   28.30
   3  -5   0 1302.57   28.00
   3   5   0 1343.17   27.70
  -3   5   0 1285.87   27.90
   3   5   0 1259.67   28.00
   4  -5   0   44.00    5.70
  -4  -5   0   42.00    5.60
   4  -5   0   46.00    5.90
   4  -5   0   54.29    4.40
  -4  -5   0   49.80    6.90
   4   5   0   56.39    5.70
   4   5   0   60.39    6.60
  -4   5   0   55.09    5.90
  -4   5   0   46.80    5.40
  -5  -5   0  428.76   15.00
   5  -5   0  426.76   15.80
   5  -5   0  421.46   13.20
   5  -5   0  387.26   15.00
  -5  -5   0  400.76   16.40
  -5   5   0  405.46   14.20
  -5   5   0  413.36   14.40
   5   5   0  432.76   13.70
  -6  -5   0  287.77   12.80
   6  -5   0  274.27   13.40
   6  -5   0  266.27   13.20
  -6  -5   0  271.67   14.30
   6   5   0  290.77   11.20
  -6   5   0  259.47   12.00
  -6   5   0  279.77   12.00
   6   5   0  274.37   13.30
   7  -5   0  272.17   14.20
  -7  -5   0  252.47   15.00
  -7  -5   0  271.97   13.40
   7  -5   0  287.77   14.80
   7   5   0  283.57   14.60
  -7   5   0  274.57   13.00
  -8  -5   0   66.19    9.70
  -8  -5   0   60.99    8.00
   8  -5   0   62.99    9.40
   8  -5   0   63.39    9.10
   8   5   0   58.49    8.50
  -8   5   0   49.50    6.80
   9  -5   0  232.18   14.90
  -9  -5   0  232.58   13.80
  -9  -5   0  238.98   16.40
   9  -5   0  282.17   16.40
   9   5   0  201.38   14.10
  -9   5   0  206.78   12.80
 -10  -5   0    8.50    4.70
 -10  -5   0   16.10    6.90
  10   5   0   10.90    5.10
 -11  -5   0  240.88   15.50
 -11  -5   0  252.47   18.60
  11  -5   0  268.17   17.90
 -11   5   0  291.37   16.40
  11   5   0  244.38   17.00
 -11   5   0  231.88   17.50
 -12  -5   0   -2.30    4.70
 -12  -5   0    2.40    3.10
  12  -5   0    4.70    4.10
 -12   5   0    3.90    4.20
  12   5   0    9.70    4.00
 -12   5   0    6.40    3.70
  13  -5   0    6.80    4.30
 -13  -5   0    1.90    5.20
 -13  -5   0    9.90    4.10
 -13   5   0   10.40    4.70
  13   5   0    7.60    4.30
 -13   5   0   15.30    5.10
  14  -5   0   35.00    8.60
 -14  -5   0   30.40    7.20
 -14  -5   0   38.40   11.30
 -14   5   0   44.80    8.40
  14   5   0   56.19   10.90
 -14   5   0   43.30   10.10
   0  -6   0   21.00    3.30
   0  -6   0   23.30    4.30
   0  -6   0   24.20    4.20
   0   6   0   20.90    3.90
   1  -6   0   17.10    3.60
   1  -6   0   26.80    4.20
  -1  -6   0   18.80    3.80
   1  -6   0   17.60    3.30
  -1  -6   0   15.90    3.20
  -1  -6   0   12.90    4.00
   1   6   0   17.20    3.60
  -1   6   0   11.80    3.20
  -2  -6   0 1750.82   36.10
   2  -6   0 1791.12   35.20
   2  -6   0 1777.22   36.20
  -2  -6   0 1758.02   37.60
   2  -6   0 1745.53   34.50
   2   6   0 1779.62   35.60
  -2   6   0 1771.82   35.80
   2   6   0 1749.12   34.90
  -3  -6   0  343.77   12.70
  -3  -6   0  338.47   13.90
   3  -6   0  341.87   12.10
   3  -6   0  332.67   12.60
   3  -6   0  339.67   11.70
   3   6   0  362.76   12.20
  -3   6   0  332.77   12.30
   3   6   0  332.07   12.20
  -4  -6   0  189.28   11.00
   4  -6   0  173.28    9.30
   4  -6   0  179.58    8.30
  -4  -6   0  176.48    9.40
   4   6   0  184.18    9.60
   4   6   0  177.38    8.70
  -4   6   0  170.98    9.00
   5  -6   0   58.49    7.10
  -5  -6   0   43.80    6.90
   5  -6   0   69.39    5.30
   5  -6   0   52.49    6.70
  -5  -6   0   53.79    6.50
   5   6   0   61.19    7.50
   5   6   0   66.49    5.50
  -5   6   0   56.39    6.20
   6  -6   0  165.18   10.70
  -6  -6   0  181.58   12.10
   6  -6   0  185.48   11.40
  -6  -6   0  187.18   10.90
  -6   6   0  200.28   10.80
   6   6   0  178.68   11.20
   6   6   0  185.88   10.90
  -7  -6   0  204.08   13.80
  -7  -6   0  239.08   12.90
   7  -6   0  216.98   13.10
   7  -6   0  211.58   13.10
  -7   6   0  209.78   11.80
   7   6   0  224.38   13.30
   8  -6   0   33.40    6.90
   8  -6   0   42.20    8.00
  -8  -6   0   49.90    7.80
  -8  -6   0   43.20    9.20
   8   6   0   41.30    7.50
  -8   6   0   55.29    7.80
   9  -6   0   14.10    5.70
  -9  -6   0   19.60    6.90
   9  -6   0    6.20    4.30
  -9  -6   0    8.50    4.60
  -9   6   0   11.40    4.20
   9   6   0   15.10    5.40
 -10  -6   0  585.94   27.00
 -10  -6   0  596.74   24.10
  10  -6   0  611.44   25.80
  10  -6   0  636.04   26.90
 -10   6   0  591.44   23.50
  10   6   0  658.33   26.80
 -11  -6   0   34.10    7.90
 -11  -6   0   16.30    7.50
  11  -6   0   14.00    5.60
  11   6   0   14.70    6.30
 -11   6   0   42.60    8.40
  12  -6   0    6.50    3.90
 -12  -6   0    6.50    6.20
 -12   6   0   -3.00    3.20
  12   6   0   -0.20    2.90
 -12   6   0   -1.80    2.50
 -13  -6   0    2.20    3.00
 -13  -6   0    1.90    4.80
  13  -6   0    2.20    3.40
  13   6   0    3.20    3.10
 -13   6   0    1.10    2.40
 -13   6   0    2.10    4.20
  14  -6   0   -0.50    2.80
 -14  -6   0    8.10    6.30
 -14   6   0   11.10    3.80
 -14   6   0    1.50    2.90
  14   6   0    3.60    4.30
   0  -7   0    1.60    2.00
   0  -7   0    1.90    2.50
   0  -7   0   -1.40    1.90
   0   7   0    1.30    2.20
   1  -7   0  786.92   19.00
  -1  -7   0  735.63   18.80
   1  -7   0  783.22   20.70
  -1  -7   0  753.62   20.40
  -1  -7   0  745.33   21.00
   1  -7   0  792.12   20.40
  -1   7   0  784.62   20.40
   2  -7   0   91.09    6.40
  -2  -7   0   87.19    7.50
   2  -7   0   89.49    6.00
  -2  -7   0   92.09    6.90
  -2  -7   0   86.69    6.20
   2  -7   0   68.79    6.20
  -2   7   0   86.79    6.60
   2   7   0   88.39    6.40
  -3  -7   0  308.87   12.70
  -3  -7   0  301.57   13.80
   3  -7   0  307.17   12.70
   3  -7   0  344.17   12.30
   3   7   0  307.87   12.00
   3   7   0  322.97   12.30
  -3   7   0  340.77   12.90
   4  -7   0   23.60    4.60
   4  -7   0   28.50    4.50
   4  -7   0   30.60    5.50
  -4  -7   0   20.20    4.60
  -4  -7   0   22.70    6.00
   4   7   0   23.60    4.60
  -4   7   0   22.60    4.60
   4   7   0   31.30    5.10
  -5  -7   0  483.95   19.60
   5  -7   0  485.35   18.20
  -5  -7   0  480.85   17.60
   5  -7   0  491.35   15.80
   5  -7   0  504.75   17.70
  -5   7   0  475.75   17.00
   5   7   0  489.35   16.20
   5   7   0  486.55   17.70
   6  -7   0  125.79    9.70
  -6  -7   0  123.59    9.50
   6  -7   0  134.09   10.10
  -6  -7   0  115.19   12.50
   6   7   0  133.39    9.90
  -6   7   0  133.19    9.40
   7  -7   0  164.08   11.50
  -7  -7   0  148.19   11.00
  -7  -7   0  170.48   13.50
   7  -7   0  166.08   11.90
  -7   7   0  146.19   10.40
   7   7   0  156.38   11.70
  -8  -7   0 1011.50   30.80
  -8  -7   0 1036.30   34.50
   8  -7   0 1007.00   32.40
   8  -7   0 1065.69   32.20
  -8   7   0 1094.49   31.00
   8   7   0 1008.30   32.10
   9  -7   0   50.29    9.00
   9  -7   0   58.79    8.90
  -9  -7   0   56.09   10.60
  -9  -7   0   68.29    9.90
  -9   7   0   70.39    9.00
   9   7   0   59.59    9.40
  10  -7   0   10.70    5.30
  10  -7   0    9.90    5.00
 -10  -7   0    1.40    5.30
 -10  -7   0   11.30    4.90
 -10   7   0    7.20    4.40
  10   7   0    3.80    4.60
  11  -7   0   28.60    7.80
  11  -7   0   30.80    8.30
 -11  -7   0   34.50    8.30
 -11  -7   0   18.30    7.60
  11   7   0   23.30    6.90
 -11   7   0   28.50    6.70
 -12  -7   0   60.99   12.40
  12  -7   0   58.79   11.30
 -12  -7   0   48.80    9.20
  12   7   0   67.69   11.40
 -12   7   0   61.19   11.60
 -12   7   0   60.09    9.80
 -13  -7   0   20.80    5.70
  13  -7   0   12.80    5.90
 -13  -7   0   12.20    8.20
 -13   7   0   22.30    5.90
  13   7   0   27.30    7.20
 -13   7   0   19.90    6.40
  14  -7   0    7.20    4.00
 -14  -7   0   17.80    7.30
 -14  -7   0   12.60    3.90
  14   7   0   22.40    6.00
   0  -8   0  607.24   18.70
   0  -8   0  598.44   16.50
   0  -8   0  585.54   18.10
   0   8   0  585.14   18.00
  -1  -8   0  278.17   12.60
  -1  -8   0  293.37   12.40
   1  -8   0  296.57   11.00
   1  -8   0  288.97   12.30
   1  -8   0  283.07   11.90
  -1  -8   0  284.07   11.00
  -1   8   0  272.27   11.90
   2  -8   0  337.37   12.20
   2  -8   0  371.66   13.50
  -2  -8   0  326.97   12.40
   2  -8   0  361.36   13.80
  -2  -8   0  340.37   14.50
  -2  -8   0  356.46   14.00
  -2   8   0  350.86   13.60
   2   8   0  325.67   13.00
   3  -8   0  169.98    9.00
   3  -8   0  149.99    8.60
  -3  -8   0  157.78   10.80
   3  -8   0  178.98   10.00
  -3  -8   0  153.68    9.60
  -3   8   0  149.29    9.30
   3   8   0  164.98    9.10
   3   8   0  158.08    8.80
  -4  -8   0  696.73   23.80
   4  -8   0  741.93   20.70
   4  -8   0  724.73   21.30
  -4  -8   0  700.73   22.10
   4  -8   0  677.13   21.70
   4   8   0  709.73   21.40
  -4   8   0  738.83   22.00
   4   8   0  771.32   21.50
   5  -8   0   35.30    6.50
   5  -8   0   30.90    6.00
  -5  -8   0   21.60    6.50
  -5  -8   0   23.30    5.50
   5  -8   0   18.20    4.80
  -5   8   0   21.40    4.90
   5   8   0   30.10    5.80
   5   8   0   29.90    5.30
  -6  -8   0  145.19   12.70
   6  -8   0  121.19   10.10
   6  -8   0  131.39   10.10
  -6  -8   0  141.29   10.60
   6   8   0  145.59   10.50
  -6   8   0  121.59    9.50
  -7  -8   0   -0.90    5.00
  -7  -8   0   -1.20    2.80
   7  -8   0    2.10    3.90
   7  -8   0    0.90    3.50
   7   8   0    4.20    3.80
  -7   8   0    1.70    3.30
   8  -8   0    0.20    3.70
  -8  -8   0    0.40    3.10
   8  -8   0    6.90    3.90
  -8  -8   0   -4.20    4.70
  -8   8   0    3.40    3.50
   8   8   0    2.50    3.40
   9  -8   0    9.70    4.80
   9  -8   0    1.10    4.30
  -9  -8   0    7.60    5.60
  -9  -8   0    2.70    3.20
   9   8   0    5.40    4.10
  -9   8   0    2.00    3.40
 -10  -8   0  189.58   16.30
 -10  -8   0  198.18   17.00
  10  -8   0  184.08   15.70
  10  -8   0  182.48   14.70
  10   8   0  177.38   14.30
 -10   8   0  197.28   13.60
  11  -8   0   17.50    6.60
 -11  -8   0   13.90    5.60
 -11  -8   0   10.70    6.30
  11  -8   0    4.30    3.80
  11   8   0   14.20    5.30
 -12  -8   0   -2.40    4.20
  12  -8   0   -3.90    2.60
 -12  -8   0   -0.40    3.90
  12   8   0   -5.20    2.50
 -12   8   0    3.60    3.10
  13  -8   0   12.00    4.50
 -13  -8   0   12.20    4.90
  13   8   0   14.50    5.80
 -13   8   0    5.80    3.80
 -13   8   0   16.80    4.70
 -14  -8   0   -0.10    2.90
  14   8   0   -8.60    2.30
   0  -9   0    2.40    2.80
   0  -9   0    1.50    3.10
   0  -9   0    1.30    2.50
   0   9   0    1.10    2.30
  -1  -9   0 1316.37   29.80
   1  -9   0 1336.87   31.60
  -1  -9   0 1278.17   31.60
   1  -9   0 1257.87   29.20
   1  -9   0 1334.57   32.20
  -1  -9   0 1307.97   32.80
  -1   9   0 1351.46   32.00
   1   9   0 1320.27   31.60
   2  -9   0   18.40    4.40
  -2  -9   0   21.90    4.80
   2  -9   0   21.30    4.70
  -2  -9   0   11.50    3.50
  -2  -9   0   17.60    5.10
   2  -9   0   22.20    4.40
  -2   9   0   15.30    4.10
  -3  -9   0  323.67   14.40
   3  -9   0  315.87   13.90
   3  -9   0  330.47   13.10
  -3  -9   0  299.87   12.90
   3  -9   0  303.57   13.00
  -3  -9   0  301.97   15.10
   3   9   0  304.37   13.30
  -3   9   0  319.17   14.10
  -4  -9   0  498.45   18.60
  -4  -9   0  473.25   20.00
   4  -9   0  484.65   17.20
   4  -9   0  503.15   17.10
   4  -9   0  469.45   18.20
  -4   9   0  497.05   18.30
   4   9   0  497.45   17.50
   4   9   0  476.85   17.00
  -5  -9   0  898.11   30.10
   5  -9   0  974.90   28.40
  -5  -9   0  954.20   28.30
   5  -9   0  922.31   26.80
   5   9   0  943.01   27.40
  -5   9   0  942.61   27.60
  -6  -9   0   37.30    8.40
   6  -9   0   42.90    7.40
  -6  -9   0   48.00    8.00
   6  -9   0   34.50    7.00
   6   9   0   36.60    7.10
  -6   9   0   28.60    5.70
  -7  -9   0   14.70    5.50
  -7  -9   0   12.40    6.50
   7  -9   0   22.30    5.80
   7  -9   0    9.20    4.80
  -7   9   0   13.30    4.40
   7   9   0   12.30    4.70
   8  -9   0   -1.80    2.60
   8  -9   0    2.30    4.10
  -8  -9   0    2.50    3.80
  -8  -9   0   -4.70    4.70
  -8   9   0   -0.10    2.90
   8   9   0   -1.50    2.70
   9  -9   0  427.66   21.50
   9  -9   0  415.66   20.60
  -9  -9   0  434.96   21.00
  -9  -9   0  428.36   23.70
  -9   9   0  422.26   20.00
   9   9   0  434.36   21.40
 -10  -9   0   98.99   14.80
  10  -9   0  129.09   11.70
  10  -9   0  114.29   14.60
 -10  -9   0  103.69   13.10
 -10   9   0   98.49   12.00
  10   9   0  112.49   13.70
 -11  -9   0   49.00   11.90
  11  -9   0   69.69   11.10
 -11  -9   0   68.59   10.80
  11  -9   0   60.99   10.60
  11   9   0   55.69   10.20
  12  -9   0    2.90    3.10
 -12  -9   0   -2.90    4.40
  12  -9   0    3.30    4.60
 -12  -9   0    2.30    3.10
  12   9   0    9.70    4.40
 -12   9   0    3.30    2.60
 -13  -9   0    1.60    2.50
 -13  -9   0    6.50    7.00
  13  -9   0   -1.20    2.00
  13   9   0    5.20    3.30
 -13   9   0    2.90    3.00
 -13   9   0    5.50    3.00
 -14  -9   0    2.30    2.30
  14  -9   0   -0.10    3.00
 -14   9   0    0.50    2.50
 -14   9   0    4.90    3.20
   0 -10   0 2329.37   46.60
   0 -10   0 2303.47   49.99
   0 -10   0 2347.47   49.50
   0  10   0 2316.57   49.30
   1 -10   0   -0.30    2.80
   1 -10   0    3.80    2.90
  -1 -10   0    2.20    3.00
  -1 -10   0    0.70    2.60
  -1 -10   0    3.20    3.80
   1 -10   0    4.30    3.60
  -1  10   0    3.50    3.20
   1  10   0    3.90    2.80
   2 -10   0   15.80    4.10
   2 -10   0   12.30    4.10
  -2 -10   0   13.20    3.90
  -2 -10   0   12.00    4.20
   2 -10   0    9.10    4.00
  -2 -10   0   12.80    5.10
   2  10   0    9.70    3.70
  -2  10   0    7.70    3.50
  -3 -10   0   43.80    6.90
  -3 -10   0   41.50    8.00
   3 -10   0   44.50    6.20
  -3 -10   0   30.40    5.40
   3 -10   0   46.80    6.80
   3 -10   0   35.70    6.30
  -3  10   0   30.80    5.60
   4 -10   0  351.06   16.10
   4 -10   0  375.06   15.30
  -4 -10   0  381.56   18.70
  -4 -10   0  356.26   16.50
  -4  10   0  365.56   16.20
   4  10   0  364.76   16.40
  -5 -10   0   19.60    5.50
  -5 -10   0   17.60    6.90
   5 -10   0   26.00    6.00
   5 -10   0   17.50    5.50
   5  10   0   25.70    6.00
  -5  10   0   15.40    4.70
  -6 -10   0  217.28   13.70
  -6 -10   0  208.28   15.80
   6 -10   0  246.38   14.60
   6 -10   0  215.68   13.00
   6  10   0  246.88   14.20
  -6  10   0  227.08   13.60
   7 -10   0  241.88   15.00
  -7 -10   0  237.38   17.20
  -7 -10   0  209.68   14.00
   7 -10   0  233.38   13.90
  -7  10   0  248.08   14.50
   7  10   0  214.98   14.00
   8 -10   0  130.89   11.20
   8 -10   0  152.28   12.60
  -8 -10   0  141.29   12.10
  -8 -10   0  148.69   16.40
  -8  10   0  142.99   11.80
   8  10   0  146.89   12.10
   9 -10   0   72.49   10.70
  -9 -10   0   34.30    9.50
   9 -10   0   43.40    8.50
  -9 -10   0   67.79   10.80
   9  10   0   62.19   10.70
  -9  10   0   59.39    9.20
 -10 -10   0   64.99   10.30
  10 -10   0   42.00    8.80
  10 -10   0   58.19   10.10
 -10 -10   0   58.39   11.50
  10  10   0   54.69   10.20
 -10  10   0   66.89   11.20
  11 -10   0   80.09   12.40
 -11 -10   0   43.10    8.50
  11 -10   0   90.59   17.10
 -11 -10   0   58.09   11.90
  11  10   0   72.19   11.60
 -11  10   0   82.79   11.40
 -12 -10   0   26.00    6.50
 -12 -10   0   18.80    9.00
  12 -10   0   12.50    5.50
  12 -10   0    5.30    4.10
  12  10   0    8.20    4.80
 -12  10   0    4.30    2.90
  13 -10   0   11.60    4.00
 -13 -10   0   14.00    7.20
 -13 -10   0   15.00    4.50
 -13  10   0    3.30    2.60
  13  10   0    9.10    4.90
   0 -11   0    4.70    3.40
   0 -11   0    4.80    3.10
   0 -11   0    1.90    3.80
   0  11   0    2.20    3.00
  -1 -11   0  150.18    9.50
  -1 -11   0  170.58   11.20
   1 -11   0  170.88   11.40
  -1 -11   0  157.28   11.40
   1 -11   0  167.48    9.80
   1 -11   0  169.98   10.90
  -1  11   0  175.28   11.00
   1  11   0  174.88   10.90
   2 -11   0  206.18   10.90
  -2 -11   0  206.78   12.40
  -2 -11   0  201.88   11.00
   2 -11   0  197.38   11.50
   2 -11   0  182.78   11.70
  -2 -11   0  202.38   13.20
   2  11   0  228.78   12.40
  -2  11   0  198.28   12.10
   3 -11   0    0.50    2.60
   3 -11   0   -1.10    3.50
  -3 -11   0    4.80    3.90
  -3 -11   0   -1.00    2.70
  -3 -11   0    3.20    4.70
   3 -11   0    1.30    2.60
  -3  11   0    0.40    2.70
   4 -11   0   -0.60    3.30
  -4 -11   0    1.10    3.30
  -4 -11   0    1.20    4.60
   4 -11   0   -0.20    2.60
  -4 -11   0    3.60    3.40
  -4  11   0   -3.70    2.60
  -5 -11   0  239.88   16.40
  -5 -11   0  228.68   14.20
   5 -11   0  226.68   14.00
  -5  11   0  234.58   14.00
  -6 -11   0  223.78   14.30
   6 -11   0  191.38   13.50
  -6 -11   0  226.28   16.50
   6 -11   0  214.58   13.00
  -6  11   0  208.88   13.50
   6  11   0  219.18   13.60
   7 -11   0   85.09   10.90
   7 -11   0   85.89   10.40
  -7 -11   0   87.39   13.30
  -7 -11   0   66.19    9.60
   7  11   0   78.79   10.30
  -7  11   0   68.89    9.60
  -8 -11   0  315.77   18.00
   8 -11   0  314.87   18.50
   8 -11   0  315.37   17.30
  -8 -11   0  300.97   20.60
   8  11   0  353.46   18.90
  -8  11   0  361.66   18.50
  -9 -11   0   54.09   11.60
  -9 -11   0   47.50    9.20
   9 -11   0   50.59    8.80
   9 -11   0   40.40    8.50
   9  11   0   39.60    8.50
  -9  11   0   35.60    7.20
 -10 -11   0    3.90    4.10
 -10 -11   0    5.00    6.00
  10 -11   0   16.10    5.70
  10 -11   0    6.20    3.90
  10  11   0   14.50    5.60
 -10  11   0   16.40    5.30
 -11 -11   0   39.60   10.10
 -11 -11   0   31.70    7.10
  11 -11   0   37.90    8.40
  11 -11   0   27.40    7.20
  11  11   0   27.60    7.00
 -11  11   0   19.90    6.10
  12 -11   0   76.39   12.20
 -12 -11   0   71.69   12.00
 -12 -11   0   74.19   14.00
  12 -11   0   72.19   12.20
  12  11   0   80.59   13.10
 -12  11   0   90.59   13.40
 -13 -11   0   79.29   12.90
 -13 -11   0   61.49   15.40
  13 -11   0   69.79   12.20
  13 -11   0   65.99   11.60
 -13  11   0   59.49   10.10
  13  11   0   83.99   12.70
   0 -12   0   55.09    7.10
   0 -12   0   58.59    8.60
   0 -12   0   55.99    8.20
   0  12   0   48.60    7.90
  -1 -12   0   25.10    6.40
  -1 -12   0   33.60    6.00
   1 -12   0   16.60    5.40
   1 -12   0   25.70    5.20
   1 -12   0   38.00    7.00
  -1 -12   0   16.20    5.00
   1  12   0   24.20    5.70
  -1  12   0   21.00    5.80
  -2 -12   0   11.50    4.90
   2 -12   0   14.50    4.70
  -2 -12   0   12.50    4.40
   2 -12   0    6.10    3.70
  -2 -12   0   15.90    5.80
   2 -12   0    5.70    4.10
  -2  12   0   10.30    4.50
   2  12   0    7.20    4.40
  -3 -12   0   13.60    4.60
   3 -12   0   11.50    4.90
  -3 -12   0    6.60    5.30
   3 -12   0    3.00    3.50
  -3 -12   0    8.20    4.40
  -3  12   0   13.60    4.60
   4 -12   0   -2.50    3.50
  -4 -12   0    1.40    3.50
  -4 -12   0   -2.50    2.60
  -4 -12   0    1.40    4.80
   4 -12   0    3.00    3.30
  -5 -12   0   17.90    7.30
  -5 -12   0   18.40    5.60
  -5 -12   0   11.70    4.40
   5 -12   0   13.10    5.20
   5 -12   0   19.60    5.10
  -5  12   0   20.50    5.80
  -6 -12   0   84.19   12.70
   6 -12   0   99.49   11.70
  -6  12   0  123.69   13.20
   7 -12   0  352.16   19.20
  -7 -12   0  352.56   18.90
  -7 -12   0  346.57   21.40
   7 -12   0  355.56   17.70
  -7  12   0  330.07   17.90
   7  12   0  393.06   19.20
   8 -12   0    9.20    4.90
  -8 -12   0   12.20    4.80
  -8 -12   0   10.70    7.20
   8 -12   0    9.20    3.70
   8  12   0   14.20    5.80
  -8  12   0   12.20    5.50
   9 -12   0   36.40    8.30
  -9 -12   0   33.70    9.60
   9 -12   0   35.30    7.40
  -9 -12   0   31.20    7.20
   9  12   0   38.20    8.50
  -9  12   0   29.00    7.20
 -10 -12   0  230.18   16.70
 -10 -12   0  290.17   21.40
  10 -12   0  281.07   17.70
  10 -12   0  249.08   17.60
 -10  12   0  269.27   17.50
  10  12   0  213.28   16.20
 -11 -12   0  108.69   16.20
  11 -12   0  129.09   16.00
  11 -12   0  123.49   15.10
 -11 -12   0   95.89   12.70
 -11  12   0   95.59   12.90
  11  12   0  152.58   18.00
  12 -12   0   41.60    9.60
 -12 -12   0   34.70    7.80
  12 -12   0   68.29   12.20
 -12 -12   0   49.90   11.10
  12  12   0   46.90    9.70
 -12  12   0   51.29    9.70
  13 -12   0   -4.40    2.10
  13 -12   0   -1.90    2.30
 -13 -12   0    0.20    2.00
  13  12   0    3.80    3.60
   0 -13   0    1.30    3.00
   0 -13   0   -3.60    2.10
   0 -13   0    0.50    4.00
   0  13   0    1.80    2.90
  -1 -13   0   11.10    5.30
  -1 -13   0    9.50    3.90
   1 -13   0    9.10    5.20
   1 -13   0    9.60    5.00
  -1 -13   0   -0.90    3.20
   1 -13   0    9.30    3.80
   1  13   0    5.80    3.70
  -1  13   0    6.60    3.90
   2 -13   0   -1.60    2.80
   2 -13   0    0.10    3.80
  -2 -13   0    3.50    5.10
  -2 -13   0    0.20    3.30
  -2 -13   0    0.50    3.10
  -2  13   0    3.30    3.50
   3 -13   0   75.79    9.10
  -3 -13   0   72.59   10.10
  -3 -13   0   78.19    9.30
  -3 -13   0   88.79   11.80
   3 -13   0   71.39    9.60
  -3  13   0   59.39    8.90
   4 -13   0  102.39   10.70
   4 -13   0   88.89   10.60
  -4 -13   0   91.39   12.20
  -4 -13   0  100.69   11.90
  -4 -13   0   93.69   10.70
  -4  13   0  108.69   12.30
   5 -13   0    8.40    4.90
   5 -13   0    4.40    2.80
  -5 -13   0    5.20    5.50
  -5 -13   0    5.90    4.50
  -5 -13   0    5.00    3.50
  -5  13   0    4.80    3.60
  -6 -13   0   65.79    9.70
  -6 -13   0   89.29   13.60
   6 -13   0   78.29   10.40
   6 -13   0   56.59    9.20
  -6 -13   0   76.49   10.40
  -6  13   0   63.99    9.20
   7 -13   0  105.49   13.40
  -7 -13   0  120.69   14.00
   7 -13   0   96.39   11.30
  -7 -13   0  118.99   15.80
  -7  13   0   94.29   11.40
   8 -13   0   18.10    6.70
  -8 -13   0   17.50    7.70
   8 -13   0   21.20    5.80
  -8 -13   0   18.50    5.40
  -8  13   0   27.80    6.40
   8  13   0   12.20    5.70
  -9 -13   0   15.00    7.20
   9 -13   0   11.20    4.80
   9 -13   0   10.60    4.90
  -9 -13   0    3.00    3.30
  -9  13   0    7.90    4.00
   9  13   0   -1.80    3.60
  10 -13   0   90.69   13.20
  10 -13   0  109.89   14.10
 -10 -13   0   95.59   15.40
 -10 -13   0   91.99   13.10
  10  13   0   87.89   12.60
 -10  13   0  110.99   13.80
  11 -13   0  175.98   14.30
 -11 -13   0  161.28   22.00
  11 -13   0  153.68   14.10
 -11 -13   0  157.98   13.90
  11  13   0  187.18   15.30
 -11  13   0  150.98   13.40
  12 -13   0   38.00    7.80
 -12 -13   0   44.30    9.60
 -12 -13   0   11.50    7.40
  12 -13   0   18.60    5.70
 -12  13   0   47.30    8.90
  12  13   0   35.20    8.80
   0 -14   0   -0.60    4.00
   0 -14   0    3.20    3.30
   0  14   0    5.50    3.20
  -1 -14   0   21.70    6.00
   1 -14   0   16.90    5.10
   1 -14   0   13.00    5.70
  -1 -14   0   15.70    5.90
  -1 -14   0   17.20    4.90
  -1  14   0   18.10    6.00
  -2 -14   0  240.08   14.90
   2 -14   0  243.68   13.00
   2 -14   0  244.78   15.00
  -2 -14   0  240.48   13.20
  -2 -14   0  231.48   16.00
  -2  14   0  262.57   15.40
   3 -14   0    2.10    3.30
  -3 -14   0    0.90    4.50
  -3 -14   0    5.50    3.30
  -3 -14   0    0.20    3.00
   3 -14   0   -1.80    2.40
  -3  14   0   -0.30    2.50
  -4 -14   0   64.19    9.70
   4 -14   0   67.89   10.30
  -4 -14   0   49.70    7.80
   4 -14   0   65.19    8.80
  -4 -14   0   85.19   12.40
  -4  14   0   65.39    9.80
   5 -14   0   51.99    7.70
   5 -14   0   53.09    9.10
  -5 -14   0   51.99    8.40
  -5 -14   0   48.90   10.10
  -5 -14   0   53.19    8.60
  -5  14   0   71.19   10.80
  -6 -14   0  201.28   14.40
  -6 -14   0  232.08   14.70
  -6 -14   0  189.68   16.90
   6 -14   0  224.48   13.60
   6 -14   0  230.78   15.60
  -6  14   0  210.28   14.70
   7 -14   0    9.50    3.80
   7 -14   0    6.30    4.70
  -7 -14   0    9.30    5.00
  -7 -14   0   -0.70    5.10
  -7 -14   0    4.20    4.20
  -7  14   0    6.20    3.80
  -8 -14   0    5.60    4.00
   8 -14   0    5.10    2.40
   8 -14   0   -0.10    2.90
  -8 -14   0   -0.10    5.90
  -8  14   0    7.30    4.70
  -9 -14   0   42.20   11.50
   9 -14   0   42.40    8.90
   9 -14   0   41.00    8.20
   9  14   0   37.00    8.60
  -9  14   0   39.90    8.90
  10 -14   0   81.79   11.80
  10 -14   0   99.79   14.20
 -10 -14   0   72.39   11.10
 -10 -14   0   80.69   14.90
  10  14   0   95.69   13.20
 -10  14   0   81.59   12.20
 -11 -14   0    8.40    6.20
  11 -14   0   20.90    6.90
  11 -14   0   13.60    4.30
  11  14   0   14.80    5.80
 -11  14   0    9.70    4.00
  12 -14   0    2.60    3.40
 -12 -14   0   -0.70    2.30
  12 -14   0    5.50    2.10
  12  14   0    1.20    3.50
 -12  14   0    4.40    2.50
   0 -15   0    2.10    4.10
   0 -15   0    4.60    2.80
  -1 -15   0  270.97   17.10
   1 -15   0  308.47   17.50
   1 -15   0  309.27   14.70
  -1 -15   0  308.57   15.00
  -1  15   0  270.77   15.90
   2 -15   0    9.20    3.70
  -2 -15   0   11.70    4.70
   2 -15   0    6.10    4.50
  -2 -15   0    3.30    3.20
  -2 -15   0    4.20    5.20
  -2  15   0    5.20    2.40
  -3 -15   0  103.99   11.00
   3 -15   0  104.69   12.90
  -3 -15   0  109.89   12.90
   3 -15   0   90.19   10.00
  -3 -15   0   85.79   12.10
  -3  15   0   99.19   11.60
   4 -15   0   58.69    8.10
  -4 -15   0   73.99   10.50
  -4 -15   0   76.09    9.50
  -4 -15   0   65.79   11.20
   4 -15   0   56.59    9.30
  -4  15   0   76.69   10.90
  -5 -15   0   40.60    7.50
  -5 -15   0   50.99   10.50
   5 -15   0   35.90    6.40
  -5 -15   0   39.20    7.40
   5 -15   0   30.00    7.80
  -5  15   0   39.10    7.50
  -6 -15   0   16.90    6.90
   6 -15   0   33.60    7.70
   6 -15   0   22.80    5.60
  -6 -15   0   19.20    5.10
  -6 -15   0   30.50    6.70
  -6  15   0   24.10    6.40
   7 -15   0  111.49   13.90
  -7 -15   0  126.79   11.00
  -7 -15   0  100.09   12.60
  -7  15   0  111.49   13.10
  -8 -15   0   20.60    6.00
   8 -15   0   33.70    8.00
  -8 -15   0   36.30    7.60
   8 -15   0   27.30    5.50
  -8 -15   0   48.00   11.40
  -8  15   0   36.30    8.30
  -9 -15   0   25.50    5.80
  -9 -15   0    3.10    5.80
  -9 -15   0   19.20    5.10
   9 -15   0   20.00    6.10
   9 -15   0   18.40    4.50
  -9  15   0   14.50    4.80
  10 -15   0   99.99   14.50
  10 -15   0  109.49   13.30
 -10 -15   0  105.79   17.50
 -10 -15   0   94.09   14.10
 -10  15   0   85.09   11.70
 -11 -15   0   12.60    4.20
  11 -15   0   26.80    6.80
 -11 -15   0   39.90   11.00
 -11  15   0   33.30    7.70
   0 -16   0  105.09   12.90
   0 -16   0  132.89    9.60
  -1 -16   0    2.40    2.00
   1 -16   0    2.50    2.00
  -1 -16   0    0.70    4.60
   1 -16   0    3.90    3.80
   2 -16   0  209.18   15.10
  -2 -16   0  214.78   15.90
   2 -16   0  268.57   13.70
  -2 -16   0  247.18   13.60
   3 -16   0  137.99   15.00
  -3 -16   0  148.29   10.50
  -3 -16   0   98.39   13.30
   3 -16   0  119.09    9.20
  -3  16   0  125.09   10.70
  -4 -16   0   13.30    6.40
   4 -16   0    6.00    4.20
  -4 -16   0    1.60    2.20
   4 -16   0    5.70    2.30
  -4  16   0    6.90    3.40
  -5 -16   0   52.49    8.40
  -5 -16   0   75.79   12.80
   5 -16   0   39.40    8.50
  -5 -16   0   50.99    9.00
   5 -16   0   48.50    7.90
  -5  16   0   45.00    8.60
  -6 -16   0  175.48   16.30
   6 -16   0  171.08   14.10
  -6 -16   0  174.78   13.50
  -6 -16   0  168.38   12.60
   6 -16   0  181.68   16.20
  -6  16   0  167.18   13.60
  -7 -16   0   16.60    4.30
  -7 -16   0   17.20    7.90
  -7 -16   0   25.60    6.40
   7 -16   0   16.60    5.30
  -7  16   0   23.40    6.10
  -8 -16   0   -6.20    1.60
  -8 -16   0    1.90    2.20
   8 -16   0    4.40    3.10
  -8 -16   0   -5.20    3.20
  -8  16   0    2.40    2.00
  -9 -16   0   66.89   10.80
  -9 -16   0  111.49   16.40
  -9 -16   0   97.49   13.50
   9 -16   0   77.39   12.10
  -9  16   0   86.19   12.50
 -10 -16   0   61.89   12.70
 -10 -16   0   33.00    8.20
  10 -16   0   46.30    9.10
   0 -17   0   -1.50    3.60
   1 -17   0  251.97   17.20
  -1 -17   0  258.57   17.80
  -2 -17   0    1.70    4.50
   2 -17   0    2.60    4.40
  -3 -17   0   54.09   11.00
   3 -17   0   72.19   11.30
  -4 -17   0  266.87   18.70
   4 -17   0  262.97   17.40
   5 -17   0  264.87   17.60
  -5 -17   0  271.17   19.50
  -5  17   0  268.97   17.50
  -6 -17   0   59.09   11.40
   6 -17   0   58.29   10.50
  -6  17   0   45.90    8.10
  -7 -17   0   10.90    6.10
   7 -17   0    1.80    3.10
  -7  17   0    1.20    2.10
  -8 -17   0   56.49   12.60
   8 -17   0   64.49   10.90
  -8  17   0   66.79   10.20
  -9 -17   0   14.00    7.00
   9 -17   0   28.00    7.20
  -9  17   0   17.50    4.50
  10 -17   0   16.80    5.70
 -10  17   0   12.60    3.60
   0 -18   0  332.97   20.10
  -1 -18   0   15.60    6.40
   1 -18   0   11.90    5.40
   2 -18   0   39.80    8.80
  -2 -18   0   24.40    6.90
   3 -18   0    5.70    4.50
  -3 -18   0    7.00    5.10
  -4 -18   0  242.58   18.50
   4 -18   0  262.87   17.50
   5 -18   0   47.00    9.30
  -5 -18   0   36.10    9.70
   6 -18   0   40.90    9.00
  -6 -18   0   55.69   11.90
   7 -18   0   21.10    6.20
  -7 -18   0   30.40    8.20
  -8 -18   0   70.89   13.40
   8 -18   0   89.89   13.40
  -9 -18   0   -3.80    4.50
   9 -18   0    9.00    3.50
   0 -19   0    5.90    4.10
  -1 -19   0   27.60    7.40
   1 -19   0   21.90    6.30
   2 -19   0   96.89   13.90
  -2 -19   0   59.69   10.80
   3 -19   0   18.10    5.30
  -3 -19   0    9.10    5.60
  -4 -19   0   -1.60    3.70
   4 -19   0    0.00    2.90
  -5 -19   0   64.59   12.00
   5 -19   0   85.29   12.50
  -6 -19   0  144.89   18.80
   6 -19   0  118.39   15.20
   7 -19   0   61.79   10.70
  -7 -19   0   69.69   12.90
   8 -19   0   11.10    5.60
  -8 -19   0   25.70   13.50
   0 -20   0   99.59   13.60
  -1 -20   0    8.80    4.60
   1 -20   0   13.50    5.30
   2 -20   0    1.20    3.50
  -2 -20   0   14.10    5.50
  -3 -20   0    2.80    4.20
   3 -20   0    5.90    3.50
   4 -20   0  147.99   13.40
  -4 -20   0  144.39   18.10
  -5 -20   0   19.90    6.40
   5 -20   0    6.10    3.40
  -6 -20   0    6.70    5.00
   6 -20   0    4.00    2.80
  -7 -20   0  113.89   16.80
   7 -20   0  147.09   17.50
   0 -21   0    7.00    4.00
  -1 -21   0   14.10    5.50
   1 -21   0   14.70    5.00
  -2 -21   0   21.20    5.80
   2 -21   0    4.60    4.00
   3 -21   0   14.20    5.30
  -3 -21   0    9.60    5.30
  -4 -21   0    6.00    4.70
   4 -21   0   -0.90    2.60
  -5 -21   0   22.70    6.80
   0 -22   0    7.80    4.90
   1 -22   0   30.50    9.70
  -2 -22   0   15.90    4.90
   2 -22   0   25.10    6.90
   3 -22   0   18.10    5.50
  -3 -22   0   15.00    4.80
  15   0  -1  136.69   19.60
 -15   0   1  117.79   14.70
 -15   0   1  142.49   18.20
  14   0  -1    1.30    3.20
 -14   0   1    1.60    2.10
 -14   0   1   -3.70    3.50
  13   0  -1  357.46   21.90
 -13   0   1  389.66   20.30
 -13   0   1  373.96   22.90
  12   0  -1    2.60    3.70
 -12   0   1    0.50    4.50
 -12   0   1    2.40    3.50
 -11   0   1   25.70    6.40
 -11   0   1   31.40    8.60
  11   0  -1   42.50    8.80
  10   0  -1   -3.60    2.90
 -10   0   1    0.70    4.20
 -10   0   1   -2.30    3.00
  -9   0   1   11.30    4.20
  -9   0   1   13.10    5.80
   9   0  -1   13.70    5.00
  -8   0   1   -1.40    2.50
  -8   0   1   -1.10    3.60
   8   0  -1    0.60    3.30
  -7   0   1  260.87   13.80
  -7   0   1  256.87   12.00
   7   0  -1  253.77   13.20
  -7   0   1  292.37   14.10
   7   0  -1  258.97   13.00
   6   0  -1    1.20    2.40
  -6   0   1   -1.30    1.60
   6   0  -1   -0.70    1.00
  -6   0   1   -2.30    2.00
  -6   0   1    2.00    2.80
  -5   0   1  420.06   13.60
  -5   0   1  431.86   15.00
   5   0  -1  430.36   12.70
  -5   0   1  424.26   13.50
  -4   0   1   -3.20    1.40
   4   0  -1   -1.60    1.50
  -4   0   1   -0.80    2.60
   4   0  -1   -3.40    2.00
  -4   0   1   -1.70    2.00
  -3   0   1 7121.59  114.59
  -3   0   1 7152.68  114.69
   3   0  -1 6946.21  115.49
  -3   0   1 7265.47  115.69
   3   0  -1 7201.88  114.29
  -2   0   1    0.70    1.20
  -2   0   1    5.70    1.50
   2   0  -1   -1.00    0.90
  -2   0   1    0.40    0.90
   2   0  -1   -0.30    1.20
  -1   0   1 2041.50   33.10
   1   0  -1 1967.40   33.50
   1   0  -1 1999.70   33.50
   1   0  -1 2083.09   33.10
  -1   0   1 2075.29   33.60
  -1   0   1 2041.80   33.50
   0   0   1   -0.90    0.30
   0   0  -1   -1.30    0.10
   0   0  -1   -0.80    0.30
   1   0   1 2397.36   40.00
   1   0   1 2448.85   40.00
  -2   0  -1   -7.40    0.80
  -2   0  -1   -8.00    0.80
   2   0   1   -7.90    1.50
   2   0   1   -8.20    1.60
   3   0   1 1232.18   25.70
  -3   0  -1 1250.67   22.50
   3   0   1 1213.68   25.90
  -3   0  -1 1231.38   22.60
  -4   0  -1    0.20    1.30
  -4   0  -1   -1.40    1.40
   4   0   1   -0.90    2.10
   5   0   1 4314.17   77.39
  -5   0  -1 4287.57   77.99
  -5   0  -1 4311.27   72.89
  -5   0  -1 4218.38   72.79
  -6   0  -1    0.30    1.50
  -6   0  -1    0.80    2.00
   6   0   1    1.40    2.40
  -6   0  -1   -0.50    3.00
   7   0   1   -1.70    3.00
  -7   0  -1    0.80    2.70
  -7   0  -1    7.40    4.40
  -7   0  -1    5.80    2.30
  -8   0  -1   -0.80    2.50
   8   0   1    1.00    3.60
  -8   0  -1   -0.10    3.80
  -9   0  -1  186.08   11.10
   9   0   1  167.58   12.80
  -9   0  -1  197.28   14.30
 -10   0  -1   -1.30    3.80
  10   0   1   -0.10    3.70
 -11   0  -1   -0.10    4.60
 -11   0  -1    1.50    3.10
  11   0   1    3.80    4.60
 -12   0  -1    0.00    3.00
 -12   0  -1    1.20    4.80
  12   0   1   -1.90    3.90
 -13   0  -1    4.60    4.90
 -13   0  -1    1.30    2.90
  13   0   1    3.50    4.30
 -14   0  -1   -0.60    2.40
  14   0   1    4.30    3.30
 -14   0  -1   -3.60    4.40
 -15   0  -1   74.49   13.40
  15  -1  -1    5.20    3.70
 -15  -1   1    5.60    3.20
 -15  -1   1    8.30    5.20
 -15   1   1   14.60    4.10
 -15   1   1    0.20    4.10
  15   1  -1    6.10    4.20
 -14  -1   1   23.30    6.10
 -14  -1   1    9.20    6.50
  14  -1  -1   20.90    9.70
 -14   1   1   22.60    7.50
  14   1  -1   42.70   10.10
 -14   1   1   37.80    8.00
  13  -1  -1   31.90    8.80
 -13  -1   1   32.50    9.60
 -13  -1   1   13.80    4.80
 -13   1   1   28.20    6.90
 -13   1   1   16.30    6.30
  13   1  -1   26.00    6.90
  12  -1  -1   10.60    5.10
 -12  -1   1   16.70    7.00
 -12  -1   1   11.10    4.90
 -12   1   1   17.50    7.20
  12   1  -1   12.50    5.50
 -12   1   1    7.10    4.30
 -11  -1   1   50.19    9.50
  11  -1  -1   44.40    8.80
 -11  -1   1   53.99    8.50
 -11   1   1   45.70    8.40
 -11   1   1   60.69   10.70
  11   1  -1   39.80    8.50
 -10  -1   1  296.37   15.60
 -10  -1   1  285.87   17.40
  10  -1  -1  276.67   16.80
  10   1  -1  233.48   15.90
 -10   1   1  290.77   15.30
 -10   1   1  273.77   17.20
  -9  -1   1   17.30    6.20
   9  -1  -1   25.50    6.70
  -9  -1   1   25.20    5.90
  -9   1   1   19.80    5.10
  -9   1   1   28.80    7.30
   9   1  -1   18.60    5.40
  -8  -1   1   21.90    6.20
  -8  -1   1   22.90    5.40
   8  -1  -1   17.40    5.30
  -8   1   1   23.10    5.20
   8   1  -1   17.30    5.30
  -8   1   1   25.10    6.20
  -7  -1   1  427.96   17.90
   7  -1  -1  427.26   17.50
  -7  -1   1  446.96   16.10
  -7   1   1  410.66   17.30
  -7   1   1  478.95   17.90
   7   1  -1  464.35   17.80
  -7   1   1  434.36   15.90
   7   1  -1  431.56   14.70
  -6  -1   1  562.94   17.40
   6  -1  -1  590.14   16.20
  -6  -1   1  556.44   19.20
  -6  -1   1  554.94   17.50
   6  -1  -1  567.54   18.80
  -6   1   1  555.84   18.60
  -6   1   1  604.34   17.70
   6   1  -1  576.34   16.20
  -6   1   1  588.94   17.50
   6   1  -1  565.94   18.90
  -5  -1   1   36.30    4.70
  -5  -1   1   31.30    4.10
   5  -1  -1   34.90    5.20
   5  -1  -1   44.30    4.00
  -5  -1   1   34.30    5.50
  -5   1   1   29.90    4.10
   5   1  -1   51.29    6.30
  -5   1   1   36.80    4.90
   5   1  -1   43.30    4.60
  -5   1   1   34.30    5.00
  -4  -1   1  955.10   23.20
  -4  -1   1  956.30   21.70
   4  -1  -1  964.50   21.10
   4  -1  -1  990.30   23.20
   4   1  -1  962.80   22.80
   4   1  -1  964.60   21.10
  -4   1   1  964.10   21.70
  -4   1   1  993.90   21.80
  -3  -1   1  481.35   12.40
   3  -1  -1  471.35   13.10
  -3  -1   1  473.85   13.10
   3  -1  -1  456.95   12.50
  -3  -1   1  460.35   12.10
   3  -1  -1  474.75   12.00
  -3   1   1  451.35   12.10
   3   1  -1  483.55   12.90
  -3   1   1  455.25   12.10
   3   1  -1  479.55   12.00
  -2  -1   1  350.66    9.40
   2  -1  -1  345.77    9.40
   2  -1  -1  336.77    8.80
   2  -1  -1  341.37    8.80
  -2  -1   1  333.07    8.80
   2   1  -1  347.17    8.90
   2   1  -1  343.07    9.00
  -2   1   1  349.27    8.90
  -1  -1   1  253.97    6.60
   1  -1  -1  264.57    6.40
   1  -1  -1  258.17    6.30
   1  -1  -1  268.97    6.60
   1  -1  -1  267.27    5.70
  -1   1   1  263.37    6.40
   1   1  -1  264.67    5.90
  -1   1   1  214.28    5.40
   0  -1  -1 1123.89   18.00
   0  -1  -1 1094.49   18.50
   0  -1  -1 1107.09   18.60
   0  -1  -1 1141.99   19.40
   0  -1   1 1115.39   19.20
   0  -1   1 1095.79   18.40
   0   1  -1 1141.69   19.90
   0   1   1 1130.69   17.90
   0   1  -1 1085.99   18.40
   0   1  -1 1012.20   18.40
   0   1   1 1155.08   18.60
  -1  -1  -1   -1.10    0.50
  -1  -1  -1   -1.90    0.50
   1  -1   1   -1.90    0.80
  -1  -1  -1   -2.30    0.80
   1  -1   1   -2.70    0.80
   1   1   1   -1.60    0.50
   1   1   1   -0.50    1.10
  -1   1  -1   -1.60    0.50
  -1   1  -1   -1.40    0.50
   2  -1   1  849.52   17.70
  -2  -1  -1  876.61   15.80
  -2  -1  -1  856.41   18.20
   2  -1   1  856.91   18.20
  -2  -1  -1  874.51   15.80
  -2   1  -1  870.31   15.60
  -2   1  -1  869.41   15.60
   2   1   1  856.21   18.20
  -3  -1  -1  275.97    7.60
  -3  -1  -1  278.37   10.00
   3  -1   1  282.67   10.00
   3  -1   1  257.97    9.40
  -3  -1  -1  258.87    7.50
  -3   1  -1  264.37    7.40
  -3   1  -1  273.27    7.50
   3   1   1  270.07    9.70
  -4  -1  -1  215.18    9.90
  -4  -1  -1  227.18    7.80
   4  -1   1  235.38   10.10
  -4  -1  -1  217.58    7.70
   4  -1   1  209.08    9.40
  -4   1  -1  227.98    7.70
   4   1   1  231.18   10.00
  -4   1  -1  220.38    7.60
   5  -1   1   30.30    5.00
  -5  -1  -1   32.50    4.10
  -5  -1  -1   37.40    4.30
  -5  -1  -1   35.40    5.50
   5  -1   1   38.40    5.50
   5   1   1   36.20    5.40
  -5   1  -1   47.60    4.80
  -5   1  -1   34.90    4.30
  -6  -1  -1 1175.78   26.70
   6  -1   1 1177.98   30.30
  -6  -1  -1 1228.78   27.10
  -6  -1  -1 1296.57   32.00
  -6   1  -1 1182.38   26.80
  -6   1  -1 1225.38   27.00
   6   1   1 1119.69   30.20
  -7  -1  -1    2.70    4.00
   7  -1   1    2.70    3.10
  -7  -1  -1    4.60    2.90
  -7   1  -1    6.40    3.80
   7   1   1    6.70    3.70
  -7   1  -1    5.50    2.80
  -8  -1  -1   37.00    5.70
   8  -1   1   26.40    6.10
  -8  -1  -1   42.00    7.70
  -8   1  -1   38.20    7.80
  -8   1  -1   42.10    6.10
   8   1   1   33.50    6.80
   9  -1   1   69.39   10.40
  -9  -1  -1   67.19   10.20
  -9  -1  -1   70.49    8.30
  -9   1  -1   70.09   10.10
  -9   1  -1   62.89    7.90
   9   1   1   71.29   10.00
 -10  -1  -1  448.66   22.70
  10  -1   1  478.85   22.40
  10   1   1  432.46   21.40
 -10   1  -1  434.26   22.10
 -11  -1  -1   27.40    8.10
 -11  -1  -1   27.80    6.40
  11  -1   1   46.90    9.60
 -11   1  -1   39.60    7.00
  11   1   1   41.70    9.10
 -11   1  -1   19.00    7.00
  12  -1   1   36.80    8.20
 -12  -1  -1   45.40   10.40
 -12  -1  -1   39.80    7.70
 -12   1  -1   44.80    9.80
 -12   1  -1   41.30    7.40
 -13  -1  -1   55.69   11.30
  13  -1   1   89.69   13.80
 -13  -1  -1   69.49   10.30
 -13   1  -1   88.29   14.60
 -13   1  -1   96.09   12.10
  13   1   1   97.89   14.50
 -14  -1  -1  158.08   19.10
  14  -1   1  157.58   18.60
 -14  -1  -1  158.88   13.10
 -14   1  -1  153.58   18.60
  14   1   1  141.39   17.50
 -14   1  -1  144.39   12.30
 -15  -1  -1    9.20    5.00
 -15   1  -1    5.60    4.20
 -15  -2   1   88.09   11.60
 -15  -2   1  130.89   18.30
  15  -2  -1  122.49   24.70
  15   2  -1   92.99   19.00
 -15   2   1  114.89   16.20
 -15   2   1   95.19   12.50
 -14  -2   1    1.10    4.30
 -14  -2   1    5.40    3.00
  14  -2  -1    9.30    4.50
 -14   2   1    1.50    2.40
 -14   2   1    3.40    4.00
  14   2  -1    7.30    4.30
 -13  -2   1   17.30    7.20
 -13  -2   1    9.20    4.40
  13  -2  -1   13.80    5.80
  13   2  -1   15.20    5.50
 -13   2   1    9.90    5.30
 -13   2   1    2.40    2.90
  12  -2  -1    5.20    5.00
 -12  -2   1   10.70    4.60
 -12  -2   1    7.10    6.00
  12   2  -1    6.60    4.40
 -12   2   1   21.60    6.60
 -12   2   1    4.50    4.10
  11  -2  -1  274.37   17.70
 -11  -2   1  255.37   15.40
 -11  -2   1  250.27   17.80
 -11   2   1  236.38   17.00
 -11   2   1  271.67   15.60
  11   2  -1  276.77   17.60
 -10  -2   1  103.29   11.20
 -10  -2   1  100.19   12.50
  10  -2  -1   97.69   12.30
 -10   2   1  104.09   11.10
  10   2  -1   86.79   11.20
 -10   2   1  109.49   12.60
  -9  -2   1   19.90    5.20
  -9  -2   1   22.00    6.80
   9  -2  -1    7.40    4.50
  -9   2   1   18.30    5.00
   9   2  -1   22.90    6.40
  -9   2   1   20.20    6.20
  -8  -2   1   68.79    9.30
  -8  -2   1   60.99    7.80
   8  -2  -1   59.29    8.70
   8   2  -1   78.59    9.80
  -8   2   1   71.29    8.40
  -8   2   1   66.29    9.20
  -7  -2   1   57.89    8.10
  -7  -2   1   66.39    7.60
   7  -2  -1   44.20    6.70
   7   2  -1   61.89    5.10
   7   2  -1   60.69    7.50
  -7   2   1   54.99    7.90
  -7   2   1   58.19    6.80
   6  -2  -1  696.03   18.10
  -6  -2   1  687.53   19.60
  -6  -2   1  656.43   21.20
   6  -2  -1  646.44   20.80
   6   2  -1  646.24   17.90
   6   2  -1  681.83   20.90
  -6   2   1  646.14   19.60
  -6   2   1  665.73   19.30
   5  -2  -1 1017.20   25.30
   5  -2  -1  996.40   25.60
  -5  -2   1 1030.00   26.20
  -5  -2   1 1033.30   24.40
   5  -2  -1 1047.00   23.30
   5   2  -1 1015.50   23.10
  -5   2   1 1031.80   24.30
  -5   2   1 1020.10   24.10
   5   2  -1 1038.90   25.50
   4  -2  -1  154.98    8.30
   4  -2  -1  158.78    7.90
   4  -2  -1  155.48    7.00
  -4  -2   1  161.98    8.60
  -4  -2   1  163.58   11.30
  -4  -2   1  154.98    7.40
  -4   2   1  148.49    7.10
   4   2  -1  150.68    7.70
  -4   2   1  160.58    7.50
   4   2  -1  144.79    6.70
   3  -2  -1    8.90    2.80
   3  -2  -1    6.50    2.20
  -3  -2   1    8.60    3.00
   3  -2  -1    6.50    2.70
  -3  -2   1    6.10    2.30
   3   2  -1    5.60    2.10
  -3   2   1    9.50    2.60
  -3   2   1    6.20    2.30
   3   2  -1    6.70    2.40
   2  -2  -1 9503.45  158.08
   2  -2  -1 9725.33  152.38
   2  -2  -1 9999.00  152.28
  -2  -2   1 9813.82  153.68
  -2  -2   1 9692.13  157.08
   2   2  -1 9741.92  156.78
  -2   2   1 9627.04  152.58
  -2   2   1 9157.68  154.08
   2   2  -1 9900.21  160.08
  -1  -2   1    8.80    1.70
   1  -2  -1    6.40    1.30
  -1  -2   1    4.10    1.70
   1  -2  -1    5.40    1.50
   1  -2  -1    9.00    1.70
   1   2  -1    9.30    1.80
   1   2  -1    9.70    1.40
  -1   2   1    7.70    1.60
   0  -2   1  425.76    9.20
   0  -2  -1  415.76    9.60
   0  -2   1  422.86    9.80
   0  -2  -1  420.56    8.80
   0  -2  -1  418.36    9.30
   0  -2   1  424.16    7.50
   0  -2  -1  426.06    9.20
   0   2  -1  422.66    7.50
   0   2  -1  408.76    9.10
   0   2   1  424.66    9.20
   0   2  -1  420.46    9.10
   1  -2   1  361.86    7.80
   1  -2   1  370.86    8.00
   1  -2   1  353.36    9.20
  -1  -2  -1  352.56    8.80
  -1  -2  -1  366.96    8.30
  -1  -2  -1  373.26    8.20
   1   2   1  361.26    9.20
   1   2   1  357.76    8.00
  -1   2  -1  363.56    8.00
  -1   2  -1  355.46    8.00
   2  -2   1  337.87   10.10
   2  -2   1  362.76    9.60
   2  -2   1  353.76    8.70
  -2  -2  -1  350.86    8.70
  -2  -2  -1  336.77   10.10
  -2  -2  -1  348.47    8.60
   2   2   1  363.06    8.30
  -2   2  -1  355.16    8.40
   2   2   1  346.87   10.30
  -2   2  -1  355.06    8.50
  -3  -2  -1  196.88    6.70
  -3  -2  -1  188.08    6.70
   3  -2   1  195.18    8.50
   3   2   1  192.28    8.30
  -3   2  -1  191.38    6.60
  -3   2  -1  186.08    6.40
  -4  -2  -1  878.61   19.40
  -4  -2  -1  871.41   19.30
   4  -2   1  873.01   21.60
  -4  -2  -1  845.62   22.20
   4   2   1  925.81   22.50
  -4   2  -1  881.61   19.30
  -4   2  -1  893.81   19.20
  -5  -2  -1 1020.60   23.10
   5  -2   1 1068.89   26.00
  -5  -2  -1 1014.60   26.50
   5  -2   1  978.50   26.00
  -5  -2  -1 1011.40   22.90
  -5   2  -1 1032.30   22.80
  -5   2  -1 1010.90   22.70
   5   2   1 1044.40   26.30
  -6  -2  -1  150.98   10.30
   6  -2   1  148.09    9.60
   6  -2   1  140.69    9.50
  -6  -2  -1  135.69    7.50
  -6  -2  -1  144.29    8.00
  -6   2  -1  147.19    7.80
   6   2   1  152.28    9.80
  -6   2  -1  144.79    7.60
  -7  -2  -1    0.60    1.80
  -7  -2  -1    1.70    3.80
   7  -2   1   -0.30    3.40
  -7  -2  -1   -2.70    2.20
   7  -2   1   -3.70    2.30
  -7   2  -1   -1.90    2.20
   7   2   1    0.40    3.00
   8  -2   1  229.68   13.80
  -8  -2  -1  239.88   12.00
  -8  -2  -1  227.98   14.60
   8   2   1  230.18   13.90
  -8   2  -1  252.57   15.00
  -8   2  -1  230.08   11.60
  -9  -2  -1  220.68   12.30
  -9  -2  -1  218.88   15.30
   9  -2   1  227.48   14.50
   9   2   1  251.37   15.20
  -9   2  -1  230.48   15.20
  -9   2  -1  227.48   12.30
 -10  -2  -1    0.40    4.00
  10  -2   1    5.00    4.50
 -10  -2  -1   -0.10    2.80
 -10   2  -1    3.10    4.90
  10   2   1    6.20    4.60
  11  -2   1   55.79    9.90
 -11  -2  -1   56.69   10.40
 -11  -2  -1   64.69    9.10
 -11   2  -1   54.59   10.40
 -11   2  -1   72.49    9.10
  11   2   1   49.90    9.30
 -12  -2  -1   97.59   14.00
 -12  -2  -1  128.79   11.40
 -12   2  -1  128.49   11.20
  12   2   1  131.29   15.80
 -12   2  -1  121.09   15.50
  13  -2   1    8.80    5.10
 -13  -2  -1   17.90    6.80
 -13  -2  -1   11.10    4.40
 -13   2  -1   18.70    5.40
 -13   2  -1    2.70    5.20
  13   2   1   26.20    7.40
 -14  -2  -1   60.29    9.90
 -14  -2  -1   53.29   11.20
  14  -2   1   59.59   11.10
 -14   2  -1   59.09   11.40
  14   2   1   45.50    9.30
 -14   2  -1   62.29   10.10
 -15  -3   1   -0.50    6.40
 -15  -3   1    7.10    3.30
 -15   3   1    8.80    4.50
 -15   3   1    5.30    2.40
 -14  -3   1   87.79   14.10
 -14  -3   1   64.99   10.10
  14  -3  -1   72.19   13.00
 -14   3   1   88.69   12.00
 -14   3   1   48.90   10.40
  14   3  -1   62.89   11.10
 -13  -3   1   43.30   11.20
  13  -3  -1   42.80   10.00
 -13  -3   1   46.60    8.80
 -13   3   1   40.30    8.20
 -13   3   1   29.50    7.90
  13   3  -1   58.09   10.70
 -12  -3   1    3.20    5.60
 -12  -3   1   12.30    5.50
  12  -3  -1    8.40    5.00
 -12   3   1   19.80    8.50
  12   3  -1   15.90    5.60
 -12   3   1   14.70    5.00
 -11  -3   1   95.79   13.00
  11  -3  -1   73.69   11.20
 -11  -3   1   99.79   12.10
 -11   3   1   89.29   11.20
 -11   3   1   93.49   12.50
  11   3  -1   84.69   12.00
 -10  -3   1  273.77   15.30
  10  -3  -1  261.57   16.80
 -10  -3   1  270.67   17.70
  10   3  -1  250.77   16.10
 -10   3   1  279.37   15.30
 -10   3   1  285.37   17.30
   9  -3  -1   22.20    6.20
  -9  -3   1   12.50    4.70
  -9  -3   1   13.00    6.00
   9   3  -1   13.50    5.30
  -9   3   1   16.50    5.80
  -9   3   1    5.10    3.50
  -8  -3   1   61.19    9.30
  -8  -3   1   57.89    7.70
   8  -3  -1   41.80    7.20
  -8   3   1   46.40    8.00
  -8   3   1   53.69    7.30
   8   3  -1   61.19    8.90
  -7  -3   1   17.40    5.30
   7  -3  -1   26.30    5.70
  -7  -3   1   17.70    4.70
   7  -3  -1   18.20    4.80
  -7   3   1   14.00    3.90
   7   3  -1   18.60    5.00
   7   3  -1   22.50    4.70
   6  -3  -1 1819.32   41.50
  -6  -3   1 1768.52   41.70
   6  -3  -1 1822.42   41.10
  -6  -3   1 1853.61   39.70
   6  -3  -1 1895.41   38.10
  -6   3   1 1854.91   39.60
   6   3  -1 1895.11   38.20
   6   3  -1 1901.71   41.60
   5  -3  -1  370.56   13.60
   5  -3  -1  370.86   14.10
  -5  -3   1  351.76   12.90
   5  -3  -1  380.46   12.30
  -5   3   1  348.67   12.70
   5   3  -1  348.17   13.40
   5   3  -1  358.86   12.00
   4  -3  -1   29.20    4.40
  -4  -3   1   32.50    5.10
  -4  -3   1   37.20    4.70
   4  -3  -1   38.30    4.40
   4  -3  -1   33.50    4.60
   4   3  -1   33.90    4.70
  -4   3   1   36.70    4.50
   4   3  -1   46.00    5.00
   3  -3  -1 1926.01   36.20
   3  -3  -1 1964.10   36.80
  -3  -3   1 1934.61   36.90
  -3  -3   1 1910.91   38.30
   3   3  -1 1943.31   36.40
   3   3  -1 1979.20   36.80
  -3   3   1 1934.81   36.60
  -2  -3   1   36.20    4.50
   2  -3  -1   47.70    4.30
   2  -3  -1   49.80    3.80
   2  -3  -1   48.50    3.90
  -2  -3   1   51.99    4.40
   2   3  -1   53.79    3.80
  -2   3   1   54.09    4.80
   2   3  -1   48.60    3.90
   1  -3  -1  526.15   11.60
  -1  -3   1  529.25   13.30
   1  -3  -1  499.35   12.30
  -1  -3   1  548.55   12.70
   1  -3  -1  512.85   12.30
   1   3  -1  519.85   10.80
   1   3  -1  511.65   12.30
  -1   3   1  524.35   12.40
   0  -3   1   21.50    3.40
   0  -3  -1   13.80    2.60
   0  -3   1   20.70    2.80
   0  -3  -1    8.30    2.20
   0  -3   1   15.00    1.80
   0  -3  -1   11.20    2.40
   0  -3  -1   16.60    2.50
   0   3  -1   14.80    1.70
   0   3   1   13.80    2.40
   0   3  -1   16.70    2.60
  -1  -3  -1  102.29    4.70
   1  -3   1  105.59    4.10
  -1  -3  -1  105.69    4.60
  -1  -3  -1  104.79    5.20
   1  -3   1   99.89    4.30
   1  -3   1  107.99    5.30
  -1   3  -1   99.89    4.50
   1   3   1  103.59    4.50
   1   3   1   93.79    5.00
  -1   3  -1  101.69    4.60
  -2  -3  -1   48.60    3.60
   2  -3   1   48.40    3.80
  -2  -3  -1   46.70    3.90
   2  -3   1   53.59    3.40
  -2  -3  -1   54.69    5.10
   2  -3   1   48.10    4.40
  -2   3  -1   52.29    3.50
   2   3   1   52.49    3.60
  -2   3  -1   46.70    3.60
   2   3   1   45.70    4.60
   3  -3   1  687.63   17.30
  -3  -3  -1  733.83   16.60
  -3  -3  -1  732.73   16.70
   3  -3   1  743.13   18.90
  -3  -3  -1  744.83   18.80
   3   3   1  744.33   15.70
   3   3   1  703.03   18.30
  -3   3  -1  700.33   16.10
  -3   3  -1  722.03   16.30
  -4  -3  -1 1154.88   24.30
  -4  -3  -1 1089.99   26.90
   4  -3   1 1122.99   26.80
   4  -3   1 1127.79   25.90
  -4   3  -1 1136.49   23.90
   4   3   1 1183.98   27.10
  -4   3  -1 1135.89   23.80
  -5  -3  -1 1031.80   24.00
  -5  -3  -1 1045.70   27.30
  -5  -3  -1 1082.29   24.30
   5  -3   1 1071.49   27.20
   5  -3   1 1057.69   26.30
  -5   3  -1 1057.99   23.80
   5   3   1 1012.30   26.50
  -5   3  -1 1050.79   23.80
  -6  -3  -1   44.50    5.40
   6  -3   1   52.19    6.80
  -6  -3  -1   50.99    6.00
   6  -3   1   33.10    5.60
  -6  -3  -1   32.00    6.00
  -6   3  -1   42.30    5.00
   6   3   1   45.40    6.40
  -6   3  -1   45.80    5.70
   7  -3   1    4.70    3.40
  -7  -3  -1   -1.20    2.20
  -7  -3  -1   -5.70    3.30
   7  -3   1   -0.40    3.20
  -7  -3  -1    0.60    1.80
  -7   3  -1   -2.60    2.00
   7   3   1   -1.90    2.60
  -7   3  -1   -0.80    1.50
  -8  -3  -1  157.08   12.50
  -8  -3  -1  125.99    9.20
   8  -3   1  125.39   11.10
   8  -3   1  138.59   11.10
  -8   3  -1  128.39    9.10
   8   3   1  134.39   11.20
  -9  -3  -1   87.39    9.30
  -9  -3  -1  100.89   12.10
   9  -3   1   81.49   10.20
  -9   3  -1   97.59    8.70
   9   3   1   95.49   11.60
 -10  -3  -1  174.38   14.90
  10  -3   1  159.18   13.20
 -10  -3  -1  157.78   11.40
  10   3   1  165.48   13.40
 -11  -3  -1    3.20    3.40
  11  -3   1    1.60    3.70
  11   3   1    0.30    3.30
 -11   3  -1    4.50    3.70
 -11   3  -1   -0.40    3.80
  12  -3   1    0.70    4.50
 -12  -3  -1    4.10    3.70
 -12   3  -1   11.80    6.00
 -12   3  -1   12.10    4.80
  12   3   1   14.50    5.20
  13  -3   1   16.30    6.10
 -13  -3  -1   17.50    5.70
 -13  -3  -1   25.00    8.60
 -13   3  -1   10.20    6.60
 -13   3  -1   13.40    4.50
  13   3   1   12.60    4.40
  14  -3   1   88.49   14.20
 -14  -3  -1  117.39   17.40
 -14  -3  -1   84.39   11.90
 -14   3  -1   86.19   13.70
 -14   3  -1   87.79   12.00
  14   3   1   85.59   13.10
 -15  -4   1  137.69   12.40
 -15   4   1  171.28   13.50
 -15   4   1  128.09   17.00
 -14  -4   1  130.49   15.90
  14  -4  -1  109.49   14.70
 -14  -4   1  147.79   19.30
 -14   4   1  106.89   13.50
  14   4  -1  128.49   16.30
 -14   4   1  150.08   18.40
 -13  -4   1  255.47   16.80
  13  -4  -1  230.78   17.60
 -13  -4   1  237.28   19.10
 -13   4   1  237.68   16.00
 -13   4   1  251.27   18.80
  13   4  -1  229.78   17.30
 -12  -4   1   -2.10    3.00
 -12  -4   1   -3.20    4.20
  12  -4  -1    4.10    4.10
  12   4  -1    1.60    2.80
 -12   4   1    6.80    4.90
 -12   4   1    3.40    3.60
  11  -4  -1  424.16   22.30
 -11  -4   1  473.45   21.50
 -11  -4   1  422.36   23.60
  11   4  -1  418.76   22.00
 -11   4   1  414.46   20.00
 -11   4   1  441.76   22.90
 -10  -4   1  177.18   12.70
 -10  -4   1  155.18   14.40
 -10   4   1  171.88   13.80
  10   4  -1  174.68   13.50
 -10   4   1  166.98   12.10
  -9  -4   1  221.48   15.60
   9  -4  -1  223.68   14.60
  -9  -4   1  219.38   13.40
   9   4  -1  226.28   14.50
  -9   4   1  248.68   13.90
   8  -4  -1  116.49   10.30
  -8  -4   1  143.49   12.50
  -8  -4   1  123.99   10.00
   8  -4  -1  122.29   10.60
  -8   4   1  115.39    9.40
   8   4  -1  115.79   10.20
  -7  -4   1    6.40    3.50
  -7  -4   1    8.30    5.20
   7  -4  -1   11.70    4.40
   7  -4  -1    5.80    3.70
   7   4  -1    4.00    3.60
  -7   4   1    6.30    3.30
   6  -4  -1    0.10    1.40
  -6  -4   1    2.20    2.80
  -6  -4   1    3.40    3.70
   6  -4  -1    0.40    2.50
   6  -4  -1    1.40    3.10
   6   4  -1   -1.10    2.40
  -6   4   1   -0.40    2.40
   6   4  -1    0.90    1.50
   5  -4  -1  423.56   15.50
   5  -4  -1  457.85   15.40
   5  -4  -1  457.15   14.10
  -5  -4   1  412.36   15.90
  -5  -4   1  409.96   14.70
   5   4  -1  449.66   14.20
   5   4  -1  456.15   15.50
  -5   4   1  458.15   15.00
   4  -4  -1  382.46   12.10
   4  -4  -1  348.87   12.50
  -4  -4   1  387.86   14.40
  -4  -4   1  367.06   12.80
   4  -4  -1  361.66   13.30
   4   4  -1  377.26   12.30
   4   4  -1  366.46   12.70
  -4   4   1  384.36   12.80
  -3  -4   1 1378.16   28.90
  -3  -4   1 1307.57   30.00
   3  -4  -1 1379.66   28.40
   3  -4  -1 1387.56   28.10
   3   4  -1 1328.07   27.80
  -3   4   1 1346.27   28.40
   3   4  -1 1405.26   28.40
   2  -4  -1  150.88    6.80
   2  -4  -1  157.58    7.10
  -2  -4   1  151.08    7.30
   2  -4  -1  161.48    7.10
  -2  -4   1  166.48    8.40
   2   4  -1  156.28    6.40
  -2   4   1  168.08    7.30
   2   4  -1  157.18    7.00
   1  -4  -1 1478.45   28.40
   1  -4  -1 1495.95   27.80
  -1  -4   1 1415.96   29.30
   1  -4  -1 1483.35   28.50
  -1  -4   1 1420.46   28.50
   1   4  -1 1453.95   26.20
   1   4  -1 1498.95   28.60
  -1   4   1 1482.05   28.50
   0  -4  -1 4833.42   76.69
   0  -4   1 4590.74   77.29
   0  -4   1 4637.54   76.19
   0  -4  -1 4588.34   76.29
   0  -4  -1 4571.54   75.99
   0  -4   1 4542.35   73.59
   0   4  -1 4583.34   76.19
   0   4   1 4567.04   76.19
  -1  -4  -1   95.39    5.40
  -1  -4  -1   87.09    5.60
  -1  -4  -1   85.09    5.10
   1  -4   1   99.79    5.00
   1  -4   1   87.79    5.50
   1  -4   1   94.59    4.30
  -1  -4  -1   97.89    5.20
  -1   4  -1  100.09    5.20
   1   4   1   87.99    4.90
  -1   4  -1   97.09    5.20
  -2  -4  -1  169.18    6.90
  -2  -4  -1  158.68    7.00
   2  -4   1  163.48    6.40
  -2  -4  -1  171.88    8.20
   2  -4   1  166.98    6.70
   2  -4   1  177.28    8.00
  -2   4  -1  168.78    6.80
  -2   4  -1  158.38    6.70
   2   4   1  167.48    7.60
   2   4   1  171.48    6.70
   3  -4   1    9.90    3.10
   3  -4   1    8.40    2.00
  -3  -4  -1   10.80    3.30
   3  -4   1    9.00    2.80
  -3  -4  -1    8.10    2.40
  -3  -4  -1    7.70    2.60
   3   4   1    3.90    2.60
   3   4   1   13.90    2.70
  -3   4  -1    9.50    2.50
  -3   4  -1   13.20    2.90
   4  -4   1  492.55   16.10
   4  -4   1  511.75   15.50
  -4  -4  -1  484.45   16.30
  -4  -4  -1  520.15   14.70
  -4  -4  -1  485.65   14.20
  -4   4  -1  484.45   13.90
   4   4   1  512.85   16.30
  -4   4  -1  498.35   14.10
   5  -4   1  703.83   20.50
   5  -4   1  680.13   21.00
  -5  -4  -1  736.93   22.20
  -5  -4  -1  726.63   19.10
  -5  -4  -1  712.43   19.20
   5   4   1  700.83   21.10
  -5   4  -1  720.03   18.70
  -5   4  -1  679.23   18.40
  -6  -4  -1  276.87   14.00
   6  -4   1  257.57   12.60
  -6  -4  -1  268.77   11.40
   6  -4   1  271.47   13.50
  -6  -4  -1  294.77   12.00
   6   4   1  250.27   12.90
  -6   4  -1  285.37   11.40
  -6   4  -1  274.87   11.50
   7  -4   1    7.80    4.30
  -7  -4  -1    9.30    3.70
   7  -4   1   16.30    5.00
  -7  -4  -1    7.10    4.70
   7   4   1    7.60    3.70
  -7   4  -1    4.50    3.10
  -8  -4  -1   34.60    6.40
   8  -4   1   32.00    6.70
   8  -4   1   45.80    8.20
  -8  -4  -1   48.40    9.00
  -8   4  -1   37.90    6.20
   8   4   1   51.49    7.90
   9  -4   1  107.49   12.10
   9  -4   1   90.09   11.20
  -9  -4  -1  104.29    9.30
  -9  -4  -1  104.69   12.50
  -9   4  -1  106.79    9.10
   9   4   1  105.59   12.10
 -10  -4  -1   49.40    7.70
 -10  -4  -1   63.69   10.80
 -10   4  -1   54.89    9.50
 -10   4  -1   49.00    7.60
  10   4   1   44.30    8.50
  11  -4   1   56.49   10.20
 -11  -4  -1   57.79    9.10
  11   4   1   69.59   11.00
 -11   4  -1   61.09   11.10
 -11   4  -1   43.30    7.60
 -12  -4  -1    0.10    4.20
 -12  -4  -1   10.40    4.40
  12  -4   1   -3.50    3.00
 -12   4  -1   -4.90    3.00
  12   4   1    0.60    3.20
 -12   4  -1    5.70    4.00
  13  -4   1  165.68   18.60
 -13  -4  -1  182.98   13.70
 -13  -4  -1  107.09   15.40
 -13   4  -1  164.18   12.70
  13   4   1  128.99   15.70
 -13   4  -1  131.79   16.00
 -14  -4  -1    7.80    3.40
 -14  -4  -1   -4.20    4.20
  14  -4   1    9.90    3.90
  14   4   1   19.40    6.50
 -14   4  -1   -2.90    4.00
 -14   4  -1    7.00    3.10
 -15  -5   1   -3.80    1.80
 -15   5   1   -1.50    3.30
 -15   5   1    5.70    2.70
 -14  -5   1  314.87   22.90
  14  -5  -1  333.97   21.80
 -14  -5   1  291.17   18.60
  14   5  -1  293.17   20.30
 -14   5   1  288.87   18.10
 -14   5   1  283.47   20.60
 -13  -5   1    2.10    3.20
  13  -5  -1    5.30    3.90
 -13  -5   1   -1.20    4.10
 -13   5   1   -2.40    2.60
 -13   5   1    1.60    2.60
  13   5  -1   -1.30    2.90
 -12  -5   1   39.90    8.30
 -12  -5   1   31.10    9.30
  12  -5  -1   28.10    8.10
  12   5  -1   33.60    8.10
  11  -5  -1   14.20    6.20
 -11  -5   1   19.00    7.40
 -11  -5   1    4.80    5.80
 -11   5   1   13.30    5.60
  11   5  -1   11.30    5.70
 -11   5   1   14.20    5.00
 -10  -5   1  632.04   24.60
 -10  -5   1  626.54   27.40
  10  -5  -1  591.34   25.60
 -10   5   1  610.24   25.90
 -10   5   1  614.54   23.90
  10   5  -1  626.64   25.60
  -9  -5   1  105.29   11.60
   9  -5  -1   76.69   10.30
   9  -5  -1   98.69   12.10
  -9  -5   1   79.69   11.80
  -9   5   1   91.99   10.30
   9   5  -1   95.79   11.30
   8  -5  -1   53.19    8.50
   8  -5  -1   46.70    7.90
  -8  -5   1   72.49    9.50
  -8  -5   1   39.30    8.30
  -8   5   1   50.09    7.20
   8   5  -1   67.89    9.60
  -7  -5   1   -0.70    3.00
   7  -5  -1    3.20    3.40
  -7  -5   1   -0.30    4.10
   7  -5  -1   -2.10    2.70
   7   5  -1    1.20    3.40
  -7   5   1    1.20    3.10
   6  -5  -1  241.48   12.30
  -6  -5   1  238.28   13.40
   6  -5  -1  251.17   13.00
  -6  -5   1  250.57   12.30
   6  -5  -1  255.47   10.80
  -6   5   1  235.48   11.70
   6   5  -1  239.38   10.70
   6   5  -1  239.68   12.20
   5  -5  -1    1.30    2.90
   5  -5  -1    4.30    2.20
  -5  -5   1   -1.00    2.40
  -5  -5   1    2.60    3.80
   5  -5  -1    4.00    2.80
  -5   5   1    5.40    2.80
   5   5  -1    6.20    2.80
   4  -5  -1   -0.70    1.90
  -4  -5   1   -0.50    2.20
   4  -5  -1    0.20    1.80
   4  -5  -1    1.40    2.60
  -4  -5   1    3.40    3.60
   4   5  -1    3.60    2.10
  -4   5   1    0.80    2.30
   4   5  -1    2.70    2.40
  -3  -5   1   38.90    6.10
   3  -5  -1   33.70    4.40
  -3  -5   1   21.10    3.70
   3  -5  -1   33.10    4.60
   3  -5  -1   42.50    5.10
   3   5  -1   41.00    4.70
   3   5  -1   25.80    3.80
  -3   5   1   29.30    4.30
   2  -5  -1 1185.38   25.80
  -2  -5   1 1208.18   26.60
   2  -5  -1 1213.88   25.50
  -2  -5   1 1227.58   28.00
   2  -5  -1 1238.18   26.10
  -2   5   1 1209.08   26.30
   2   5  -1 1235.68   26.30
   2   5  -1 1201.68   24.60
  -1  -5   1  159.98    7.60
   1  -5  -1  157.98    7.40
   1  -5  -1  152.48    7.00
   1  -5  -1  159.48    7.50
  -1  -5   1  156.18    6.10
   1   5  -1  166.78    7.60
  -1   5   1  159.48    7.50
   0  -5   1   67.99    4.10
   0  -5   1   59.69    5.30
   0  -5   1   60.89    4.90
   0  -5  -1   61.09    5.00
   0  -5  -1   59.39    5.10
   0  -5  -1   57.79    5.00
   0   5  -1   62.49    5.00
   0   5   1   63.59    5.00
   1  -5   1  169.28    8.20
  -1  -5  -1  169.58    7.70
   1  -5   1  167.38    7.30
   1  -5   1  168.28    6.30
  -1  -5  -1  157.58    7.40
  -1  -5  -1  167.68    8.10
   1   5   1  167.58    7.30
  -2  -5  -1  116.19    7.20
   2  -5   1  124.09    7.20
  -2  -5  -1  127.29    6.90
  -2  -5  -1  131.39    8.00
   2  -5   1  132.29    6.30
   2  -5   1  114.69    6.00
  -2   5  -1  125.59    6.50
   2   5   1  124.19    7.00
  -2   5  -1  126.89    6.60
   3  -5   1   40.50    5.10
  -3  -5  -1   40.40    5.40
   3  -5   1   48.40    4.90
   3  -5   1   47.20    3.80
  -3  -5  -1   56.59    5.20
  -3  -5  -1   55.39    4.70
   3   5   1   57.79    6.20
   3   5   1   55.49    4.40
  -3   5  -1   53.99    4.80
  -3   5  -1   42.30    4.50
  -4  -5  -1 1965.90   39.80
   4  -5   1 1930.11   41.50
   4  -5   1 1964.10   40.20
  -4  -5  -1 2045.40   39.70
  -4  -5  -1 1995.90   42.50
  -4   5  -1 1975.50   39.20
  -4   5  -1 1987.20   39.10
   4   5   1 1978.00   41.50
  -5  -5  -1   16.10    4.80
   5  -5   1   17.30    4.30
   5  -5   1   32.10    5.70
  -5  -5  -1   22.30    4.30
  -5  -5  -1   24.70    4.40
  -5   5  -1   22.70    4.20
  -5   5  -1   20.70    3.70
   5   5   1   27.00    5.10
   6  -5   1  180.58   11.20
   6  -5   1  168.28   10.40
  -6  -5  -1  157.88    9.00
  -6  -5  -1  150.88    9.30
  -6  -5  -1  180.98   11.90
   6   5   1  161.98   10.80
  -6   5  -1  166.88    9.40
  -6   5  -1  171.68    9.10
   7  -5   1  169.78   11.20
  -7  -5  -1  159.18   12.50
   7  -5   1  163.58   11.50
  -7  -5  -1  186.68   10.80
   7   5   1  157.18   11.40
  -7   5  -1  167.68    9.90
  -8  -5  -1  206.68   14.80
   8  -5   1  225.88   13.70
  -8  -5  -1  206.58   12.10
   8  -5   1  208.98   14.00
  -8   5  -1  216.68   12.10
   8   5   1  222.88   14.00
   9  -5   1   18.40    5.60
   9  -5   1   27.10    7.00
  -9  -5  -1   26.20    6.10
  -9  -5  -1   30.90    7.60
  -9   5  -1   26.90    5.80
   9   5   1   28.00    6.60
 -10  -5  -1   12.40    6.80
 -10  -5  -1   17.20    5.40
  10  -5   1   25.50    7.20
  10  -5   1   15.70    5.90
  10   5   1   12.80    5.60
 -10   5  -1   18.80    5.20
 -11  -5  -1    7.20    5.30
 -11  -5  -1    8.20    5.20
  11  -5   1    1.00    3.80
 -11   5  -1    1.60    5.00
  11   5   1    5.50    4.20
 -11   5  -1   -2.30    2.90
 -12  -5  -1   66.29    9.90
 -12  -5  -1  109.99   15.80
  12  -5   1   90.49   13.10
 -12   5  -1   80.19   10.60
  12   5   1   92.09   13.00
 -12   5  -1   72.29   11.70
 -13  -5  -1    0.40    2.80
  13  -5   1   -0.90    3.10
  13   5   1    4.80    3.90
 -13   5  -1   11.60    4.90
 -13   5  -1    5.00    4.40
 -14  -5  -1   56.59   11.70
  14  -5   1   75.99   12.70
 -14  -5  -1   58.99    9.60
 -14   5  -1   69.49   10.30
  14   5   1   45.50    9.90
 -14   5  -1   81.29   14.00
 -14  -6   1    1.80    2.50
  14  -6  -1    1.80    3.50
  14   6  -1    6.80    4.40
 -14   6   1    1.20    2.80
 -14   6   1   -0.30    2.50
  13  -6  -1    1.80    2.80
 -13  -6   1    2.70    2.10
 -13  -6   1    1.50    4.90
 -13   6   1   -1.20    2.90
 -13   6   1    6.70    4.50
  13   6  -1   -1.10    3.00
  12  -6  -1   28.80    7.30
 -12  -6   1   23.30    9.60
 -12  -6   1   42.80    8.10
  12   6  -1   35.10    8.40
 -12   6   1   38.40    7.60
 -11  -6   1   12.50    4.80
  11  -6  -1    9.00    5.40
 -11  -6   1   -1.20    5.90
  11   6  -1    6.80    4.70
 -11   6   1    8.90    5.30
 -11   6   1    3.80    3.60
 -10  -6   1   45.50   10.40
 -10  -6   1   35.60    7.40
  10  -6  -1   30.50    7.50
  10  -6  -1   32.40    8.00
  10   6  -1   36.90    7.80
 -10   6   1   41.40    8.00
  -9  -6   1  105.69   11.90
   9  -6  -1  107.79   12.20
  -9  -6   1  113.59   13.80
   9  -6  -1  122.49   11.20
  -9   6   1  140.69   11.10
   9   6  -1  129.99   13.80
   8  -6  -1   -2.30    3.30
   8  -6  -1    3.10    3.90
  -8  -6   1   -3.30    4.00
  -8  -6   1   -0.10    3.00
   8   6  -1   -0.40    3.20
  -8   6   1    0.50    3.20
  -7  -6   1   20.90    5.40
  -7  -6   1   17.50    6.00
   7  -6  -1   25.60    5.80
   7  -6  -1   23.40    6.00
   7   6  -1   18.30    4.90
  -7   6   1   19.20    4.70
   6  -6  -1  352.76   13.40
  -6  -6   1  348.97   17.10
  -6  -6   1  356.86   15.20
   6  -6  -1  355.76   15.40
   6  -6  -1  334.37   15.30
  -6   6   1  340.07   14.60
   6   6  -1  353.46   15.10
   6   6  -1  361.16   13.70
  -5  -6   1 3276.87   63.99
   5  -6  -1 3316.17   64.39
   5  -6  -1 3307.27   63.69
  -5  -6   1 3276.97   66.59
   5  -6  -1 3286.47   61.69
  -5   6   1 3259.67   63.19
   5   6  -1 3449.46   62.39
   5   6  -1 3298.47   63.29
   4  -6  -1   54.89    6.50
  -4  -6   1   58.29    6.80
  -4  -6   1   69.49    8.50
   4  -6  -1   60.19    6.50
   4   6  -1   52.19    5.80
   4   6  -1   59.19    6.20
  -4   6   1   65.99    7.00
   3  -6  -1   12.20    3.10
   3  -6  -1   11.20    3.20
  -3  -6   1   14.20    4.20
   3  -6  -1   12.10    3.50
  -3  -6   1   10.20    3.50
   3   6  -1   13.00    3.30
   3   6  -1   11.00    3.00
  -3   6   1   13.30    3.60
   2  -6  -1  695.13   18.20
   2  -6  -1  718.73   18.60
  -2  -6   1  691.83   18.90
  -2  -6   1  713.83   20.30
   2  -6  -1  719.13   18.40
   2   6  -1  694.53   16.90
  -2   6   1  687.73   18.70
   2   6  -1  725.93   18.80
  -1  -6   1  368.36   10.50
  -1  -6   1  356.26   13.10
   1  -6  -1  365.26   12.00
  -1  -6   1  356.86   12.30
   1  -6  -1  375.86   12.00
   1  -6  -1  377.36   12.40
   1   6  -1  380.36   12.40
  -1   6   1  356.46   12.20
   0  -6   1  187.38    7.00
   0  -6  -1  188.98    8.40
   0  -6   1  179.58    8.40
   0  -6  -1  188.68    8.70
   0  -6  -1  194.38    8.60
   0  -6   1  197.38    9.30
   0   6  -1  198.08    8.60
   0   6   1  173.28    8.30
  -1  -6  -1  169.98    8.70
  -1  -6  -1  178.78    8.50
   1  -6   1  183.28    8.10
   1  -6   1  172.88    8.70
  -1  -6  -1  183.48    8.40
   1  -6   1  182.28    7.00
   1   6   1  191.98    8.30
  -1   6  -1  175.18    8.20
  -2  -6  -1  301.17   11.50
   2  -6   1  320.17   12.10
  -2  -6  -1  319.07   12.40
   2  -6   1  342.97   11.00
   2  -6   1  317.17   10.30
  -2   6  -1  306.77   11.20
  -3  -6  -1  264.57   10.80
   3  -6   1  246.78   11.10
   3  -6   1  254.97   10.00
  -3  -6  -1  257.57   11.90
   3  -6   1  251.97    9.50
  -3   6  -1  258.67   10.40
  -3   6  -1  250.57   10.10
   3   6   1  251.77   10.90
   3   6   1  245.28    9.70
  -4  -6  -1   12.20    3.20
   4  -6   1   14.10    3.50
   4  -6   1   17.90    4.20
  -4  -6  -1   19.10    4.90
  -4  -6  -1   23.10    4.70
   4  -6   1   22.20    3.60
  -4   6  -1   16.40    3.80
  -4   6  -1   15.60    3.30
   4   6   1   15.60    3.20
  -5  -6  -1  806.52   23.00
   5  -6   1  878.11   23.90
  -5  -6  -1  855.31   23.00
   5  -6   1  876.11   25.20
  -5  -6  -1  894.71   26.20
   5   6   1  788.42   27.00
   5   6   1  823.62   24.40
  -5   6  -1  855.11   22.60
  -5   6  -1  863.41   23.00
  -6  -6  -1   23.80    4.80
   6  -6   1   35.50    6.00
   6  -6   1   28.10    5.80
  -6  -6  -1   34.40    6.80
   6   6   1   32.40    6.00
  -6   6  -1   33.40    6.10
  -6   6  -1   23.20    4.50
  -7  -6  -1   30.20    5.70
   7  -6   1   28.60    6.40
  -7  -6  -1   48.50    8.70
   7  -6   1   44.10    7.20
   7   6   1   38.30    7.20
  -7   6  -1   38.20    6.10
  -8  -6  -1  322.97   15.60
   8  -6   1  329.97   17.40
  -8  -6  -1  316.47   18.20
   8  -6   1  340.77   17.10
   8   6   1  351.66   17.70
  -8   6  -1  337.77   15.40
   9  -6   1   63.69    9.70
  -9  -6  -1   63.49   11.10
  -9  -6  -1   86.89   10.10
   9  -6   1   97.39   11.50
  -9   6  -1   81.49    9.30
   9   6   1   91.39   12.20
 -10  -6  -1    6.60    5.70
  10  -6   1    1.40    4.00
  10  -6   1   -1.60    3.10
 -10  -6  -1    3.10    3.40
 -10   6  -1    4.10    3.90
  10   6   1    1.70    3.80
 -11  -6  -1  147.09   17.80
  11  -6   1  134.49   15.20
 -11  -6  -1  155.48   12.60
 -11   6  -1  137.39   11.70
  11   6   1  133.89   15.40
 -12  -6  -1   10.80    6.70
 -12  -6  -1   11.20    3.80
  12  -6   1   18.50    5.90
 -12   6  -1    8.10    4.80
 -12   6  -1   12.40    4.90
  12   6   1    9.10    5.10
  13  -6   1   10.80    5.00
 -13  -6  -1    1.00    3.30
 -13  -6  -1   -5.70    3.50
 -13   6  -1    3.10    3.50
 -13   6  -1   -2.90    2.20
  13   6   1    4.30    3.30
 -14  -6  -1   -2.40    4.80
 -14  -6  -1    0.90    2.60
  14  -6   1   12.70    4.80
  14   6   1   -3.60    2.60
 -14   6  -1   -1.70    2.90
 -14   6  -1    3.00    2.50
 -14  -7   1   21.70    8.80
  14  -7  -1   14.50    5.20
 -14  -7   1   18.80    5.40
 -14   7   1   36.80    7.60
  14   7  -1   44.50    9.70
 -14   7   1   16.30    4.60
 -13  -7   1   39.40   10.40
 -13  -7   1   72.09   11.80
  13  -7  -1   49.80   10.10
 -13   7   1   59.09   10.10
  13   7  -1   52.29   10.20
 -13   7   1   41.30    8.90
 -12  -7   1   -1.00    3.10
 -12  -7   1   -8.20    4.00
  12  -7  -1   -7.20    2.50
 -12   7   1    1.60    3.00
 -12   7   1    0.80    3.10
  12   7  -1    2.20    3.60
  11  -7  -1   25.50    7.90
 -11  -7   1   19.80    8.00
 -11  -7   1   32.50    7.90
  11   7  -1   28.40    7.80
 -11   7   1   39.00    8.40
 -10  -7   1   52.19    8.80
 -10  -7   1   47.00   11.10
  10  -7  -1   39.90    8.80
  10  -7  -1   45.30    9.10
  10   7  -1   42.70    8.60
 -10   7   1   30.50    6.70
   9  -7  -1  138.79   11.80
  -9  -7   1  172.98   15.20
   9  -7  -1  158.18   12.70
  -9  -7   1  171.68   12.60
   9   7  -1  144.29   12.20
  -9   7   1  156.88   11.80
  -8  -7   1   19.70    5.40
   8  -7  -1   28.90    6.60
  -8  -7   1   29.10    8.00
   8  -7  -1   23.70    6.30
  -8   7   1   28.40    6.30
   8   7  -1   26.60    6.50
  -7  -7   1   11.40    6.00
   7  -7  -1    1.60    3.40
   7  -7  -1    1.20    3.60
  -7  -7   1   -0.20    3.40
  -7   7   1    4.20    3.40
   7   7  -1    3.10    3.30
  -6  -7   1  438.76   17.90
  -6  -7   1  475.65   20.60
   6  -7  -1  492.15   18.80
   6  -7  -1  437.16   17.70
   6   7  -1  456.55   17.80
  -6   7   1  426.86   17.20
   5  -7  -1 1216.08   31.30
  -5  -7   1 1276.97   32.00
   5  -7  -1 1247.08   31.50
   5  -7  -1 1246.98   29.80
  -5  -7   1 1148.59   33.10
   5   7  -1 1234.18   29.90
   5   7  -1 1230.78   30.60
  -5   7   1 1250.37   31.10
  -4  -7   1  367.56   14.60
   4  -7  -1  351.06   13.20
  -4  -7   1  328.57   15.20
   4  -7  -1  349.96   13.70
   4  -7  -1  357.26   14.10
   4   7  -1  326.17   12.90
  -4   7   1  348.07   14.00
   4   7  -1  349.77   13.40
   3  -7  -1  439.76   14.90
   3  -7  -1  450.95   14.90
   3  -7  -1  427.16   14.60
  -3  -7   1  444.86   15.50
  -3  -7   1  408.06   16.50
   3   7  -1  426.36   13.80
   3   7  -1  437.26   14.90
   2  -7  -1   13.60    3.40
   2  -7  -1   14.70    3.70
  -2  -7   1   19.50    5.10
  -2  -7   1   16.50    3.30
   2  -7  -1   12.80    3.30
  -2  -7   1    5.90    3.10
  -2   7   1   20.00    4.00
   2   7  -1   18.70    4.00
   1  -7  -1   14.50    3.70
  -1  -7   1   12.40    2.70
  -1  -7   1   12.90    4.10
   1  -7  -1   13.60    3.30
  -1  -7   1   16.90    3.50
   1  -7  -1   15.40    3.50
  -1   7   1   16.80    3.70
   1   7  -1   13.50    3.50
   0  -7   1  261.87    9.00
   0  -7  -1  248.78   10.80
   0  -7  -1  252.87   10.30
   0  -7  -1  256.97   10.70
   0  -7   1  258.77   10.70
   0  -7   1  275.47   11.50
   0   7   1  254.57   10.60
   0   7  -1  260.17   10.80
  -1  -7  -1  801.62   20.50
   1  -7   1  788.62   21.40
   1  -7   1  813.02   20.40
  -1  -7  -1  760.62   21.10
   1  -7   1  796.32   18.20
  -1  -7  -1  792.72   20.90
   1   7   1  796.72   20.50
  -1   7  -1  757.72   20.30
   2  -7   1    5.20    2.90
  -2  -7  -1    6.00    3.40
  -2  -7  -1    2.40    2.50
  -2  -7  -1    0.70    2.40
   2  -7   1    5.40    2.30
   2  -7   1    3.50    2.10
   2   7   1    1.50    2.00
  -2   7  -1    3.40    2.50
  -3  -7  -1    5.10    2.80
  -3  -7  -1    6.90    3.60
   3  -7   1    5.00    2.90
   3  -7   1    5.30    2.70
   3  -7   1    3.40    1.70
   3   7   1    6.50    3.00
  -3   7  -1    4.20    2.50
  -4  -7  -1  177.48   11.20
   4  -7   1  171.58   10.20
  -4  -7  -1  160.68    9.40
   4  -7   1  169.38    9.10
   4  -7   1  166.98    8.10
   4   7   1  163.68    8.50
   4   7   1  152.78    9.60
  -4   7  -1  179.98   11.80
  -4   7  -1  171.78    9.40
   5  -7   1  126.59    8.80
   5  -7   1  116.79    9.10
  -5  -7  -1  128.59   10.60
  -5  -7  -1  129.69    9.10
   5   7   1  122.09    7.30
  -5   7  -1  124.89    8.00
   5   7   1  124.29    9.20
  -5   7  -1  123.59    8.40
  -6  -7  -1    2.20    3.00
   6  -7   1    2.90    3.10
   6  -7   1    4.80    3.80
  -6  -7  -1    1.50    4.50
   6   7   1    5.10    3.90
  -6   7  -1   -0.40    2.70
  -7  -7  -1    3.90    3.70
   7  -7   1    3.40    3.70
   7  -7   1    3.60    3.50
  -7  -7  -1   -0.20    4.90
   7   7   1    2.00    3.40
  -7   7  -1    1.30    2.90
  -8  -7  -1   43.80    7.20
   8  -7   1   50.59    9.00
   8  -7   1   37.30    7.20
  -8  -7  -1   47.00    9.00
   8   7   1   40.70    7.90
  -8   7  -1   46.00    7.30
   9  -7   1  109.39   12.20
  -9  -7  -1  155.18   14.20
  -9  -7  -1  134.29   11.10
   9  -7   1  126.19   14.20
   9   7   1  140.09   12.30
  10  -7   1  179.58   14.80
 -10  -7  -1  193.38   16.50
 -10  -7  -1  171.68   13.00
  10  -7   1  178.58   13.90
  10   7   1  192.98   15.10
 -10   7  -1  205.58   13.50
 -11  -7  -1   11.30    4.90
 -11  -7  -1    3.00    5.20
  11  -7   1    2.80    4.50
  11   7   1    7.90    5.10
 -11   7  -1    4.00    3.20
 -12  -7  -1    4.40    5.40
  12  -7   1   12.50    5.20
 -12  -7  -1   19.30    5.90
 -12   7  -1   19.30    5.70
  12   7   1   18.90    6.70
 -13  -7  -1  166.18   19.70
  13  -7   1  157.38   14.40
 -13  -7  -1  145.99   12.90
  13   7   1  167.48   14.70
 -13   7  -1  183.08   16.00
 -13   7  -1  177.08   13.70
 -14  -7  -1   13.50    6.10
 -14  -7  -1   15.40    4.60
  14   7   1   13.20    5.00
 -14   7  -1   15.00    5.50
 -14   7  -1   20.30    4.90
  14  -8  -1    9.60    3.70
 -14  -8   1    4.90    5.80
 -14  -8   1   14.50    4.70
 -14   8   1   -0.30    2.60
 -14   8   1   13.60    4.90
  14   8  -1   13.20    4.90
 -13  -8   1    1.00    5.80
 -13  -8   1   -1.40    2.50
  13  -8  -1    2.40    2.60
 -13   8   1    1.50    2.30
  13   8  -1    2.00    3.30
 -13   8   1    2.70    3.20
 -12  -8   1   -0.70    2.80
  12  -8  -1   11.00    5.20
 -12  -8   1    0.10    5.50
 -12   8   1    6.00    3.30
  12   8  -1    4.60    3.50
 -12   8   1    1.40    2.70
 -11  -8   1   92.39   12.10
  11  -8  -1  106.29   13.80
  11  -8  -1   95.09   13.40
 -11  -8   1  103.49   15.40
  11   8  -1   88.09   12.50
 -11   8   1   99.79   12.60
 -10  -8   1  270.27   16.90
  10  -8  -1  285.57   17.90
  10  -8  -1  275.07   17.40
  10   8  -1  270.57   17.30
 -10   8   1  254.37   16.00
   9  -8  -1   28.50    6.60
  -9  -8   1   29.70    8.50
  -9  -8   1   31.40    7.40
   9  -8  -1   28.70    7.20
   9   8  -1   23.40    6.20
  -9   8   1   19.90    5.70
   8  -8  -1    6.70    4.30
   8  -8  -1   -0.10    2.90
  -8  -8   1    6.60    5.80
  -8  -8   1    2.90    3.40
  -8   8   1   -0.20    3.00
   8   8  -1    1.00    3.40
   7  -8  -1   62.99    8.80
  -7  -8   1   65.79    9.30
  -7  -8   1   60.99   10.60
   7  -8  -1   78.89    9.80
  -7   8   1   61.99    8.20
   7   8  -1   70.19    9.20
  -6  -8   1  249.28   14.00
   6  -8  -1  275.07   14.20
  -6  -8   1  282.77   16.40
   6  -8  -1  283.47   14.40
   6   8  -1  286.47   14.10
  -6   8   1  264.27   13.90
  -5  -8   1  909.81   29.20
  -5  -8   1  873.21   26.30
   5  -8  -1  924.51   26.30
   5  -8  -1  877.31   25.80
   5  -8  -1  902.51   24.60
  -5   8   1  897.81   26.00
   5   8  -1  849.61   24.60
   5   8  -1  904.81   25.40
   4  -8  -1   31.20    5.60
  -4  -8   1   36.70    7.40
   4  -8  -1   19.50    3.90
  -4  -8   1   21.30    4.70
   4   8  -1   41.10    5.70
  -4   8   1   26.30    5.30
   4   8  -1   37.30    5.90
   3  -8  -1   35.00    5.30
   3  -8  -1   30.00    5.00
  -3  -8   1   44.50    6.60
   3  -8  -1   25.90    4.50
  -3  -8   1   37.40    6.80
   3   8  -1   33.80    5.20
   3   8  -1   29.30    4.50
  -3   8   1   21.50    4.30
  -2  -8   1    5.20    3.70
   2  -8  -1    4.10    2.70
   2  -8  -1    3.20    2.80
   2  -8  -1    4.90    2.60
  -2  -8   1    1.90    2.50
  -2  -8   1    3.70    2.40
   2   8  -1    6.20    2.90
  -2   8   1    2.00    2.60
  -1  -8   1  358.86   13.70
  -1  -8   1  359.46   11.60
   1  -8  -1  355.96   13.00
   1  -8  -1  334.57   13.20
  -1  -8   1  350.86   14.40
   1  -8  -1  324.27   12.90
   1   8  -1  350.46   13.30
  -1   8   1  340.97   13.40
   0  -8  -1   13.40    3.70
   0  -8   1   19.50    3.50
   0  -8  -1   15.40    4.00
   0  -8   1   12.60    3.70
   0  -8   1   12.40    3.80
   0   8   1   14.30    3.40
  -1  -8  -1  859.31   23.30
  -1  -8  -1  839.82   22.10
   1  -8   1  897.81   22.80
   1  -8   1  847.02   23.60
  -1  -8  -1  867.51   23.10
   1  -8   1  817.02   19.80
   1   8   1  854.31   22.60
  -2  -8  -1   50.59    6.30
  -2  -8  -1   34.00    5.00
   2  -8   1   55.39    7.10
   2  -8   1   51.39    5.50
   2  -8   1   42.80    5.40
  -2  -8  -1   42.40    6.40
  -2   8  -1   42.40    5.70
   2   8   1   55.89    6.50
  -3  -8  -1  238.38   12.70
   3  -8   1  251.07   12.30
   3  -8   1  282.87   11.40
   3  -8   1  253.37   10.70
  -3  -8  -1  271.97   12.50
  -3   8  -1  273.97   12.10
   4  -8   1   29.80    5.70
  -4  -8  -1   41.20    7.40
   4  -8   1   36.20    4.70
  -4  -8  -1   32.10    6.00
   4  -8   1   34.70    5.40
  -4   8  -1   25.20    4.80
   4   8   1   37.50    6.10
   5  -8   1  583.94   21.10
   5  -8   1  510.15   18.20
  -5  -8  -1  554.44   21.80
  -5  -8  -1  544.25   19.40
  -5   8  -1  562.84   19.10
   5   8   1  537.55   19.80
  -6  -8  -1   -0.10    3.30
  -6  -8  -1   -0.10    4.90
   6  -8   1    2.80    2.90
   6  -8   1    1.70    3.80
  -6   8  -1    2.40    3.40
   6   8   1   -0.60    3.40
  -7  -8  -1   47.40    9.00
   7  -8   1   48.90    7.70
   7  -8   1   83.49   10.70
  -7  -8  -1   51.09    8.00
  -7   8  -1   56.69    7.70
   7   8   1   64.59    9.30
   8  -8   1  432.36   20.70
  -8  -8  -1  424.06   22.00
   8  -8   1  419.16   19.10
  -8  -8  -1  424.56   19.10
   8   8   1  443.96   20.70
  -8   8  -1  448.26   19.00
  -9  -8  -1  148.99   16.60
   9  -8   1  113.69   13.30
  -9  -8  -1  148.59   12.10
   9  -8   1  123.49   11.20
   9   8   1  126.89   13.60
 -10  -8  -1   81.79   11.00
  10  -8   1   70.19   10.70
 -10  -8  -1   61.19   11.80
  10  -8   1   74.59   12.20
  10   8   1   57.89   10.30
 -10   8  -1   83.69   11.10
  11  -8   1  123.49   14.30
 -11  -8  -1  100.49   12.60
 -11  -8  -1  130.19   17.30
  11  -8   1  122.59   15.10
  11   8   1  144.79   16.70
 -11   8  -1  125.79   11.40
 -12  -8  -1    2.20    6.50
 -12  -8  -1    1.10    2.80
  12  -8   1    8.00    3.60
  12  -8   1    4.60    4.10
  12   8   1    1.70    3.50
 -12   8  -1    5.50    3.50
 -13  -8  -1   56.69   11.80
 -13  -8  -1   63.59   10.60
  13  -8   1   73.19   11.80
 -13   8  -1   73.79   11.50
  13   8   1   63.79   11.30
 -13   8  -1   76.89   13.20
 -14  -8  -1    8.00    3.80
  14  -8   1   -0.80    2.30
  14   8   1   -7.50    2.80
 -14   8  -1   -0.60    2.50
 -14   8  -1    9.20    3.50
 -14  -9   1   32.00    7.70
  14  -9  -1   33.50    7.70
 -14   9   1   32.60    7.50
 -14   9   1   37.20    7.10
  14   9  -1   33.60    8.30
  13  -9  -1   26.70    7.50
 -13  -9   1   28.30    6.60
 -13  -9   1   13.40    8.90
 -13   9   1   15.10    4.70
  13   9  -1   23.00    6.80
 -13   9   1   13.50    4.90
 -12  -9   1    8.20    3.80
  12  -9  -1    0.60    3.10
  12   9  -1    1.00    3.40
 -12   9   1    0.30    2.30
  11  -9  -1   30.70    7.90
 -11  -9   1   19.80    6.00
 -11  -9   1   24.40    8.10
  11   9  -1   27.30    7.20
 -11   9   1   35.20    7.70
 -10  -9   1   13.20    4.50
  10  -9  -1   16.10    5.70
 -10  -9   1   10.20    7.20
  10  -9  -1   12.70    5.10
  10   9  -1    8.00    5.40
 -10   9   1    5.60    3.50
   9  -9  -1  175.98   13.70
   9  -9  -1  178.38   13.80
  -9  -9   1  199.68   17.00
  -9  -9   1  204.08   14.30
   9   9  -1  204.98   14.50
  -9   9   1  191.08   13.60
   8  -9  -1  110.69   12.70
  -8  -9   1   99.69   13.70
  -8  -9   1   77.29   10.00
   8  -9  -1  119.69   13.20
  -8   9   1  116.19   12.40
   8   9  -1  116.09   12.50
  -7  -9   1   98.99   10.90
   7  -9  -1  122.59   10.50
   7  -9  -1  127.39   13.00
  -7  -9   1  100.79   12.60
   7   9  -1  108.49   11.40
  -7   9   1  106.89   11.40
  -6  -9   1  244.08   16.40
  -6  -9   1  287.57   15.10
   6  -9  -1  263.77   14.50
   6  -9  -1  260.47   14.20
  -6   9   1  267.27   14.30
   6   9  -1  237.18   13.30
   5  -9  -1   90.19    9.90
  -5  -9   1   84.89    9.40
   5  -9  -1   75.29    8.70
  -5  -9   1   88.99   11.60
   5   9  -1   63.89    7.70
   5   9  -1   85.69    9.60
  -5   9   1   57.09    7.80
  -4  -9   1  304.17   14.40
  -4  -9   1  302.57   16.20
   4  -9  -1  286.17   13.50
   4  -9  -1  300.47   13.80
   4  -9  -1  281.87   13.00
   4   9  -1  284.87   12.70
  -4   9   1  318.67   14.40
   4   9  -1  324.97   14.00
  -3  -9   1   19.20    4.00
  -3  -9   1   28.10    6.60
   3  -9  -1   19.10    4.50
   3  -9  -1   21.80    4.70
   3  -9  -1   22.90    4.80
  -3  -9   1   20.70    4.60
  -3   9   1   25.00    5.10
   3   9  -1   18.00    4.20
   2  -9  -1  417.96   15.10
  -2  -9   1  426.46   17.40
  -2  -9   1  436.26   14.20
   2  -9  -1  425.06   15.80
   2  -9  -1  438.26   15.80
  -2  -9   1  421.06   16.30
   2   9  -1  461.35   16.30
  -2   9   1  427.76   16.30
  -1  -9   1  694.73   21.00
   1  -9  -1  690.83   20.60
  -1  -9   1  662.23   21.80
  -1  -9   1  704.33   18.40
   1  -9  -1  678.13   19.90
   1  -9  -1  686.93   20.90
  -1   9   1  659.13   20.60
   1   9  -1  719.23   21.20
   0  -9   1 1064.59   24.40
   0  -9   1 1099.09   28.90
   0  -9   1 1094.79   27.80
   0  -9  -1 1107.39   26.70
   0  -9  -1 1070.49   27.70
   0  -9  -1 1056.09   27.40
   0   9   1 1038.50   27.20
   1  -9   1  173.48   10.50
   1  -9   1  197.38    8.60
   1  -9   1  171.18    9.70
  -1  -9  -1  183.18   10.60
  -1  -9  -1  196.38   10.00
  -1  -9  -1  191.68   10.60
  -1   9  -1  186.98   10.30
   1   9   1  168.68    9.70
  -2  -9  -1   25.80    5.00
   2  -9   1   27.10    4.20
  -2  -9  -1   27.20    6.00
   2  -9   1   22.80    4.30
   2  -9   1   34.70    6.00
  -2  -9  -1   24.70    4.70
   2   9   1   33.70    5.60
  -2   9  -1   26.90    4.80
   3  -9   1    2.60    3.30
  -3  -9  -1    6.80    3.60
   3  -9   1    7.40    2.90
  -3  -9  -1    9.80    4.80
   3  -9   1    9.10    3.10
  -3  -9  -1    3.20    3.10
  -3   9  -1   11.20    3.80
   3   9   1    6.30    3.00
   4  -9   1 1376.26   32.30
  -4  -9  -1 1394.86   36.80
  -4  -9  -1 1340.87   34.20
   4  -9   1 1362.66   35.20
   4   9   1 1355.76   34.10
  -4   9  -1 1309.77   33.50
  -5  -9  -1    8.10    5.70
  -5  -9  -1    5.80    3.60
   5  -9   1   11.60    4.90
   5  -9   1    5.80    3.00
   5   9   1    8.00    3.80
  -5   9  -1    3.30    3.30
   6  -9   1 1192.08   32.50
   6  -9   1 1193.78   34.90
  -6  -9  -1 1209.08   33.50
  -6  -9  -1 1237.08   37.10
  -6   9  -1 1176.98   32.60
   6   9   1 1202.28   34.20
  -7  -9  -1  148.39   13.70
   7  -9   1  137.59   10.70
  -7  -9  -1  142.29   11.20
   7  -9   1  138.89   11.90
   7   9   1  150.98   11.90
  -7   9  -1  137.49   10.60
  -8  -9  -1   10.80    6.70
   8  -9   1   12.00    5.50
  -8  -9  -1   16.20    5.30
   8  -9   1   12.70    5.00
  -8   9  -1   22.80    5.80
   8   9   1   20.50    6.20
   9  -9   1    0.70    3.10
  -9  -9  -1   -0.80    3.00
  -9  -9  -1    3.20    5.30
   9  -9   1    2.30    4.10
   9   9   1    2.50    4.10
  -9   9  -1    2.90    3.20
 -10  -9  -1  509.95   26.80
  10  -9   1  490.95   23.30
  10  -9   1  487.95   24.50
 -10  -9  -1  487.95   23.00
 -10   9  -1  479.95   22.10
  10   9   1  511.05   24.60
  11  -9   1   43.20    8.90
 -11  -9  -1   61.29   11.80
  11  -9   1   41.90    9.00
  11   9   1   48.00    9.60
 -11   9  -1   40.80    7.80
 -12  -9  -1   23.30    6.90
  12  -9   1   10.40    4.40
 -12  -9  -1   31.00    9.70
  12  -9   1   16.50    5.40
 -12   9  -1   21.90    5.40
  12   9   1   24.30    7.20
 -13  -9  -1   17.00    4.60
 -13  -9  -1   -0.80    6.20
  13  -9   1   15.40    4.90
  13   9   1    0.60    2.60
 -13   9  -1    6.70    2.80
 -13 -10   1    8.10    3.40
  13 -10  -1    5.10    3.40
 -13 -10   1   -3.30    5.10
 -13  10   1    8.70    3.60
 -13  10   1    1.60    2.80
  13  10  -1   -7.10    2.30
  12 -10  -1    2.80    2.80
  12 -10  -1    8.40    4.70
 -12 -10   1   -2.70    2.30
 -12  10   1    3.10    2.80
  12  10  -1   -3.00    3.00
  11 -10  -1  185.98   15.10
 -11 -10   1  188.78   15.00
 -11 -10   1  192.98   21.30
  11 -10  -1  165.28   14.80
  11  10  -1  203.18   15.70
 -11  10   1  176.88   14.40
  10 -10  -1    2.20    3.80
  10 -10  -1    3.30    3.60
 -10 -10   1   -0.20    2.40
 -10 -10   1    2.10    5.60
 -10  10   1   -0.60    2.90
  10  10  -1    7.00    4.20
   9 -10  -1    0.90    3.60
  -9 -10   1    4.00    6.60
   9 -10  -1   -1.60    3.00
  -9 -10   1    0.30    3.10
  -9  10   1   -2.70    2.30
   9  10  -1   -0.30    3.20
  -8 -10   1   12.80    5.30
   8 -10  -1    3.40    4.10
   8 -10  -1    5.80    3.70
  -8 -10   1    2.60    5.80
  -8  10   1    5.50    3.70
   7 -10  -1   91.39   11.00
  -7 -10   1   78.99   10.40
  -7 -10   1   96.29   13.10
   7 -10  -1   94.59   10.90
   7  10  -1   94.69   10.80
  -7  10   1  111.19   10.00
  -6 -10   1  592.54   25.70
  -6 -10   1  620.54   23.70
   6 -10  -1  623.94   23.00
   6 -10  -1  609.64   23.10
   6  10  -1  613.34   22.10
  -6  10   1  648.74   23.50
  -5 -10   1  105.19   12.60
   5 -10  -1  131.29   10.20
  -5 -10   1  132.69   10.60
   5 -10  -1  135.59   10.40
  -5  10   1  119.89   10.10
   5  10  -1  144.99    9.90
   4 -10  -1   42.80    6.90
   4 -10  -1   50.39    7.50
   4 -10  -1   34.30    5.70
  -4 -10   1   37.30    6.90
  -4 -10   1   51.39    9.30
  -4  10   1   46.90    7.30
   4  10  -1   49.90    7.30
   3 -10  -1  293.77   13.50
  -3 -10   1  326.97   15.10
   3 -10  -1  304.47   14.10
   3 -10  -1  314.77   14.20
  -3 -10   1  298.97   15.90
  -3 -10   1  305.57   12.90
   3  10  -1  337.37   14.70
  -3  10   1  300.77   14.50
   2 -10  -1  132.89    9.00
  -2 -10   1  149.88   10.20
   2 -10  -1  139.29    9.40
  -2 -10   1  132.29   10.70
  -2 -10   1  134.29    8.40
   2 -10  -1  133.59    9.40
  -2  10   1  132.49    9.70
   2  10  -1  155.18   10.20
  -1 -10   1  101.69   10.50
   1 -10  -1   73.09    8.20
  -1 -10   1   73.49    6.30
   1 -10  -1   88.49    9.20
  -1 -10   1   86.99    9.40
   1 -10  -1   69.09    7.60
  -1  10   1   83.89    8.90
   0 -10   1  276.57   11.10
   0 -10  -1  266.87   12.30
   0 -10   1  261.57   12.90
   0 -10   1  296.37   14.30
   0 -10  -1  288.07   13.30
   0 -10  -1  273.07   13.20
   0  10  -1  278.37   13.10
   0  10   1  291.07   13.20
  -1 -10  -1  343.57   15.10
   1 -10   1  349.96   12.60
   1 -10   1  355.06   15.70
  -1 -10  -1  362.46   14.40
   1 -10   1  375.46   15.00
  -1 -10  -1  321.07   15.00
  -1  10  -1  359.66   15.10
   1  10   1  372.36   15.10
   2 -10   1   11.30    3.40
  -2 -10  -1    7.20    3.60
   2 -10   1    5.60    3.00
  -2 -10  -1    6.60    4.50
  -2 -10  -1    3.30    3.30
   2 -10   1    7.00    4.10
  -2  10  -1    5.60    3.70
   2  10   1   10.40    3.60
  -3 -10  -1  155.88   10.40
  -3 -10  -1  151.98   11.60
   3 -10   1  162.08    9.20
   3 -10   1  151.48   10.70
   3 -10   1  155.08    9.40
  -3 -10  -1  146.89   10.50
   3  10   1  135.59    9.00
  -3  10  -1  144.39   10.10
  -4 -10  -1  171.28   11.20
  -4 -10  -1  175.68   13.30
  -4 -10  -1  191.98   12.20
   4 -10   1  167.88   10.10
   4 -10   1  177.58   12.00
  -4  10  -1  182.98   11.50
  -5 -10  -1  538.15   23.00
   5 -10   1  510.95   20.90
   5 -10   1  515.45   18.90
  -5 -10  -1  531.05   20.60
  -5  10  -1  516.25   19.90
   5  10   1  539.85   20.60
   6 -10   1    3.80    3.90
  -6 -10  -1    7.40    6.30
  -6 -10  -1    0.40    3.10
   6  10   1    1.10    3.80
  -6  10  -1    6.50    4.00
  -7 -10  -1   61.39   10.60
   7 -10   1   54.09    9.00
   7 -10   1   80.89   10.20
  -7 -10  -1   72.59    9.30
   7  10   1   51.49    8.60
  -7  10  -1   82.89   10.30
  -8 -10  -1    8.50    4.80
   8 -10   1    6.10    3.50
  -8 -10  -1   13.00    6.70
   8 -10   1    9.90    5.00
  -8  10  -1    7.10    4.10
   8  10   1   15.10    5.50
  -9 -10  -1  302.57   20.70
  -9 -10  -1  270.97   18.60
   9 -10   1  302.17   17.20
   9 -10   1  317.47   18.80
  -9  10  -1  294.97   16.80
   9  10   1  312.67   18.70
 -10 -10  -1  115.39   16.00
  10 -10   1  111.69   14.10
  10 -10   1  115.69   13.90
 -10 -10  -1  112.29   13.40
 -10  10  -1  115.39   13.30
  10  10   1  151.18   16.70
  11 -10   1  181.48   14.60
  11 -10   1  158.78   14.60
 -11 -10  -1  140.59   18.20
 -11 -10  -1  155.88   13.30
  11  10   1  170.48   14.50
 -11  10  -1  148.99   12.70
 -12 -10  -1   15.40    7.30
  12 -10   1   11.50    4.30
 -12 -10  -1   14.40    4.80
  12 -10   1   19.90    5.90
  12  10   1    7.00    4.10
 -12  10  -1   13.90    4.10
 -13 -10  -1    2.30    3.00
  13 -10   1    0.20    2.10
 -13 -10  -1   -1.40    4.70
  13  10   1    0.30    3.60
 -13 -11   1    6.60    5.60
 -13 -11   1    5.40    2.40
  13 -11  -1    1.00    2.60
 -13  11   1   -2.00    1.80
  13  11  -1    0.60    3.00
 -12 -11   1   74.99   11.30
  12 -11  -1   93.89   14.10
  12 -11  -1  107.19   14.60
 -12 -11   1   82.19   15.30
  12  11  -1   83.69   12.30
 -12  11   1  104.09   14.00
 -11 -11   1  174.58   14.80
  11 -11  -1  176.08   14.70
 -11 -11   1  148.29   19.00
  11 -11  -1  153.58   13.30
  11  11  -1  177.08   14.80
 -11  11   1  134.29   12.00
 -10 -11   1   64.09   10.20
 -10 -11   1   58.99   12.50
  10 -11  -1   66.49   11.10
  10 -11  -1   78.39   11.60
 -10  11   1   92.19   12.50
  10  11  -1   63.99   10.30
   9 -11  -1   62.39   10.30
  -9 -11   1   42.60   10.20
   9 -11  -1   56.49    9.60
  -9 -11   1   48.20    8.60
  -9  11   1   61.29    9.60
   9  11  -1   45.20    8.70
  -8 -11   1   32.30    7.30
   8 -11  -1   44.00    8.10
   8 -11  -1   49.99    8.90
  -8 -11   1   49.99   11.30
  -8  11   1   35.10    6.90
   8  11  -1   48.20    8.90
  -7 -11   1  353.86   21.20
  -7 -11   1  386.96   19.40
   7 -11  -1  377.36   18.90
   7 -11  -1  375.56   18.60
  -7  11   1  407.76   19.50
   7  11  -1  399.46   18.50
   6 -11  -1    5.20    3.70
   6 -11  -1    0.20    3.60
  -6 -11   1    4.00    5.70
  -6 -11   1   -0.30    2.70
  -6  11   1    0.40    3.30
   6  11  -1   -1.10    2.90
   5 -11  -1  108.29   11.40
  -5 -11   1  122.79   14.50
   5 -11  -1   94.89   10.60
  -5 -11   1   92.19   11.30
   5  11  -1   98.89   10.30
   4 -11  -1  227.68   13.20
   4 -11  -1  231.58   13.10
  -4 -11   1  238.78   15.30
  -4 -11   1  238.48   12.40
  -4 -11   1  248.78   14.40
  -4  11   1  231.28   13.60
   3 -11  -1   -4.10    2.10
  -3 -11   1    3.30    4.40
   3 -11  -1   -3.40    2.40
  -3 -11   1    0.40    2.60
  -3 -11   1   -1.90    3.00
   3 -11  -1   -0.10    3.00
  -3  11   1    0.50    3.20
   3  11  -1   -0.10    2.90
   2 -11  -1    3.80    3.70
   2 -11  -1    7.50    3.80
   2 -11  -1    6.10    3.40
  -2 -11   1   10.20    4.90
  -2 -11   1    6.10    3.90
  -2 -11   1   10.10    3.80
   2  11  -1   10.10    4.00
  -2  11   1    9.60    4.10
  -1 -11   1 1161.28   28.40
  -1 -11   1 1220.98   33.60
   1 -11  -1 1147.49   31.50
  -1 -11   1 1220.88   32.50
   1 -11  -1 1204.58   30.50
   1 -11  -1 1192.08   31.90
  -1  11   1 1183.58   32.00
   0 -11  -1  314.07   14.00
   0 -11  -1  314.57   15.10
   0 -11  -1  339.27   15.40
   0 -11   1  321.67   14.80
   0 -11   1  306.07   15.50
   0 -11   1  291.17   12.10
   0  11   1  305.37   14.50
   0  11  -1  292.47   14.40
   1 -11   1  143.79    8.60
   1 -11   1  143.89   10.00
  -1 -11  -1  134.19   10.20
  -1 -11  -1  131.59   10.60
   1 -11   1  141.99   10.80
  -1 -11  -1  136.99    9.60
   1  11   1  137.69    9.60
  -1  11  -1  131.39    9.90
  -2 -11  -1  117.19   10.30
   2 -11   1  121.39    8.90
  -2 -11  -1  114.49    9.10
  -2 -11  -1  116.09    9.70
   2 -11   1  114.19    7.90
   2 -11   1  105.49    9.60
  -2  11  -1  114.79    9.50
   2  11   1  122.39    9.10
  -3 -11  -1   34.20    7.50
   3 -11   1   33.50    5.50
  -3 -11  -1   32.60    6.50
  -3 -11  -1   41.90    6.70
   3 -11   1   24.10    5.90
  -3  11  -1   36.50    6.80
   4 -11   1  261.27   15.00
  -4 -11  -1  253.27   15.90
   4 -11   1  270.57   12.90
  -4 -11  -1  288.47   14.60
  -4 -11  -1  245.18   14.10
  -4  11  -1  272.97   14.50
  -5 -11  -1  131.59   11.00
   5 -11   1  118.89    9.40
   5 -11   1  137.99   11.60
  -5 -11  -1  116.99   13.10
  -5  11  -1  120.89   10.30
  -6 -11  -1  199.58   13.30
   6 -11   1  208.58   14.10
  -6 -11  -1  200.58   15.70
   6 -11   1  182.68   11.70
  -6  11  -1  176.48   12.50
   6  11   1  199.98   13.40
  -7 -11  -1   26.40    8.60
   7 -11   1   26.20    5.90
  -7 -11  -1   23.80    6.30
   7 -11   1   25.10    7.30
   7  11   1   19.50    6.00
  -7  11  -1   40.20    7.50
   8 -11   1  159.58   12.10
   8 -11   1  147.09   13.00
  -8 -11  -1  115.59   15.10
  -8 -11  -1  157.58   12.70
  -8  11  -1  183.58   13.20
   8  11   1  147.89   12.80
   9 -11   1    3.70    3.20
  -9 -11  -1    6.50    5.50
  -9 -11  -1    6.30    3.60
   9 -11   1   11.20    5.00
   9  11   1    7.40    4.50
  -9  11  -1    3.20    4.00
 -10 -11  -1  297.27   21.30
  10 -11   1  292.47   19.20
  10 -11   1  253.67   16.60
 -10 -11  -1  253.87   17.00
  10  11   1  297.87   18.70
 -10  11  -1  252.57   16.10
  11 -11   1  101.89   14.30
 -11 -11  -1   80.79   15.00
  11 -11   1  108.39   13.80
 -11 -11  -1   78.49   11.50
 -11  11  -1   88.69   12.00
  11  11   1  117.79   15.80
  12 -11   1   -0.10    2.90
 -12 -11  -1    1.40    3.00
  12 -11   1   -1.10    2.50
 -12 -11  -1   -3.80    3.90
 -12  11  -1    7.70    3.70
  12  11   1    5.30    3.80
 -13 -11  -1   23.30    6.30
  13 -11   1   20.80    7.00
  13 -11   1    9.80    4.40
  13  11   1   11.70    4.70
  13 -12  -1   28.90    7.50
 -13 -12   1   25.20    6.40
  13 -12  -1   32.60    7.30
  13  12  -1   43.70    9.50
 -13  12   1   27.40    5.80
 -12 -12   1   34.20   11.00
 -12 -12   1   24.20    6.30
  12 -12  -1   22.50    6.80
  12 -12  -1   35.00    7.50
  12  12  -1   38.90    9.20
 -12  12   1   20.80    5.10
 -11 -12   1  165.58   21.00
  11 -12  -1  173.98   14.10
  11 -12  -1  190.78   15.70
 -11 -12   1  177.58   14.80
  11  12  -1  194.78   15.40
 -11  12   1  184.48   14.40
  10 -12  -1   14.00    5.00
 -10 -12   1   33.50   10.10
  10 -12  -1   26.90    7.20
 -10 -12   1   26.20    6.80
 -10  12   1   20.60    6.20
  10  12  -1   17.70    6.60
  -9 -12   1    4.40    3.00
  -9 -12   1   -1.00    4.80
   9 -12  -1    6.70    3.50
   9 -12  -1    6.40    4.70
  -9  12   1    4.30    2.90
   9  12  -1    8.10    4.70
   8 -12  -1    3.00    3.30
   8 -12  -1   10.60    4.80
  -8 -12   1   -2.40    5.00
  -8 -12   1    5.80    3.80
   8  12  -1    9.50    4.60
  -8  12   1    6.80    4.40
  -7 -12   1   71.69   10.50
   7 -12  -1   65.79    9.80
  -7 -12   1   80.69   13.60
   7 -12  -1   75.49   10.80
  -7  12   1   71.99    9.80
   7  12  -1   81.29   10.30
  -6 -12   1  651.63   25.60
   6 -12  -1  601.04   24.00
   6 -12  -1  614.04   23.50
  -6 -12   1  596.54   27.40
   6  12  -1  584.14   22.50
  -6  12   1  642.54   24.70
  -5 -12   1  116.89   13.60
  -5 -12   1  111.49    9.30
  -5 -12   1   99.39   11.50
   5 -12  -1  119.49   10.40
   5 -12  -1  121.49   10.30
  -5  12   1  124.19   10.70
  -4 -12   1  244.78   14.80
  -4 -12   1  225.08   15.80
  -4 -12   1  260.47   13.30
   4 -12  -1  246.48   14.40
  -4  12   1  252.37   14.80
   3 -12  -1   18.50    5.50
   3 -12  -1   10.90    4.10
  -3 -12   1   20.40    7.00
  -3 -12   1    5.90    4.20
  -3 -12   1   12.60    4.10
  -3  12   1   13.50    4.70
   3  12  -1   16.20    5.10
  -2 -12   1  839.02   28.50
  -2 -12   1  843.92   27.10
   2 -12  -1  817.02   26.20
  -2 -12   1  839.22   23.80
   2 -12  -1  829.42   25.10
   2 -12  -1  843.92   26.60
  -2  12   1  837.42   27.20
   1 -12  -1    0.20    2.90
   1 -12  -1    2.10    3.60
  -1 -12   1   -0.70    3.00
  -1 -12   1    2.30    2.70
  -1 -12   1    2.10    4.00
   1 -12  -1    3.80    3.30
   1  12  -1   -1.20    2.50
  -1  12   1    2.00    2.90
   0 -12   1  205.48   12.40
   0 -12   1  208.88   10.60
   0 -12  -1  186.88   12.20
   0 -12   1  186.98   13.00
   0 -12  -1  186.88   12.40
   0 -12  -1  207.28   11.80
   0  12   1  199.48   12.30
   0  12  -1  208.48   12.70
   1 -12   1   78.19    9.80
  -1 -12  -1   87.19   10.30
  -1 -12  -1   78.49    9.30
   1 -12   1   92.09    7.40
   1 -12   1  100.29    8.70
  -1 -12  -1   93.99    9.60
   1  12   1   70.49    8.30
  -1  12  -1  112.89   11.70
   2 -12   1   54.79    8.10
   2 -12   1   51.19    6.50
  -2 -12  -1   72.59    8.40
  -2 -12  -1   51.69    7.90
  -2 -12  -1   65.29    9.70
  -2  12  -1   56.09    7.80
   3 -12   1  186.38   13.10
  -3 -12  -1  188.98   11.90
   3 -12   1  187.78   10.70
  -3 -12  -1  184.78   12.80
  -3 -12  -1  178.08   13.40
  -3  12  -1  185.98   12.30
  -4 -12  -1  104.89   12.30
   4 -12   1  128.59    9.50
   4 -12   1  130.99   11.30
  -4 -12  -1  123.39   10.40
  -4 -12  -1  132.39   10.60
  -4  12  -1  126.09   10.60
   5 -12   1    1.30    3.90
  -5 -12  -1    2.20    3.30
  -5 -12  -1    1.60    5.30
   5 -12   1    2.20    2.40
  -5 -12  -1    0.10    3.30
  -5  12  -1    3.40    3.40
   6 -12   1   13.50    4.00
  -6 -12  -1    8.30    4.80
   6 -12   1   -0.90    3.30
  -6 -12  -1    6.00    5.90
  -6  12  -1   14.50    4.80
  -7 -12  -1   11.80    6.40
   7 -12   1   17.00    5.70
  -7 -12  -1    4.50    3.90
   7 -12   1   15.40    4.50
  -7  12  -1    8.00    4.30
   7  12   1    5.00    4.10
  -8 -12  -1    0.60    4.90
   8 -12   1    4.00    2.40
  -8 -12  -1    6.50    3.80
   8 -12   1   -1.10    3.20
  -8  12  -1    9.40    4.30
   8  12   1    3.70    4.40
  -9 -12  -1    7.00    6.90
   9 -12   1   21.00    6.10
  -9 -12  -1   22.50    7.00
   9 -12   1   16.50    5.10
  -9  12  -1   18.50    5.80
   9  12   1   23.20    6.40
  10 -12   1    8.20    3.90
  10 -12   1   12.60    4.40
 -10 -12  -1    4.10    3.70
 -10 -12  -1   10.40    7.30
  10  12   1   10.60    5.00
 -10  12  -1   16.50    4.70
  11 -12   1    1.10    2.40
 -11 -12  -1   -1.80    4.60
 -11 -12  -1    4.50    3.60
  11 -12   1    3.20    3.30
  11  12   1   -4.40    2.30
 -11  12  -1    2.90    2.50
  12 -12   1    5.90    2.40
  12 -12   1   -1.30    2.90
 -12 -12  -1    7.40    5.60
 -12 -12  -1    9.50    3.10
  12  12   1    1.50    2.80
  12 -13  -1  115.09   15.30
  12 -13  -1  118.49   17.40
 -12 -13   1   94.89   15.20
 -12  13   1  159.68   18.90
  12  13  -1  119.99   15.20
 -11 -13   1   64.89   11.20
 -11 -13   1   76.99   14.40
  11 -13  -1   76.39   12.20
  11  13  -1   54.69    9.80
  10 -13  -1  230.28   16.90
  10 -13  -1  229.08   16.30
 -10 -13   1  252.27   20.40
 -10  13   1  262.67   17.70
  10  13  -1  240.78   16.90
   9 -13  -1   38.20    8.20
  -9 -13   1   21.30    7.60
  -9 -13   1   29.60    7.10
   9 -13  -1   17.70    5.90
  -9  13   1   14.30    5.30
   9  13  -1   18.90    6.30
  -8 -13   1   25.50    8.80
  -8 -13   1   47.70    9.10
   8 -13  -1   41.20    7.70
   8 -13  -1   44.90    8.90
  -8  13   1   24.80    6.60
   8  13  -1   38.70    8.10
   7 -13  -1   20.90    6.20
   7 -13  -1   34.50    7.70
  -7 -13   1   24.90    6.30
  -7 -13   1   19.90    8.10
  -7  13   1   21.30    5.90
   7  13  -1   35.00    7.10
  -6 -13   1  286.57   15.50
  -6 -13   1  218.18   17.60
   6 -13  -1  258.97   15.90
  -6 -13   1  293.87   17.30
   6 -13  -1  293.47   16.00
  -6  13   1  276.07   16.40
  -5 -13   1   25.20    5.70
  -5 -13   1   19.30    7.80
   5 -13  -1   25.50    6.60
  -5 -13   1   35.80    7.60
  -5  13   1   26.70    6.10
  -4 -13   1   70.09   10.30
   4 -13  -1   55.39    8.60
  -4 -13   1   63.39   10.40
  -4 -13   1   67.89    8.50
   4 -13  -1   67.79    8.80
  -4  13   1   54.39    8.20
   3 -13  -1   87.09    9.90
  -3 -13   1   67.19    8.10
   3 -13  -1   74.59    9.60
  -3 -13   1   83.49   10.80
  -3 -13   1   61.29    9.60
  -3  13   1   59.59    8.60
   2 -13  -1   51.49    7.80
  -2 -13   1   37.60    8.20
   2 -13  -1   32.70    6.70
  -2 -13   1   41.90    7.60
  -2 -13   1   33.10    5.80
  -2  13   1   50.29    8.30
   2  13  -1   42.60    6.90
   1 -13  -1   20.60    5.30
  -1 -13   1   13.60    4.30
  -1 -13   1   12.50    5.60
   1 -13  -1   31.00    7.10
   1 -13  -1   23.60    5.70
  -1 -13   1   20.90    5.50
   1  13  -1   22.40    5.70
  -1  13   1   32.20    6.70
   0 -13   1    8.90    4.90
   0 -13   1    4.40    3.00
   0 -13  -1    2.90    3.70
   0 -13   1   -0.20    3.60
   0 -13  -1    1.10    3.00
   0 -13  -1    5.10    4.70
   0  13  -1    0.90    3.30
   0  13   1    1.60    2.80
   1 -13   1  461.45   16.60
  -1 -13  -1  467.45   20.40
  -1 -13  -1  453.95   19.80
   1 -13   1  421.56   19.70
  -1 -13  -1  429.26   17.90
  -1  13  -1  427.46   19.10
  -2 -13  -1  191.38   13.20
   2 -13   1  226.28   11.50
  -2 -13  -1  186.78   13.80
   2 -13   1  232.28   14.40
  -2 -13  -1  208.28   12.50
  -2  13  -1  209.18   13.50
  -3 -13  -1  302.97   16.30
  -3 -13  -1  283.07   17.10
  -3 -13  -1  301.57   15.30
   3 -13   1  294.87   16.50
   3 -13   1  277.77   13.40
  -3  13  -1  277.37   15.50
  -4 -13  -1   15.60    6.70
   4 -13   1   10.90    3.90
   4 -13   1   11.60    5.00
  -4 -13  -1   14.60    4.90
  -4 -13  -1   11.50    4.70
  -4  13  -1   14.90    5.20
  -5 -13  -1   23.10    5.80
   5 -13   1   29.70    5.80
   5 -13   1   20.00    6.10
  -5 -13  -1   29.30    6.20
  -5 -13  -1   31.90    8.10
  -5  13  -1   28.70    7.10
  -6 -13  -1   14.90    7.30
  -6 -13  -1   31.80    7.50
   6 -13   1   18.50    6.50
  -6 -13  -1   30.10    7.10
   6 -13   1   37.20    6.70
  -6  13  -1   19.30    5.70
   7 -13   1   66.69    9.30
   7 -13   1   91.09   12.60
  -7 -13  -1   81.89   10.90
  -7 -13  -1   59.49   11.30
  -7  13  -1   88.29   12.00
   8 -13   1   27.00    6.10
  -8 -13  -1   38.60   10.30
   8 -13   1   35.00    7.90
  -8 -13  -1   42.30    8.10
  -8  13  -1   24.90    6.00
   8  13   1   31.20    7.50
  -9 -13  -1    8.70    6.00
   9 -13   1   16.90    4.40
   9 -13   1   25.80    7.60
  -9 -13  -1   13.30    5.60
   9  13   1   28.20    7.40
  -9  13  -1   15.10    4.90
  10 -13   1  212.78   14.80
 -10 -13  -1  217.98   16.20
 -10 -13  -1  224.18   19.40
  10 -13   1  224.78   17.20
  10  13   1  217.58   16.70
 -10  13  -1  208.98   15.30
  11 -13   1    8.80    4.40
 -11 -13  -1    7.40    6.10
  11 -13   1    0.90    2.20
 -11 -13  -1   -6.50    1.80
 -11  13  -1    4.80    2.90
  11  13   1    0.20    3.00
 -12 -13  -1   29.60    7.00
  12 -13   1   20.60    4.80
 -12 -13  -1   15.60    6.90
  12 -13   1   32.50    8.50
 -12  13  -1   34.00    7.10
  12  13   1   25.00    7.50
 -12 -14   1    6.30    3.20
  12 -14  -1    8.80    4.50
  12 -14  -1    8.10    3.00
  12  14  -1   -0.40    2.70
 -12  14   1   -0.50    2.10
 -11 -14   1  145.29   18.80
  11 -14  -1  169.88   14.40
  11 -14  -1  137.49   12.50
 -11 -14   1  122.39   15.00
  11  14  -1  167.58   14.60
 -11  14   1  154.08   13.60
  10 -14  -1    3.60    4.20
 -10 -14   1    4.70    5.00
 -10 -14   1    5.20    3.20
  10 -14  -1    4.10    2.40
 -10  14   1    7.40    3.10
  10  14  -1   11.00    4.50
   9 -14  -1  150.88   13.40
   9 -14  -1  146.09   12.50
  -9 -14   1  137.69   18.10
  -9 -14   1  158.48   13.30
  -9  14   1  122.09   14.30
   9  14  -1  149.59   13.10
  -8 -14   1  203.68   18.00
  -8 -14   1  206.88   15.20
   8 -14  -1  185.48   14.70
   8 -14  -1  205.18   14.40
  -8  14   1  179.58   14.40
  -7 -14   1   80.39   13.50
   7 -14  -1   72.29   10.20
  -7 -14   1   59.19    9.10
  -7 -14   1   98.59   12.90
   7 -14  -1   98.49   12.20
  -7  14   1   88.39   11.90
   6 -14  -1    1.00    3.60
   6 -14  -1    4.20    3.40
  -6 -14   1   -1.10    2.40
  -6 -14   1    2.70    5.20
  -6 -14   1    5.30    3.10
  -6  14   1    0.30    2.50
   5 -14  -1  324.07   17.50
   5 -14  -1  305.87   16.20
  -5 -14   1  319.67   15.90
  -5 -14   1  300.97   17.30
  -5 -14   1  311.17   19.90
  -5  14   1  309.17   17.70
   4 -14  -1  204.08   12.90
  -4 -14   1  216.78   12.70
   4 -14  -1  222.58   14.40
  -4 -14   1  239.48   17.20
  -4 -14   1  231.58   14.50
  -4  14   1  262.17   15.50
  -3 -14   1   10.60    5.70
   3 -14  -1   12.50    5.00
   3 -14  -1   10.10    3.90
  -3 -14   1    7.30    3.90
  -3 -14   1    8.50    3.70
  -3  14   1    5.10    3.70
   2 -14  -1   34.90    7.30
  -2 -14   1   66.79    9.80
  -2 -14   1   49.50    7.10
  -2 -14   1   45.70    9.20
   2 -14  -1   59.09    8.30
  -2  14   1   38.80    7.40
  -1 -14   1  389.06   19.90
  -1 -14   1  374.96   17.70
   1 -14  -1  372.16   16.70
   1 -14  -1  337.97   17.60
   1  14  -1  361.56   17.90
  -1  14   1  384.66   18.30
   0 -14  -1  306.37   15.10
   0 -14  -1  268.27   15.50
   0 -14   1  289.97   17.20
   0 -14  -1  343.77   17.60
   0 -14   1  310.57   14.30
   0  14  -1  279.47   21.50
   1 -14   1   36.30    5.90
   1 -14   1   16.20    5.60
  -1 -14  -1   34.80    7.60
  -1 -14  -1   29.40    6.00
  -1 -14  -1   16.80    5.90
  -1  14  -1   27.00    6.80
  -2 -14  -1   38.40    8.20
   2 -14   1   45.50    6.50
  -2 -14  -1   33.40    7.10
  -2 -14  -1   39.20    6.90
   2 -14   1   33.60    7.50
  -2  14  -1   50.09    8.60
   3 -14   1   -0.40    2.20
  -3 -14  -1   -1.30    3.10
   3 -14   1    3.30    4.10
  -3 -14  -1    2.30    3.00
  -3 -14  -1   -1.60    4.40
  -3  14  -1    3.40    3.90
  -4 -14  -1   79.39   11.80
  -4 -14  -1   92.69   11.80
   4 -14   1   85.39   11.80
  -4 -14  -1   60.99    8.80
   4 -14   1   68.69    8.10
  -4  14  -1   89.89   12.10
  -5 -14  -1   -5.60    4.10
   5 -14   1    2.60    3.90
   5 -14   1   11.30    3.50
  -5 -14  -1    6.30    3.40
  -5 -14  -1    0.90    3.40
  -5  14  -1    7.30    4.20
   6 -14   1   16.60    5.80
   6 -14   1    7.30    2.60
  -6 -14  -1    7.60    6.90
  -6 -14  -1   15.60    5.10
  -6 -14  -1   16.90    5.70
  -6  14  -1   12.30    4.40
  -7 -14  -1   44.80    8.80
  -7 -14  -1   40.30   10.50
   7 -14   1   42.40    9.50
   7 -14   1   35.40    6.30
  -7 -14  -1   33.40    7.50
  -7  14  -1   23.20    6.50
   8 -14   1  143.49   16.10
  -8 -14  -1  143.59   16.50
  -8 -14  -1  141.59   17.40
  -8 -14  -1  140.79   15.90
  -8  14  -1  133.59   14.80
   9 -14   1   18.30    4.80
  -9 -14  -1   30.00    9.60
  -9 -14  -1   27.10    7.50
   9 -14   1   18.80    6.30
  -9  14  -1   20.00    5.80
  10 -14   1   37.50    8.90
 -10 -14  -1   38.30   10.20
 -10 -14  -1   49.60    9.60
  10 -14   1   26.20    5.80
 -10  14  -1   45.20    9.00
  10  14   1   57.29   10.50
  11 -14   1    7.40    3.70
 -11 -14  -1   -2.10    4.60
 -11 -14  -1    1.30    2.10
  11  14   1   10.90    4.10
 -11  14  -1   -0.30    2.10
 -11 -15   1   34.50   10.50
  11 -15  -1   38.70    8.70
  11 -15  -1   19.50    6.50
  10 -15  -1  172.38   14.50
  10 -15  -1  140.99   12.60
 -10 -15   1  163.78   21.60
 -10 -15   1  159.68   20.90
 -10  15   1  148.19   13.40
  -9 -15   1   42.50    7.30
   9 -15  -1   62.39   10.40
  -9 -15   1   50.89   11.70
   8 -15  -1    4.50    2.70
  -8 -15   1    4.10    2.40
  -8 -15   1    2.30    2.00
   8 -15  -1    5.50    3.70
  -8 -15   1   -0.50    5.10
  -8  15   1   11.10    3.50
   7 -15  -1   53.49   10.20
  -7 -15   1   47.50    8.10
  -7 -15   1   35.50    9.80
  -7 -15   1   55.69    9.00
   7 -15  -1   53.29    9.10
  -7  15   1   46.00    8.70
  -6 -15   1  169.98   12.00
   6 -15  -1  173.08   13.60
  -6 -15   1  190.18   16.90
  -6 -15   1  192.88   13.90
   6 -15  -1  149.79   12.10
  -6  15   1  205.78   14.40
  -5 -15   1   47.90   11.10
  -5 -15   1   17.40    4.60
  -5 -15   1   40.20    6.80
   5 -15  -1   25.10    6.50
   5 -15  -1   44.50    7.60
  -5  15   1   38.20    7.40
  -4 -15   1  226.38   16.30
   4 -15  -1  228.38   13.90
  -4 -15   1  247.58   17.70
   4 -15  -1  202.98   14.20
  -4 -15   1  209.88   12.50
  -4  15   1  213.48   14.30
   3 -15  -1   14.70    5.00
  -3 -15   1   11.80    6.60
  -3 -15   1    7.20    3.00
  -3  15   1   13.50    4.20
  -2 -15   1   72.29    8.80
   2 -15  -1   55.09    8.70
   2 -15  -1   46.20    8.20
  -2 -15   1   53.89   10.20
  -2  15   1   49.80    9.20
  -1 -15   1   -2.60    4.00
   1 -15  -1    0.00    3.10
   1 -15  -1    4.20    4.00
  -1 -15   1    4.70    2.50
   0 -15   1  522.15   18.70
   0 -15  -1  531.45   20.90
   0 -15  -1  502.05   22.40
   0 -15   1  506.45   23.10
   0  15  -1  509.35   22.20
  -1 -15  -1   28.40    6.10
   1 -15   1   23.00    6.60
   1 -15   1   18.90    4.40
  -1 -15  -1   17.90    5.00
  -1 -15  -1   15.40    6.10
  -1  15  -1   20.30    5.00
   2 -15   1   89.19   12.10
  -2 -15  -1   88.59   11.20
   2 -15   1   86.69    7.20
  -2 -15  -1   72.09   11.30
  -2 -15  -1   78.59    9.80
  -2  15  -1   58.19    8.70
  -3 -15  -1    7.90    3.90
  -3 -15  -1    8.30    4.30
   3 -15   1    6.30    4.70
   3 -15   1   13.20    3.10
  -3 -15  -1    2.20    5.20
  -3  15  -1    9.00    4.30
   4 -15   1  287.87   14.30
   4 -15   1  305.57   18.10
  -4 -15  -1  323.87   17.90
  -4 -15  -1  285.27   18.70
  -4 -15  -1  305.27   16.50
  -4  15  -1  295.87   17.30
  -5 -15  -1   37.60    7.60
   5 -15   1   39.30    6.80
  -5 -15  -1   43.40    8.10
  -5 -15  -1   38.00    9.70
   5 -15   1   39.20    8.40
  -5  15  -1   31.10    7.00
  -6 -15  -1   99.49   14.90
   6 -15   1   51.09   10.50
  -6 -15  -1   63.29    9.90
   6 -15   1   78.79   11.90
  -6 -15  -1   42.70    8.00
  -6  15  -1   74.59   11.20
  -7 -15  -1   -3.30    4.20
  -7 -15  -1   -0.60    2.70
  -7 -15  -1   -6.90    2.20
   7 -15   1    6.00    4.00
  -7  15  -1   -5.00    2.50
  -8 -15  -1   57.09   10.20
  -8 -15  -1   58.49    9.80
   8 -15   1   70.39   11.80
  -8 -15  -1   66.09   12.50
  -8  15  -1   42.90    8.70
  -9 -15  -1  121.99   15.20
   9 -15   1  113.49   14.80
  -9 -15  -1  109.59   13.80
  -9 -15  -1  133.69   18.60
  -9  15  -1  125.89   15.20
 -10 -15  -1   22.80    8.30
 -10 -15  -1   19.70    5.20
 -10 -15  -1   26.90    7.10
  10 -15   1   34.50    8.80
 -10  15  -1   28.40    6.90
 -11 -15  -1    5.30    6.20
  11 -15   1    9.90    3.90
 -11 -15  -1    3.70    2.80
 -11  15  -1    4.10    2.40
  10 -16  -1   91.79   14.70
 -10 -16   1   72.09   14.30
  10 -16  -1   78.09   11.70
 -10  16   1   86.69   12.20
   9 -16  -1   28.30    7.10
   9 -16  -1   14.70    3.90
  -9 -16   1   31.00    8.80
  -9  16   1   15.10    4.10
  -8 -16   1   16.70    8.00
   8 -16  -1   13.90    4.00
   8 -16  -1    2.60    3.20
  -8  16   1   14.00    4.30
   7 -16  -1    4.90    3.00
   7 -16  -1   -0.20    3.00
  -7 -16   1   -0.30    5.00
  -7  16   1    1.30    1.80
   6 -16  -1   52.69    8.30
   6 -16  -1   37.20    8.40
  -6  16   1   39.80    7.40
   5 -16  -1   55.29    9.70
   5 -16  -1   64.59    9.30
  -5 -16   1   71.69   12.60
  -5  16   1   72.49   10.80
  -4 -16   1   48.40   10.70
   4 -16  -1   53.89    9.40
   4 -16  -1   59.49    8.60
   3 -16  -1   33.70    6.60
  -3 -16   1   29.20    8.80
   3 -16  -1   30.00    7.20
  -2 -16   1   10.20    5.50
   2 -16  -1    3.60    2.90
   2 -16  -1    2.60    4.10
   1 -16  -1  206.78   12.70
   1 -16  -1  170.58   13.90
  -1 -16   1  180.78   14.90
   0 -16  -1    6.80    4.70
   0 -16   1    2.10    4.10
   0 -16  -1    5.30    3.20
  -1 -16  -1  136.09   10.70
   1 -16   1  124.39   14.00
  -1 -16  -1  118.29   13.30
  -1  16  -1  128.89   11.30
   2 -16   1   57.19    9.80
  -2 -16  -1   67.29    9.30
  -2 -16  -1   72.69   11.20
  -2  16  -1   74.09   11.00
   3 -16   1  101.99   13.20
  -3 -16  -1  100.19   11.30
  -3 -16  -1   89.59   11.80
  -3 -16  -1   84.19   12.10
  -3  16  -1   86.79   11.70
  -4 -16  -1   44.20    7.50
  -4 -16  -1   36.80    8.60
  -4 -16  -1   35.00    7.40
   4 -16   1   39.00    8.40
  -4  16  -1   52.69    9.40
   5 -16   1  270.47   18.00
  -5 -16  -1  310.97   20.40
  -5 -16  -1  280.27   17.50
  -5 -16  -1  288.57   17.00
  -5  16  -1  282.07   17.50
  -6 -16  -1   56.49   11.50
  -6 -16  -1   78.79   11.30
  -6 -16  -1   47.40    8.70
   6 -16   1   71.19   11.60
  -6  16  -1   65.69   10.70
  -7 -16  -1   50.89    8.70
   7 -16   1   47.40    9.80
  -7 -16  -1   75.39   13.10
  -7 -16  -1   64.69   10.80
  -7  16  -1   45.50    8.90
  -8 -16  -1   74.99   13.40
  -8 -16  -1  112.49   14.10
  -8 -16  -1   82.19   12.40
   8 -16   1   87.89   12.90
  -8  16  -1  108.69   14.50
  -9 -16  -1   86.09   12.50
   9 -16   1   75.99   12.20
  -9 -16  -1   90.29   14.70
  -9 -16  -1  100.79   14.10
  -9  16  -1   76.49   11.10
  10 -16   1    1.80    2.80
 -10 -16  -1    8.60    5.50
 -10 -16  -1    2.90    2.70
 -10  16  -1    7.20    2.90
  10 -17  -1    5.10    3.20
  -9 -17   1   11.90    7.00
   9 -17  -1    2.60    3.00
   8 -17  -1   14.10    5.30
  -8 -17   1   18.70    6.70
  -7 -17   1    5.00    5.80
   7 -17  -1   -4.10    1.80
   6 -17  -1   35.80    7.90
   6 -17  -1   45.80    9.80
  -6 -17   1   20.40    7.90
   5 -17  -1   23.80    5.20
  -5 -17   1   14.70    7.30
   5 -17  -1   29.40    7.60
  -4 -17   1   55.99   11.20
   4 -17  -1   53.79    9.70
   4 -17  -1   52.29    8.30
   3 -17  -1   -1.60    1.50
  -3 -17   1   -0.60    4.20
   3 -17  -1    4.90    4.40
   2 -17  -1   40.40    7.00
   2 -17  -1   60.09   10.10
  -2 -17   1   40.50    9.30
   1 -17  -1   13.50    5.70
  -1 -17   1    9.10    5.00
   1 -17  -1    7.80    3.00
   0 -17  -1  144.09   10.90
   0 -17  -1  151.58   13.60
   0 -17   1  157.58   14.10
  -1 -17  -1   41.70    9.00
   1 -17   1   40.10    8.90
  -1 -17  -1   47.10    7.50
  -2 -17  -1  185.78   12.70
   2 -17   1  192.58   15.40
  -2 -17  -1  195.08   15.60
  -3 -17  -1   23.30    5.10
   3 -17   1   18.80    6.70
  -3 -17  -1   18.90    7.20
  -3  17  -1   22.60    5.80
  -4 -17  -1  111.89   12.80
  -4 -17  -1  108.69   14.90
   4 -17   1  100.19   13.60
  -4  17  -1  112.59   14.10
  -5 -17  -1   38.70    9.10
   5 -17   1   61.99   10.90
  -5  17  -1   40.10    8.40
  -6 -17  -1  126.89   18.40
  -6 -17  -1  122.39   14.10
  -6 -17  -1  125.79   16.00
   6 -17   1  118.69   14.60
  -6  17  -1  105.69   13.20
  -7 -17  -1   12.00    4.70
  -7 -17  -1   13.50    6.80
   7 -17   1   24.70    7.40
  -7 -17  -1    3.40    2.50
  -7  17  -1   11.40    3.60
  -8 -17  -1   32.80    7.40
   8 -17   1   46.20    9.40
  -8 -17  -1   39.40    9.40
  -8 -17  -1   51.49    9.90
  -8  17  -1   32.50    6.90
  -9 -17  -1   53.19   10.70
  -9 -17  -1   47.10   10.30
   9 -17   1   74.49   11.60
  -9 -17  -1   56.99   12.20
  10 -17   1   29.40    7.10
 -10  17  -1   36.30    7.20
  -9 -18   1    0.90    4.20
   9 -18  -1   21.50    6.70
  -8 -18   1    2.40    5.20
   8 -18  -1    6.00    3.40
  -7 -18   1    7.60    5.00
   7 -18  -1   14.40    5.30
   6 -18  -1   37.40    8.00
  -6 -18   1   28.80    8.60
   5 -18  -1   24.10    6.50
  -5 -18   1   27.00    8.30
  -4 -18   1   -2.10    4.00
   4 -18  -1    0.80    2.70
  -3 -18   1   94.99   13.50
   3 -18  -1   92.29   12.70
   2 -18  -1   17.80    6.70
  -2 -18   1   21.00    7.50
   1 -18  -1   54.89   10.10
  -1 -18   1   55.39   10.00
   0 -18  -1   22.50    6.90
   0 -18   1   14.30    6.10
   1 -18   1  392.56   21.90
  -1 -18  -1  363.76   21.10
  -2 -18  -1  182.58   15.60
   2 -18   1  181.88   14.90
  -3 -18  -1   32.60    8.40
   3 -18   1   41.90    9.20
  -4 -18  -1   91.19   13.90
   4 -18   1  109.79   15.00
   5 -18   1  275.27   18.90
  -5 -18  -1  269.67   19.70
  -5  18  -1  260.37   32.20
   6 -18   1  142.19   16.60
  -6 -18  -1  132.99   17.80
  -6  18  -1  141.89   12.90
  -7 -18  -1   22.00    7.80
   7 -18   1   27.10    7.50
  -7  18  -1   14.00    3.30
  -8 -18  -1    4.80    4.90
   8 -18   1    0.70    3.00
  -8  18  -1    9.40    2.90
   9 -18   1   46.40    9.60
  -9 -18  -1   42.80   11.10
  -9  18  -1   36.20    6.90
   8 -19  -1   37.70    8.10
  -8 -19   1   56.69   12.80
   7 -19  -1   38.80    7.80
  -7 -19   1   49.20   11.20
   6 -19  -1   18.30    5.90
  -6 -19   1   24.60    8.80
   5 -19  -1    6.50    3.70
  -5 -19   1   11.70    6.10
  -4 -19   1   22.50    7.90
   4 -19  -1   22.60    6.30
  -3 -19   1   56.89   10.90
   3 -19  -1   67.89   10.60
   2 -19  -1  133.69   15.50
  -2 -19   1  145.09   17.80
   1 -19  -1   88.49   12.90
  -1 -19   1   96.99   14.30
   0 -19  -1   42.60    8.90
   0 -19   1   53.99   13.20
  -1 -19  -1   62.29   10.90
   1 -19   1   50.59    9.90
   2 -19   1   29.20    7.30
  -2 -19  -1   28.40    7.80
   3 -19   1   -0.20    2.90
  -3 -19  -1    6.70    4.60
   4 -19   1    5.20    3.70
  -4 -19  -1    0.60    3.50
   5 -19   1   45.00    9.60
  -5 -19  -1   26.20    8.20
   6 -19   1  158.08   18.80
  -6 -19  -1  187.28   17.10
   7 -19   1  125.19   16.00
  -7 -19  -1  144.89   18.90
  -8 -19  -1   14.70    6.20
   8 -19   1    4.70    3.20
   7 -20  -1  135.79   16.80
  -7 -20   1  122.09   22.00
  -6 -20   1  124.79   17.90
   6 -20  -1  120.49   15.30
   5 -20  -1   42.50    8.80
  -5 -20   1   16.50    7.10
  -4 -20   1    5.40    4.10
   4 -20  -1   -0.40    3.30
   3 -20  -1  104.39   13.60
  -3 -20   1   99.49   15.50
  -2 -20   1   82.79   13.50
   2 -20  -1   79.29   12.20
   1 -20  -1   13.80    5.80
  -1 -20   1   12.60    5.40
   0 -20  -1   -3.20    2.70
   0 -20   1   -1.00    2.30
  -1 -20  -1   36.00    8.10
   1 -20   1   28.80    6.90
  -2 -20  -1    5.60    4.00
   2 -20   1   -4.00    2.70
   3 -20   1    4.30    3.20
  -3 -20  -1    0.70    4.10
   4 -20   1   23.00    5.90
  -4 -20  -1   18.00    6.30
  -5 -20  -1   53.79   11.90
   5 -20   1   55.19   10.50
   6 -20   1   46.20    9.40
  -6 -20  -1   46.80   10.70
   7 -20   1   12.40    4.20
  -7 -20  -1    4.90    5.20
  -5 -21   1   -1.20    3.10
   5 -21  -1    5.10    3.10
   4 -21  -1    5.60    3.90
  -4 -21   1   11.00    5.70
   3 -21  -1    5.80    3.20
  -3 -21   1    2.10    3.30
   2 -21  -1   69.39   11.80
  -2 -21   1   48.20    9.70
   1 -21  -1   46.00    9.10
  -1 -21   1   43.00    9.80
   0 -21  -1    8.40    3.50
   0 -21   1    6.30    3.40
   1 -21   1   30.80    7.70
  -1 -21  -1   47.70    9.80
  -2 -21  -1    0.00    3.00
   2 -21   1   -2.90    2.30
  -3 -21  -1   57.69   11.10
   3 -21   1   43.90   10.30
  -4 -21  -1    9.20    5.30
   4 -21   1   24.40    6.10
   5 -21   1    4.20    3.30
  -5 -21  -1    3.10    3.90
   3 -22  -1   11.10    3.90
  -3 -22   1   15.10    5.70
  -2 -22   1   16.40    5.20
   2 -22  -1   10.40    3.20
  -1 -22   1    2.60    3.90
   1 -22  -1   18.30    4.70
   0 -22   1   37.90    7.60
   0 -22  -1   17.70    5.30
  -1 -22  -1   25.90    7.00
   1 -22   1   28.60    7.40
   2 -22   1   10.40    4.80
  -2 -22  -1    6.80    3.30
   3 -22   1   12.70    4.70
  -3 -22  -1    3.40    3.80
  15   0  -2    8.00    3.40
 -15   0   2   -0.60    2.10
 -15   0   2    6.10    4.90
  14   0  -2    4.90    3.60
 -14   0   2    4.50    2.80
 -14   0   2   12.40    5.80
  13   0  -2    3.40    3.80
 -13   0   2    7.80    4.10
 -13   0   2    5.10    4.40
  12   0  -2   -1.10    3.50
 -12   0   2    5.30    4.20
 -12   0   2    7.80    5.80
  11   0  -2   -1.80    3.00
 -11   0   2    3.10    5.00
 -11   0   2    5.90    3.40
 -10   0   2 1164.48   36.90
  10   0  -2 1179.38   36.90
 -10   0   2 1198.58   34.40
   9   0  -2   -3.10    2.80
  -9   0   2   -2.30    3.10
  -9   0   2   -2.20    3.60
  -8   0   2 1972.20   44.10
  -8   0   2 1916.71   46.20
   8   0  -2 1858.61   45.70
  -7   0   2    0.10    2.40
   7   0  -2    1.70    1.90
  -7   0   2    3.30    3.50
   7   0  -2   -1.10    2.50
   6   0  -2   -0.80    2.30
  -6   0   2    5.50    2.90
  -6   0   2    0.80    3.00
   6   0  -2    1.00    2.00
  -5   0   2    0.90    2.50
   5   0  -2    0.30    2.20
   5   0  -2    0.00    1.50
  -5   0   2    0.80    2.10
   4   0  -2  229.18    8.80
  -4   0   2  224.38    9.40
   4   0  -2  221.08    9.40
  -4   0   2  212.18    8.90
   3   0  -2   -0.10    1.50
   3   0  -2    0.10    1.90
  -3   0   2   -1.30    1.80
  -3   0   2   -0.90    1.90
   2   0  -2  767.22   16.60
   2   0  -2  802.62   16.80
  -2   0   2  804.62   16.00
  -2   0   2  801.02   16.70
   1   0  -2   -1.70    0.90
  -1   0   2   -2.30    0.80
   1   0  -2   -0.80    0.70
  -1   0   2   -1.10    0.90
   1   0  -2   -0.80    0.90
   1   0  -2   -0.60    0.80
   0   0  -2  993.00   16.80
   0   0  -2 1015.90   17.20
   0   0   2 1019.90   17.20
   0   0  -2 1003.50   18.00
   0   0  -2 1017.70   16.90
   0   0   2 1009.10   16.60
   1   0   2   -1.80    0.90
   1   0   2   -0.50    1.00
   2   0   2 4141.09   69.89
   2   0   2 4274.27   70.19
   3   0   2   -4.70    1.90
  -3   0  -2   -4.20    1.00
  -3   0  -2   -4.90    0.90
   3   0   2   -0.90    2.40
  -4   0  -2 6017.10   96.39
  -4   0  -2 6165.78   96.49
   4   0   2 6019.20  102.69
   4   0   2 5884.61  101.99
  -5   0  -2   -2.10    1.50
   5   0   2   -1.20    2.30
  -5   0  -2   -2.20    1.20
   6   0   2  119.39    9.00
  -6   0  -2  126.39    6.60
  -6   0  -2  125.69    9.40
  -6   0  -2  124.59    6.70
  -7   0  -2    3.70    3.60
   7   0   2    1.60    3.30
  -7   0  -2    2.60    2.60
  -8   0  -2  152.58   12.30
   8   0   2  160.18   11.80
  -8   0  -2  150.48    9.10
  -9   0  -2    6.00    4.60
   9   0   2    2.10    3.70
  -9   0  -2   -0.80    2.40
 -10   0  -2  260.57   17.50
  10   0   2  238.08   16.00
 -10   0  -2  239.58   13.20
 -11   0  -2    1.30    3.00
  11   0   2    1.40    4.10
 -11   0  -2   -5.20    3.90
  12   0   2    2.50    3.70
 -12   0  -2   -0.20    4.90
 -12   0  -2    3.10    3.50
  13   0   2    1.70    3.00
 -13   0  -2    1.20    4.40
 -13   0  -2   -4.20    2.10
 -14   0  -2   -5.20    3.40
  14   0   2    7.90    5.00
 -14   0  -2   -0.30    2.30
 -15  -1   2  195.98   14.80
  15  -1  -2  163.58   19.60
 -15  -1   2  143.19   18.20
 -15   1   2  166.58   20.00
  15   1  -2  143.09   18.10
 -15   1   2  164.18   13.50
 -14  -1   2    5.10    3.00
 -14  -1   2   10.20    5.30
  14  -1  -2   -4.90    2.80
 -14   1   2    0.50    2.90
  14   1  -2    2.10    3.50
 -14   1   2   -2.60    3.80
 -13  -1   2   50.49   11.10
 -13  -1   2   41.60    8.40
  13  -1  -2   45.60   10.00
 -13   1   2   31.70    8.80
 -13   1   2   36.00    7.60
  13   1  -2   46.60    9.50
  12  -1  -2    1.50    3.50
 -12  -1   2    3.60    4.60
 -12  -1   2    1.00    3.50
  12   1  -2    2.40    3.70
 -12   1   2   10.60    5.80
 -12   1   2    3.20    3.90
 -11  -1   2  257.37   17.70
 -11  -1   2  258.87   15.60
  11  -1  -2  255.37   17.10
 -11   1   2  273.67   16.00
  11   1  -2  247.78   16.90
 -11   1   2  275.27   18.00
 -10  -1   2    2.70    3.20
  10  -1  -2    6.30    4.60
 -10  -1   2    2.10    5.40
  10   1  -2   -1.90    3.30
 -10   1   2    2.00    4.60
 -10   1   2   -1.10    2.80
  -9  -1   2    1.50    4.40
   9  -1  -2    1.90    3.30
  -9  -1   2    2.80    3.20
  -9   1   2    2.00    3.50
   9   1  -2    0.90    3.30
  -9   1   2   -2.80    3.70
  -8  -1   2  118.79    9.30
   8  -1  -2  123.89   10.60
  -8  -1   2  126.49   10.80
  -8   1   2  129.09   10.80
  -8   1   2  143.99    9.90
   8   1  -2  114.99   10.10
  -7  -1   2   45.70    6.60
  -7  -1   2   53.39    7.70
   7  -1  -2   68.29    8.60
   7  -1  -2   55.29    6.50
  -7   1   2   37.80    5.70
   7   1  -2   61.69    8.10
   7   1  -2   53.99    6.10
  -7   1   2   38.70    6.30
  -6  -1   2  724.43   21.70
   6  -1  -2  717.23   19.50
  -6  -1   2  700.63   20.40
   6  -1  -2  721.43   21.70
  -6   1   2  698.43   21.10
  -6   1   2  688.53   20.20
   6   1  -2  741.53   21.60
   6   1  -2  693.93   19.40
  -5  -1   2   94.19    7.20
  -5  -1   2   94.19    6.70
   5  -1  -2   94.19    6.10
   5  -1  -2   87.79    6.90
  -5   1   2   95.39    6.60
  -5   1   2   92.39    7.00
   5   1  -2   99.89    7.10
   5   1  -2   92.09    6.10
   4  -1  -2  106.39    6.10
  -4  -1   2  111.09    7.00
  -4  -1   2  109.39    6.60
  -4   1   2  114.69    6.60
   4   1  -2  102.49    6.50
   4   1  -2  101.09    6.00
  -4   1   2  105.29    6.40
   3  -1  -2  129.19    6.80
   3  -1  -2  125.39    6.30
  -3  -1   2  129.99    6.50
  -3  -1   2  133.19    6.70
  -3   1   2  128.99    6.30
   3   1  -2  131.89    6.40
  -3   1   2  132.09    6.20
   3   1  -2  133.29    6.30
   2  -1  -2  257.27    7.90
   2  -1  -2  242.58    8.00
  -2  -1   2  243.38    7.80
  -2  -1   2  233.08    7.70
   2   1  -2  233.08    7.20
  -2   1   2  240.48    6.80
   1  -1  -2 3391.36   56.89
  -1  -1   2 3511.85   56.99
  -1  -1   2 3509.55   57.09
   1  -1  -2 3511.45   57.49
   1  -1  -2 3576.24   57.29
   1   1  -2 3413.96   56.89
   1   1  -2 3526.75   57.09
  -1   1   2 3601.04   57.19
  -1   1   2 3521.75   54.59
   1   1  -2 3498.95   55.79
  -1   1   2 3464.75   54.49
   0  -1   2  451.25    8.60
   0  -1  -2  446.06    8.80
   0  -1  -2  444.76    7.90
   0  -1   2  458.45    9.70
   0  -1  -2  436.86   10.10
   0  -1  -2  452.45    8.90
   0  -1  -2  449.66    7.90
   0   1  -2  436.86    8.20
   0   1  -2  431.16    8.70
   0   1   2  450.05    8.60
   0   1  -2  440.36    8.20
   0   1  -2  433.46    8.70
  -1  -1  -2 1284.57   22.80
   1  -1   2 1271.37   22.30
   1  -1   2 1202.78   23.20
   1   1   2 1265.87   23.70
   2  -1   2 3527.95   59.69
  -2  -1  -2 3547.94   60.29
   2  -1   2 3648.23   60.79
   2   1   2 3524.15   60.69
   3  -1   2 3730.93   65.29
  -3  -1  -2 3779.42   59.99
  -3  -1  -2 3717.53   59.89
  -3  -1  -2 3695.13   65.09
   3  -1   2 3660.83   64.39
  -3   1  -2 3721.03   59.69
   3   1   2 3730.93   65.19
  -3   1  -2 3770.32   59.69
  -4  -1  -2   32.60    2.90
  -4  -1  -2   41.90    5.50
   4  -1   2   38.50    5.00
  -4  -1  -2   40.40    3.30
   4  -1   2   31.60    4.80
   4   1   2   42.80    5.50
  -4   1  -2   35.90    3.10
  -4   1  -2   32.00    3.10
  -5  -1  -2    4.40    3.40
   5  -1   2    2.70    3.10
   5  -1   2    3.50    2.70
  -5  -1  -2    2.20    1.70
  -5  -1  -2    3.00    1.90
  -5   1  -2    3.60    1.60
  -5   1  -2    2.30    1.80
   5   1   2    3.70    2.90
   6  -1   2  313.07   14.00
  -6  -1  -2  310.07   10.90
  -6  -1  -2  334.67   11.30
   6  -1   2  314.67   14.50
  -6  -1  -2  335.77   15.00
   6   1   2  320.27   14.30
  -6   1  -2  324.97   11.10
  -6   1  -2  324.37   11.10
  -7  -1  -2  781.52   25.90
  -7  -1  -2  818.72   21.20
   7  -1   2  757.32   25.00
  -7   1  -2  822.62   21.30
  -7   1  -2  784.22   20.90
   7   1   2  843.22   26.00
  -8  -1  -2   10.90    3.80
  -8  -1  -2    7.70    5.20
   8  -1   2    8.10    4.60
  -8   1  -2    5.00    5.00
  -8   1  -2    7.70    3.10
   8   1   2    7.00    4.20
   9  -1   2  215.58   14.40
  -9  -1  -2  226.18   11.90
  -9  -1  -2  223.58   15.50
  -9   1  -2  204.98   14.80
  -9   1  -2  230.28   12.00
   9   1   2  201.08   14.00
  10  -1   2   32.80    7.80
 -10  -1  -2   30.20    5.80
 -10  -1  -2   36.70    8.10
 -10   1  -2   26.80    5.80
 -10   1  -2   32.30    8.60
  10   1   2   27.70    7.30
  11  -1   2  117.69   13.90
 -11  -1  -2  111.59   14.20
 -11  -1  -2  123.49   10.40
  11   1   2  111.99   14.00
 -11   1  -2  122.49   15.60
 -11   1  -2  106.99    9.70
 -12  -1  -2   60.29   11.10
 -12  -1  -2   58.39    8.60
  12   1   2   70.39   11.90
 -12   1  -2   67.89    9.60
 -12   1  -2   93.49   14.50
 -13  -1  -2    1.50    2.80
  13  -1   2    7.90    4.40
 -13  -1  -2    3.40    4.80
  13   1   2    5.10    4.30
 -13   1  -2    6.60    5.30
 -13   1  -2    0.30    2.70
 -14  -1  -2   -0.70    4.60
  14  -1   2    2.40    4.10
 -14  -1  -2    6.20    2.80
 -14   1  -2    3.80    2.70
  14   1   2    3.90    4.30
 -14   1  -2    1.60    5.20
 -15  -2   2   82.39   11.40
  15  -2  -2   65.99   14.00
 -15  -2   2   76.99   14.10
  15   2  -2   78.99   13.20
 -15   2   2   67.59   10.80
 -14  -2   2    9.30    5.80
  14  -2  -2    4.00    6.10
 -14  -2   2    5.10    2.90
 -14   2   2    1.00    3.40
 -14   2   2    8.70    3.20
 -13  -2   2   19.30    7.50
  13  -2  -2   16.40    6.50
 -13  -2   2    8.50    3.70
 -13   2   2   13.00    5.20
 -13   2   2   12.10    5.10
  13   2  -2    8.80    5.40
 -12  -2   2    6.90    5.80
  12  -2  -2    3.20    4.30
 -12  -2   2    0.40    2.50
  12   2  -2   -1.50    3.30
 -12   2   2   -2.60    3.90
 -12   2   2    2.70    3.50
 -11  -2   2    3.50    5.70
 -11  -2   2    0.70    3.40
  11  -2  -2   -2.20    3.80
  11   2  -2    2.40    4.50
 -11   2   2    3.20    4.50
 -11   2   2   -0.60    2.80
  10  -2  -2  608.74   25.70
 -10  -2   2  700.63   27.50
 -10  -2   2  628.44   24.00
  10   2  -2  654.83   26.40
 -10   2   2  683.23   24.60
 -10   2   2  684.83   26.80
  -9  -2   2  304.47   15.30
   9  -2  -2  297.97   16.70
  -9  -2   2  280.67   16.70
  -9   2   2  290.97   16.30
  -9   2   2  316.17   15.70
   9   2  -2  297.47   16.40
  -8  -2   2   75.99    8.30
   8  -2  -2   75.79    9.30
  -8  -2   2  102.99   11.50
   8   2  -2  103.19   11.00
  -8   2   2   84.09    9.30
  -8   2   2   86.29    9.90
   7  -2  -2    1.80    1.80
   7  -2  -2    1.70    3.10
  -7  -2   2    0.60    3.80
  -7  -2   2   -1.80    2.60
   7   2  -2    4.00    1.80
  -7   2   2    3.00    3.30
  -7   2   2    0.40    2.50
   7   2  -2    5.50    3.20
  -6  -2   2  908.21   25.70
  -6  -2   2  893.81   24.20
   6  -2  -2  972.10   23.80
   6  -2  -2  911.51   25.70
   6   2  -2  936.01   25.40
  -6   2   2  886.71   24.10
  -6   2   2  914.71   25.00
   6   2  -2  947.01   23.50
  -5  -2   2  596.54   18.60
   5  -2  -2  641.84   19.10
  -5  -2   2  590.64   17.50
   5   2  -2  603.64   18.10
  -5   2   2  618.04   17.80
  -4  -2   2  332.17   11.70
   4  -2  -2  363.36   12.70
   4  -2  -2  353.26   11.60
  -4  -2   2  350.86   12.60
   4  -2  -2  332.07   11.20
   4   2  -2  343.67   11.40
   4   2  -2  363.36   12.00
  -4   2   2  332.07   11.60
   3  -2  -2   21.00    3.50
   3  -2  -2   29.30    3.90
  -3  -2   2   22.00    3.50
   3  -2  -2   30.40    4.60
  -3  -2   2   30.10    4.40
   3   2  -2   30.30    3.90
   3   2  -2   41.90    4.50
   2  -2  -2  168.18    5.60
   2  -2  -2  161.38    6.80
  -2  -2   2  173.18    7.30
  -2  -2   2  163.48    6.70
   2  -2  -2  167.08    6.60
   2   2  -2  169.48    5.90
   2   2  -2  176.98    6.70
   1  -2  -2  520.35   12.70
   1  -2  -2  534.65   12.20
  -1  -2   2  536.85   12.70
   1  -2  -2  527.55   12.20
  -1  -2   2  542.65   12.20
   1  -2  -2  547.35   10.10
  -1  -2   2  537.15   10.20
  -1   2   2  543.35   10.10
  -1   2   2  526.95   12.10
   1   2  -2  542.85   10.10
   1   2  -2  539.55   12.30
   1   2  -2  538.45   12.10
   0  -2   2  104.79    4.70
   0  -2  -2  106.39    4.10
   0  -2  -2  110.59    3.40
   0  -2   2  111.59    3.90
   0  -2  -2  109.29    4.90
   0  -2  -2  109.39    4.20
   0   2  -2  107.89    4.10
   0   2   2  108.29    3.30
   0   2  -2  104.29    3.90
   0   2   2  107.39    4.00
   1  -2   2    3.20    1.90
  -1  -2  -2    4.60    1.30
  -1  -2  -2    1.70    1.50
  -1  -2  -2    3.70    1.20
   1  -2   2    3.70    1.30
   1   2   2    3.50    1.80
  -1   2  -2    2.70    1.10
  -1   2  -2    4.00    1.10
   2  -2   2 1794.32   32.50
   2  -2   2 1745.53   34.10
  -2  -2  -2 1821.62   30.50
  -2  -2  -2 1822.22   30.60
  -2  -2  -2 1783.82   33.50
  -2   2  -2 1790.92   30.00
   2   2   2 1771.32   34.20
  -2   2  -2 1814.32   30.00
  -3  -2  -2  943.71   18.60
  -3  -2  -2  976.10   22.50
   3  -2   2  936.21   22.40
   3  -2   2  961.10   21.40
  -3  -2  -2  973.10   18.70
   3   2   2  961.50   22.70
  -3   2  -2  967.10   18.40
  -3   2  -2  960.20   18.30
  -4  -2  -2  128.89    8.00
  -4  -2  -2  137.59    5.90
  -4  -2  -2  142.59    5.80
   4  -2   2  129.79    7.50
   4  -2   2  134.49    8.10
  -4   2  -2  140.39    5.70
  -4   2  -2  140.69    5.80
   5  -2   2   69.29    6.30
  -5  -2  -2   69.19    4.80
  -5  -2  -2   79.39    7.40
   5  -2   2   72.99    7.80
  -5  -2  -2   80.29    5.30
   5   2   2   80.89    7.20
  -5   2  -2   89.19    5.30
  -5   2  -2   82.29    5.00
   6  -2   2    1.60    2.90
  -6  -2  -2    7.90    4.20
   6  -2   2    3.50    2.90
  -6  -2  -2    4.70    2.60
  -6  -2  -2    5.30    2.30
  -6   2  -2    5.60    2.10
  -6   2  -2    5.00    2.20
   6   2   2    7.80    3.70
   7  -2   2   16.80    4.90
   7  -2   2   20.50    5.80
  -7  -2  -2   19.00    3.90
  -7  -2  -2    8.40    4.80
  -7  -2  -2   18.20    3.90
  -7   2  -2   17.70    3.60
  -7   2  -2   19.30    4.00
   7   2   2   11.80    4.90
   8  -2   2   92.19   10.70
  -8  -2  -2   98.69    7.90
  -8  -2  -2  109.99   12.20
   8   2   2  119.39   12.50
  -8   2  -2  104.19    7.80
  -9  -2  -2   63.39    7.80
  -9  -2  -2   65.49    9.90
   9  -2   2   56.29    8.90
   9   2   2   69.29   10.50
  -9   2  -2   53.59    7.00
  -9   2  -2   75.19   10.70
 -10  -2  -2  567.04   20.80
 -10  -2  -2  566.14   25.80
  10  -2   2  553.64   24.50
 -10   2  -2  608.84   21.40
  10   2   2  584.64   25.10
 -10   2  -2  557.04   25.30
 -11  -2  -2   45.40   10.00
 -11  -2  -2   46.80    7.80
  11  -2   2   29.20    7.80
 -11   2  -2   47.70    7.90
  11   2   2   30.30    7.80
 -11   2  -2   37.60    9.50
  12  -2   2   18.60    6.40
 -12  -2  -2   15.70    6.60
 -12  -2  -2   25.70    6.40
  12   2   2    9.90    5.10
 -12   2  -2   19.30    5.60
 -12   2  -2   23.50    7.50
 -13  -2  -2   96.19   11.60
 -13  -2  -2   78.59   14.20
  13  -2   2   87.29   12.50
 -13   2  -2  119.19   16.10
  13   2   2   71.39   12.10
 -13   2  -2  100.69   11.80
 -14  -2  -2   19.20    8.50
  14  -2   2   20.00    6.50
 -14  -2  -2   28.60    6.40
 -14   2  -2   19.20    5.10
  14   2   2   14.60    6.00
 -15  -3   2   40.10    7.90
 -15  -3   2   15.30    7.30
  15   3  -2   32.10    8.20
 -15   3   2   23.10    5.10
 -14  -3   2   29.80    7.10
  14  -3  -2   32.00    8.70
 -14  -3   2   34.20    9.60
 -14   3   2   33.60    8.30
 -14   3   2   32.00    7.30
  14   3  -2   34.30    8.20
 -13  -3   2    5.00    3.40
  13  -3  -2    0.30    2.90
 -13  -3   2    5.00    5.30
  13   3  -2    0.80    3.90
 -13   3   2    3.70    3.30
 -13   3   2    4.00    4.20
 -12  -3   2   -5.40    3.60
  12  -3  -2    1.00    3.70
 -12  -3   2    6.40    4.10
 -12   3   2    2.20    2.50
  12   3  -2   -1.40    3.10
 -12   3   2    0.50    4.50
 -11  -3   2  257.07   18.10
  11  -3  -2  232.58   16.90
 -11  -3   2  250.67   15.90
 -11   3   2  267.57   16.00
  11   3  -2  268.37   17.40
 -11   3   2  283.57   17.90
  10  -3  -2   18.40    6.20
 -10  -3   2   33.80    7.00
 -10  -3   2   24.70    7.50
 -10   3   2   26.50    6.40
  10   3  -2   23.80    7.00
 -10   3   2   31.70    7.60
   9  -3  -2   35.90    7.70
  -9  -3   2   21.00    6.80
  -9  -3   2   31.30    6.30
  -9   3   2   31.60    6.50
   9   3  -2   31.80    7.30
  -9   3   2   37.70    7.60
  -8  -3   2   23.50    6.40
   8  -3  -2   21.20    5.40
  -8  -3   2   24.80    5.90
   8   3  -2   19.20    5.50
  -8   3   2   26.00    5.70
  -8   3   2   28.70    6.70
  -7  -3   2   36.80    7.20
   7  -3  -2   31.80    4.90
   7  -3  -2   36.80    6.70
  -7  -3   2   29.30    5.80
  -7   3   2   39.00    6.50
   7   3  -2   33.10    6.00
   7   3  -2   36.50    5.40
   6  -3  -2  447.36   14.90
  -6  -3   2  421.36   15.60
   6  -3  -2  421.06   16.60
  -6  -3   2  402.16   16.70
   6  -3  -2  425.46   15.80
   6   3  -2  434.96   14.70
  -6   3   2  436.56   15.60
   6   3  -2  446.06   16.20
   5  -3  -2  521.95   17.40
  -5  -3   2  506.15   16.50
  -5  -3   2  527.65   17.70
   5  -3  -2  547.95   16.00
   5  -3  -2  543.95   16.60
   5   3  -2  513.35   15.60
   5   3  -2  514.85   16.50
  -5   3   2  526.55   16.50
   4  -3  -2  163.18    8.70
  -4  -3   2  156.18    8.90
  -4  -3   2  156.98    8.20
   4  -3  -2  163.98    7.80
  -4   3   2  159.28    8.10
   4   3  -2  160.58    7.70
   4   3  -2  159.48    7.80
   3  -3  -2    2.90    2.50
  -3  -3   2   -1.20    2.70
  -3  -3   2    5.10    2.60
   3  -3  -2    1.00    1.80
   3  -3  -2    5.00    2.20
   3   3  -2    3.70    1.80
   3   3  -2    3.00    2.00
  -3   3   2    1.30    2.20
   2  -3  -2  128.69    5.30
   2  -3  -2  124.59    6.50
   2  -3  -2  117.19    5.90
  -2  -3   2  129.79    7.20
   2   3  -2  137.69    5.30
  -2   3   2  122.49    6.10
   2   3  -2  131.89    6.20
  -1  -3   2 6264.87   94.49
  -1  -3   2 6093.19   97.89
   1  -3  -2 5930.41   97.69
  -1  -3   2 5895.31   98.79
   1  -3  -2 6045.10   95.29
   1   3  -2 5997.00   94.29
  -1   3   2 6278.37   97.99
   1   3  -2 5916.71   97.59
   0  -3  -2 2202.68   37.60
   0  -3   2 2216.28   38.90
   0  -3  -2 2126.89   37.50
   0  -3   2 2101.89   37.00
   0  -3  -2 2156.08   36.30
   0   3  -2 2104.79   37.20
   0   3  -2 2066.59   37.30
   0   3   2 2180.28   37.40
   1  -3   2   46.50    2.90
  -1  -3  -2   47.80    4.60
   1  -3   2   44.80    2.70
  -1  -3  -2   44.30    3.20
  -1  -3  -2   46.70    3.70
   1  -3   2   47.70    4.30
  -1  -3  -2   41.00    3.40
   1   3   2   44.40    3.10
  -1   3  -2   38.80    3.20
  -1   3  -2   43.50    3.10
  -2  -3  -2  135.29    5.60
   2  -3   2  138.49    7.10
  -2  -3  -2  130.59    6.70
  -2  -3  -2  142.09    5.40
   2  -3   2  131.19    5.60
  -2   3  -2  130.39    5.20
   2   3   2  132.19    7.00
  -2   3  -2  136.99    5.20
   3  -3   2  136.59    6.80
  -3  -3  -2  145.29    5.90
  -3  -3  -2  141.99    6.00
   3  -3   2  134.59    7.60
  -3  -3  -2  142.59    7.60
  -3   3  -2  140.59    5.60
  -3   3  -2  142.39    5.70
   3   3   2  130.19    7.60
  -4  -3  -2  340.67   10.40
   4  -3   2  338.67   12.10
  -4  -3  -2  358.66   10.70
  -4  -3  -2  365.56   13.30
   4  -3   2  334.67   13.00
  -4   3  -2  345.87   10.20
  -4   3  -2  342.57   10.10
   4   3   2  342.17   13.20
  -5  -3  -2    0.80    3.00
   5  -3   2   -0.10    1.90
  -5  -3  -2    1.90    2.10
  -5  -3  -2    3.20    1.90
   5  -3   2    1.10    2.60
  -5   3  -2    1.60    1.70
   5   3   2    0.80    2.40
  -5   3  -2    3.00    1.90
  -6  -3  -2  163.38    8.40
  -6  -3  -2  170.38   11.10
  -6  -3  -2  171.38    8.30
   6  -3   2  154.88    9.90
   6  -3   2  161.88   10.50
  -6   3  -2  163.88    8.00
   6   3   2  136.69    9.80
  -6   3  -2  164.68    8.20
  -7  -3  -2   10.50    3.30
  -7  -3  -2    8.10    3.50
   7  -3   2    8.00    4.10
  -7  -3  -2   12.50    5.30
   7  -3   2    7.10    4.00
   7   3   2    7.20    3.70
  -7   3  -2    9.70    2.80
  -7   3  -2   10.10    3.50
   8  -3   2    1.60    3.70
  -8  -3  -2    1.10    2.80
   8  -3   2    3.10    3.60
  -8  -3  -2    3.70    4.40
   8   3   2   -1.60    3.00
  -8   3  -2    2.00    2.70
  -9  -3  -2  263.27   16.50
   9  -3   2  297.77   16.50
  -9  -3  -2  252.47   13.10
   9   3   2  265.87   15.90
  -9   3  -2  249.97   12.90
 -10  -3  -2   51.19    9.90
 -10  -3  -2   51.99    7.50
  10   3   2   54.09    9.90
 -10   3  -2   45.70    9.60
 -10   3  -2   58.99    7.80
  11  -3   2    2.70    4.30
 -11  -3  -2   -4.60    3.60
 -11  -3  -2    0.30    3.30
  11   3   2   -2.60    3.00
 -11   3  -2    2.70    4.70
 -11   3  -2   -1.70    2.70
 -12  -3  -2   42.40    9.80
 -12  -3  -2   36.10    8.30
  12  -3   2   28.50    8.10
 -12   3  -2   38.60    8.70
  12   3   2   43.10    8.30
 -12   3  -2   48.30    8.00
  13  -3   2   38.20    8.60
 -13  -3  -2   47.40    8.50
 -13   3  -2   29.30    6.40
 -13   3  -2   53.39   11.60
 -14  -3  -2   69.59   14.40
 -14  -3  -2   36.70    7.30
  14  -3   2   42.30    9.10
 -14   3  -2   44.70    8.10
  14   3   2   37.50    9.90
 -15  -4   2   21.50    5.50
 -15   4   2   22.00    5.00
 -15   4   2   27.90    7.20
 -14  -4   2   27.50    9.20
  14  -4  -2   33.80    8.30
 -14  -4   2   35.00    7.50
 -14   4   2   37.80    9.50
  14   4  -2   46.40   10.10
 -14   4   2   34.50    7.10
  13  -4  -2   37.00    8.50
 -13  -4   2   45.10   11.30
 -13  -4   2   39.40    8.10
 -13   4   2   40.40    9.10
  13   4  -2   30.80    7.80
 -13   4   2   43.20    8.50
 -12  -4   2  235.48   16.10
 -12  -4   2  253.67   19.10
  12  -4  -2  207.58   16.40
 -12   4   2  238.98   15.80
 -12   4   2  260.17   18.30
  11  -4  -2   33.30    8.10
 -11  -4   2   28.10    8.60
 -11  -4   2   17.30    5.70
 -11   4   2   23.90    7.00
 -11   4   2   23.30    6.00
  11   4  -2   22.80    7.00
 -10  -4   2  253.67   15.50
 -10  -4   2  289.57   18.20
  10  -4  -2  294.27   17.80
 -10   4   2  273.57   16.60
 -10   4   2  254.77   15.10
  10   4  -2  267.27   16.50
   9  -4  -2   44.70    8.60
  -9  -4   2   43.30    8.60
  -9  -4   2   48.80    8.30
  -9   4   2   42.10    7.00
  -9   4   2   53.79    8.50
   9   4  -2   48.20    8.60
   8  -4  -2  519.55   21.30
  -8  -4   2  510.45   20.00
  -8  -4   2  515.85   21.90
  -8   4   2  552.44   20.40
   8   4  -2  526.35   20.80
  -7  -4   2   -0.60    2.80
   7  -4  -2    2.60    3.50
  -7  -4   2   -2.60    3.50
   7  -4  -2    4.50    3.20
   7   4  -2    0.90    1.80
  -7   4   2    1.40    2.60
   7   4  -2    5.10    3.30
  -6  -4   2  390.56   15.30
   6  -4  -2  386.56   15.20
   6  -4  -2  376.26   15.90
   6  -4  -2  428.66   14.80
  -6  -4   2  383.86   16.40
   6   4  -2  424.06   14.70
  -6   4   2  401.16   15.30
   6   4  -2  363.96   15.00
   5  -4  -2   32.10    4.80
   5  -4  -2   27.20    4.10
  -5  -4   2   36.70    5.60
  -5  -4   2   37.30    6.30
   5  -4  -2   32.60    5.60
  -5   4   2   36.40    5.00
   5   4  -2   30.30    4.80
   5   4  -2   30.70    4.70
  -4  -4   2  159.98    9.50
  -4  -4   2  165.58    8.70
   4  -4  -2  166.78    8.10
   4  -4  -2  153.28    7.80
   4  -4  -2  167.58    9.10
   4   4  -2  142.19    7.60
  -4   4   2  138.69    7.90
   4   4  -2  152.98    7.80
   3  -4  -2  164.58    7.70
   3  -4  -2  165.78    7.30
  -3  -4   2  150.58    8.90
  -3  -4   2  165.58    8.20
   3  -4  -2  157.88    8.20
  -3   4   2  161.58    8.00
   3   4  -2  157.48    7.00
   3   4  -2  163.28    7.80
   2  -4  -2  993.40   22.10
  -2  -4   2  989.30   23.60
   2  -4  -2 1029.00   20.60
   2  -4  -2 1011.00   22.60
  -2  -4   2  988.80   22.50
   2   4  -2 1015.10   19.90
  -2   4   2  986.10   22.20
   2   4  -2  983.50   22.10
   1  -4  -2  202.78    6.80
  -1  -4   2  191.68    8.60
   1  -4  -2  197.78    7.80
  -1  -4   2  210.38    8.00
  -1   4   2  194.38    7.80
   1   4  -2  199.98    5.50
   1   4  -2  189.58    7.60
   0  -4  -2 1917.81   36.60
   0  -4  -2 1976.80   35.90
   0  -4   2 1959.50   35.30
   0  -4   2 1964.00   31.40
   0  -4   2 1889.21   36.80
   0  -4  -2 1953.50   34.60
   0  -4  -2 1956.10   35.80
   0   4  -2 1906.61   35.30
   0   4  -2 1912.91   35.60
   0   4   2 1940.31   35.40
   0   4  -2 1938.81   31.50
  -1  -4  -2  127.49    6.80
   1  -4   2  130.89    5.50
   1  -4   2  128.79    4.60
  -1  -4  -2  123.09    5.90
  -1  -4  -2  125.99    5.80
  -1  -4  -2  119.59    6.20
  -1   4  -2  117.29    5.70
  -1   4  -2  119.79    5.60
   1   4   2  125.19    5.60
  -2  -4  -2   20.00    3.10
   2  -4   2   23.00    3.90
  -2  -4  -2   27.40    4.20
   2  -4   2   21.00    2.90
  -2  -4  -2   17.30    2.80
   2   4   2   23.20    3.00
  -2   4  -2   22.70    3.30
  -2   4  -2   19.10    3.00
   2   4   2   15.40    3.30
  -3  -4  -2   -1.30    1.70
   3  -4   2   -0.50    1.80
   3  -4   2    0.60    1.90
  -3  -4  -2    1.40    2.50
   3   4   2    2.10    2.40
  -3   4  -2    0.20    1.40
  -3   4  -2   -0.80    1.50
  -4  -4  -2  410.66   12.60
  -4  -4  -2  425.76   12.50
   4  -4   2  420.06   14.90
   4  -4   2  410.36   13.50
  -4  -4  -2  414.36   14.90
  -4   4  -2  426.46   12.20
  -4   4  -2  394.86   12.00
   4   4   2  389.26   14.60
  -5  -4  -2  690.33   18.00
  -5  -4  -2  686.93   21.30
   5  -4   2  666.93   21.10
   5  -4   2  692.13   20.10
  -5  -4  -2  663.53   18.00
  -5   4  -2  657.83   17.40
  -5   4  -2  653.43   17.50
   5   4   2  652.23   20.90
  -6  -4  -2   44.20    7.50
   6  -4   2   33.20    5.90
   6  -4   2   45.60    6.60
  -6  -4  -2   41.50    5.70
  -6  -4  -2   37.20    5.00
   6   4   2   44.80    6.90
  -6   4  -2   38.60    5.10
  -6   4  -2   37.40    4.90
   7  -4   2   16.40    4.80
   7  -4   2   10.70    4.30
  -7  -4  -2   22.60    4.90
  -7  -4  -2   20.20    6.20
   7   4   2   25.30    6.10
  -7   4  -2   20.60    4.30
  -8  -4  -2   24.10    5.50
   8  -4   2   26.60    6.60
  -8  -4  -2   26.10    6.80
   8  -4   2   27.40    6.30
  -8   4  -2   25.00    5.10
   8   4   2   26.20    6.20
  -9  -4  -2   49.30    7.50
   9  -4   2   40.50    7.90
   9  -4   2   46.40    9.00
  -9  -4  -2   33.10    7.80
  -9   4  -2   40.10    6.60
   9   4   2   46.50    8.50
  10  -4   2   20.90    6.60
 -10  -4  -2   23.10    7.90
 -10  -4  -2   34.00    6.70
 -10   4  -2   15.00    4.70
  10   4   2   29.60    6.80
 -11  -4  -2    3.00    4.90
  11  -4   2   -0.50    3.60
 -11  -4  -2    2.80    3.40
  11   4   2    7.40    4.50
 -11   4  -2    3.10    3.50
 -11   4  -2    5.90    5.30
  12  -4   2    2.00    3.50
 -12  -4  -2    5.70    3.70
 -12  -4  -2    7.90    5.50
  12   4   2   13.10    5.20
 -12   4  -2    2.50    3.00
 -12   4  -2   12.30    5.60
 -13  -4  -2    9.80    5.90
 -13  -4  -2   24.70    6.60
  13  -4   2   37.90    9.40
 -13   4  -2   26.10    6.00
  13   4   2   33.80    8.20
 -13   4  -2   26.70    7.60
  14  -4   2  321.17   21.60
 -14  -4  -2  364.16   24.70
 -14  -4  -2  336.27   19.50
  14   4   2  341.37   22.50
 -14   4  -2  301.67   22.40
 -14   4  -2  338.47   18.70
 -15  -5   2   30.70    6.50
 -15   5   2   15.90    5.60
 -15   5   2   24.80    5.50
 -14  -5   2   -5.70    3.90
 -14  -5   2    6.30    3.90
 -14   5   2    0.20    2.70
  14   5  -2    8.50    4.30
 -14   5   2    3.70    2.40
  13  -5  -2  198.68   16.60
 -13  -5   2  248.48   18.70
 -13  -5   2  188.68   17.70
 -13   5   2  231.18   17.40
  13   5  -2  212.68   16.50
 -13   5   2  196.68   14.40
  12  -5  -2    1.90    3.50
 -12  -5   2    9.20    4.50
 -12  -5   2   12.40   11.00
  12   5  -2    2.30    3.20
 -12   5   2    3.80    4.00
 -12   5   2   11.20    5.10
 -11  -5   2  585.24   27.80
 -11  -5   2  596.44   25.40
  11  -5  -2  592.44   27.10
 -11   5   2  618.14   25.10
  11   5  -2  600.44   26.40
 -11   5   2  621.54   26.80
 -10  -5   2   56.69   10.70
 -10  -5   2   38.70    7.50
  10   5  -2   46.60    8.80
 -10   5   2   43.40    8.40
 -10   5   2   49.90    8.40
  -9  -5   2  308.87   18.30
  -9  -5   2  306.37   16.40
   9  -5  -2  319.27   17.50
   9   5  -2  303.27   16.70
  -9   5   2  294.77   15.80
  -8  -5   2   14.20    4.80
   8  -5  -2   21.50    6.00
   8  -5  -2   20.00    5.80
  -8  -5   2   10.20    5.20
  -8   5   2   26.20    5.80
   8   5  -2   21.10    5.70
  -7  -5   2  441.56   19.60
  -7  -5   2  417.96   17.50
   7  -5  -2  433.76   18.60
   7  -5  -2  439.46   17.80
   7   5  -2  448.46   17.90
  -7   5   2  439.26   17.40
   6  -5  -2   12.10    3.80
   6  -5  -2    5.10    3.60
   6  -5  -2   11.40    3.20
  -6  -5   2   14.90    5.30
  -6  -5   2    6.30    3.40
  -6   5   2    6.40    3.50
   6   5  -2    5.50    2.60
  -5  -5   2 1661.33   39.50
  -5  -5   2 1680.93   37.70
   5  -5  -2 1709.83   38.50
   5  -5  -2 1707.23   36.80
   5  -5  -2 1717.33   36.50
   5   5  -2 1678.83   36.40
  -5   5   2 1651.23   37.10
   5   5  -2 1661.13   36.50
  -4  -5   2 1304.27   30.20
  -4  -5   2 1268.67   31.70
   4  -5  -2 1293.87   29.10
   4  -5  -2 1242.98   30.10
   4  -5  -2 1309.07   28.80
   4   5  -2 1328.97   29.50
   4   5  -2 1295.47   28.40
   3  -5  -2  222.68    9.40
   3  -5  -2  214.38    8.70
  -3  -5   2  217.48   10.70
  -3  -5   2  211.08    9.70
   3  -5  -2  220.08    9.90
   3   5  -2  231.98    8.60
  -3   5   2  224.78    9.70
   3   5  -2  208.28    9.30
  -2  -5   2 1046.80   24.20
   2  -5  -2 1066.29   23.90
   2  -5  -2 1058.89   22.30
   2  -5  -2 1050.09   24.20
  -2  -5   2 1071.29   25.60
   2   5  -2 1041.40   21.10
  -2   5   2 1052.99   24.00
   2   5  -2 1025.60   23.80
  -1  -5   2 2577.44   43.40
   1  -5  -2 2606.44   48.10
   1  -5  -2 2578.24   47.70
   1  -5  -2 2640.44   45.90
  -1  -5   2 2636.64   49.30
  -1  -5   2 2621.84   47.80
   1   5  -2 2607.74   47.60
  -1   5   2 2575.54   47.60
   0  -5  -2  370.76   11.10
   0  -5   2  383.76   11.60
   0  -5  -2  370.56   12.20
   0  -5   2  386.56   12.90
   0  -5  -2  374.66   11.90
   0  -5   2  384.36    8.70
   0   5   2  388.46   11.70
   0   5  -2  386.56   11.70
   1  -5   2   73.59    6.00
  -1  -5  -2   72.99    5.30
  -1  -5  -2   64.89    5.60
   1  -5   2   68.69    4.70
   1  -5   2   67.99    3.70
  -1  -5  -2   70.79    5.50
  -1   5  -2   68.49    5.10
  -1   5  -2   64.59    4.90
   1   5   2   78.09    5.00
  -2  -5  -2  114.39    6.20
   2  -5   2  112.39    7.20
  -2  -5  -2  102.29    6.20
  -2  -5  -2  105.09    7.00
   2  -5   2  112.19    5.50
   2  -5   2  109.79    5.50
   2   5   2  106.99    7.00
  -2   5  -2  112.79    6.00
   2   5   2  120.39    5.90
   3  -5   2   93.49    7.00
  -3  -5  -2   98.49    6.20
  -3  -5  -2   88.19    5.60
  -3  -5  -2   80.39    6.60
   3  -5   2   86.99    5.60
  -3   5  -2   84.09    5.50
   3   5   2   93.79    6.90
  -3   5  -2   91.89    5.60
  -4  -5  -2  257.97   10.00
  -4  -5  -2  222.08    9.80
   4  -5   2  246.58   11.70
   4   5   2  261.87   11.90
  -4   5  -2  250.77    9.80
  -4   5  -2  242.98    9.50
   5  -5   2  668.33   19.90
   5  -5   2  667.63   21.50
  -5  -5  -2  666.83   18.80
  -5  -5  -2  678.63   21.80
  -5  -5  -2  704.83   19.00
  -5   5  -2  659.33   18.20
  -5   5  -2  653.13   18.10
   5   5   2  657.03   21.30
   6  -5   2   -0.30    2.40
  -6  -5  -2    1.20    3.70
  -6  -5  -2    0.10    1.70
  -6  -5  -2    1.60    2.60
   6  -5   2    0.30    2.80
  -6   5  -2   -0.30    2.20
   6   5   2   -2.60    2.40
   7  -5   2   82.29    9.50
  -7  -5  -2   86.19    7.70
  -7  -5  -2   83.49   10.60
   7  -5   2   65.69    9.00
   7   5   2   68.09    9.10
  -7   5  -2   71.69    7.50
  -8  -5  -2   15.50    6.20
   8  -5   2    4.70    4.40
  -8  -5  -2    7.80    3.80
   8  -5   2    3.80    3.60
  -8   5  -2    5.40    3.40
   8   5   2    9.70    4.90
   9  -5   2  751.22   27.20
  -9  -5  -2  706.83   28.50
   9  -5   2  695.73   27.80
  -9  -5  -2  739.03   24.40
   9   5   2  719.83   27.70
  -9   5  -2  719.13   23.60
  10  -5   2  107.69   13.00
 -10  -5  -2   97.59   13.10
 -10  -5  -2   81.89   10.40
  10  -5   2   95.89   13.00
 -10   5  -2   86.79    9.80
  10   5   2  105.29   13.40
  11  -5   2   -2.90    3.20
 -11  -5  -2   -1.70    3.00
 -11  -5  -2   -3.00    4.30
 -11   5  -2    0.60    3.10
  11   5   2   -5.40    2.00
 -12  -5  -2    9.30    6.40
  12  -5   2   11.10    5.00
 -12  -5  -2    3.90    3.80
 -12   5  -2    7.40    4.30
  12   5   2    2.70    3.90
 -12   5  -2    3.00    2.90
 -13  -5  -2  237.08   19.50
 -13  -5  -2  244.38   16.20
  13  -5   2  245.98   18.30
 -13   5  -2  219.08   18.10
 -13   5  -2  236.48   15.40
  13   5   2  276.67   19.50
 -14  -5  -2   12.50    6.50
 -14  -5  -2   10.80    3.50
  14  -5   2    1.80    3.90
  14   5   2   22.90    6.60
 -14   5  -2   13.40    3.80
 -14   5  -2    8.20    5.20
 -14  -6   2    4.20    3.20
  14  -6  -2    0.70    3.70
 -14  -6   2  -10.40    4.80
 -14   6   2    7.40    3.30
 -14   6   2   -3.90    3.20
  14   6  -2    1.90    2.40
 -13  -6   2   90.89   15.10
  13  -6  -2  110.09   14.90
 -13  -6   2  103.19   14.10
  13   6  -2   71.69   12.00
 -13   6   2  109.19   14.10
 -13   6   2   93.99   12.70
  12  -6  -2  238.48   17.50
 -12  -6   2  245.98   16.70
 -12  -6   2  235.08   18.90
 -12   6   2  242.88   16.20
  12   6  -2  264.37   17.80
 -12   6   2  231.28   17.20
 -11  -6   2   53.59    9.80
 -11  -6   2   69.69   12.50
  11  -6  -2   76.99   11.90
  11   6  -2   75.69   11.60
 -11   6   2   65.69   10.80
 -11   6   2   73.49   10.90
 -10  -6   2   40.80   10.10
  10  -6  -2   39.40    8.30
 -10  -6   2   35.70    7.70
  10   6  -2   25.10    7.00
 -10   6   2   30.40    6.70
   9  -6  -2  138.69   12.10
  -9  -6   2  130.19   15.00
   9  -6  -2  118.39   11.10
  -9  -6   2  148.09   11.80
   9   6  -2  139.09   11.80
  -9   6   2  133.79   11.10
   8  -6  -2  197.98   13.30
   8  -6  -2  196.78   12.90
  -8  -6   2  216.68   13.30
  -8  -6   2  187.98   14.50
   8   6  -2  208.08   13.20
  -8   6   2  169.58   11.90
  -7  -6   2  119.09   13.20
   7  -6  -2  106.09   11.70
   7  -6  -2   82.89    9.30
  -7  -6   2   86.19    9.40
   7   6  -2   92.99   10.10
  -7   6   2   81.99    9.60
   6  -6  -2  549.05   19.10
  -6  -6   2  553.74   21.70
  -6  -6   2  526.55   19.30
   6  -6  -2  568.94   18.40
   6  -6  -2  548.25   20.10
   6   6  -2  549.95   18.40
  -6   6   2  554.34   19.40
   6   6  -2  554.04   19.00
  -5  -6   2 1676.13   41.70
   5  -6  -2 1761.92   40.10
  -5  -6   2 1772.42   40.10
   5  -6  -2 1792.02   38.50
   5  -6  -2 1794.12   38.70
  -5   6   2 1740.23   39.30
   5   6  -2 1767.22   38.60
   5   6  -2 1772.92   38.20
   4  -6  -2   11.20    3.20
   4  -6  -2    8.60    3.60
  -4  -6   2   15.10    4.60
   4  -6  -2   12.00    3.30
  -4  -6   2   10.70    3.50
  -4   6   2   15.00    3.90
   4   6  -2   12.10    3.50
   4   6  -2   13.50    3.30
  -3  -6   2   12.40    3.50
  -3  -6   2   12.30    4.70
   3  -6  -2   13.40    3.30
   3  -6  -2   15.20    3.90
   3  -6  -2   13.80    3.60
   3   6  -2   14.40    3.60
  -3   6   2   13.80    3.60
   3   6  -2   11.90    2.90
  -2  -6   2  500.45   15.60
   2  -6  -2  515.45   14.30
   2  -6  -2  490.95   15.30
   2  -6  -2  504.35   15.40
  -2  -6   2  514.25   16.80
   2   6  -2  506.55   12.90
  -2   6   2  524.15   15.80
   2   6  -2  529.75   15.60
  -1  -6   2 2844.32   55.19
   1  -6  -2 2926.61   51.89
   1  -6  -2 2856.21   53.69
  -1  -6   2 2997.00   53.89
   1  -6  -2 2981.40   53.79
  -1  -6   2 2869.81   49.00
  -1   6   2 2967.00   53.79
   1   6  -2 2819.52   53.19
   0  -6  -2 4265.17   72.69
   0  -6   2 4302.97   73.19
   0  -6   2 4316.47   68.69
   0  -6  -2 4152.18   73.59
   0  -6   2 4207.78   75.19
   0  -6  -2 4134.09   73.79
   0   6   2 4316.37   73.49
   0   6  -2 4099.19   73.29
   1  -6   2  127.49    5.30
   1  -6   2  115.49    6.40
  -1  -6  -2  122.39    7.40
  -1  -6  -2  122.29    7.30
  -1  -6  -2  124.59    7.10
   1  -6   2  130.89    8.00
   1   6   2  129.79    6.80
  -1   6  -2  120.79    6.80
   2  -6   2  116.79    6.00
  -2  -6  -2  103.69    7.20
  -2  -6  -2   96.09    6.50
  -2  -6  -2  104.79    6.40
  -2  -6  -2   85.89    6.70
   2  -6   2  113.49    5.70
   2  -6   2   89.39    6.70
  -2   6  -2  106.39    6.40
   2   6   2  114.69    6.20
  -2   6  -2  104.49    6.40
   3  -6   2    2.20    1.80
   3  -6   2   -1.50    2.30
  -3  -6  -2   -1.90    2.70
  -3  -6  -2   -0.30    1.80
  -3  -6  -2   -1.50    1.40
  -3   6  -2    0.70    2.00
   3   6   2   -2.60    2.00
  -3   6  -2    3.60    2.20
  -4  -6  -2   71.29    7.90
   4  -6   2   85.69    6.40
   4  -6   2   75.59    6.90
  -4  -6  -2   89.29    6.20
  -4  -6  -2   71.29    6.30
  -4   6  -2   84.39    6.30
  -4   6  -2   84.29    6.00
   4   6   2   85.39    7.40
   5  -6   2   34.40    6.10
   5  -6   2   39.70    5.70
  -5  -6  -2   51.29    7.80
  -5  -6  -2   29.60    4.80
  -5  -6  -2   36.90    4.90
   5   6   2   30.00    5.70
  -5   6  -2   33.70    4.60
  -5   6  -2   28.50    4.60
  -6  -6  -2   43.00    6.20
   6  -6   2   49.40    6.90
   6  -6   2   39.90    6.70
  -6  -6  -2   51.09    8.60
  -6   6  -2   39.20    5.70
   6   6   2   58.09    8.30
   7  -6   2  108.19   11.60
  -7  -6  -2   95.69    8.40
  -7  -6  -2   93.29   11.50
   7  -6   2   91.69    9.80
   7   6   2   96.09   11.10
  -7   6  -2   89.39    7.80
  -8  -6  -2  296.67   14.50
   8  -6   2  272.37   15.20
   8  -6   2  277.87   16.40
  -8  -6  -2  289.77   17.30
   8   6   2  304.37   16.80
  -8   6  -2  275.27   13.60
  -9  -6  -2  164.68   11.60
  -9  -6  -2  167.98   14.30
   9  -6   2  156.98   12.50
   9  -6   2  115.19   13.00
   9   6   2  150.78   12.70
  10  -6   2  205.58   14.70
  10  -6   2  198.38   15.50
 -10  -6  -2  208.98   16.40
 -10  -6  -2  198.08   13.30
 -10   6  -2  200.38   13.00
  10   6   2  205.68   15.50
  11  -6   2    4.40    3.90
 -11  -6  -2    7.20    4.20
 -11  -6  -2    5.40    5.70
  11  -6   2    7.80    5.00
 -11   6  -2    2.70    3.50
  11   6   2    6.80    4.40
 -12  -6  -2    5.20    5.60
  12  -6   2    6.60    3.30
 -12  -6  -2   16.60    5.00
  12   6   2    6.10    4.90
 -12   6  -2   10.50    4.20
 -12   6  -2   13.30    5.40
  13  -6   2    5.50    3.00
 -13  -6  -2    9.80    5.20
 -13  -6  -2    6.50    3.60
 -13   6  -2   13.70    6.10
  13   6   2   -0.40    3.30
 -13   6  -2    4.60    3.50
 -14  -6  -2  230.78   19.60
 -14  -6  -2  214.58   15.40
  14   6   2  230.78   18.80
 -14   6  -2  244.68   16.20
 -14   6  -2  230.48   19.00
 -14  -7   2   -6.30    4.70
 -14  -7   2   13.10    4.40
  14  -7  -2   -2.40    3.10
  14   7  -2    9.80    4.10
 -14   7   2    2.90    5.10
 -14   7   2   -2.60    2.10
  13  -7  -2    4.40    4.30
 -13  -7   2    8.00    3.30
 -13  -7   2   -0.10    5.90
 -13   7   2    2.10    3.80
 -13   7   2    1.80    4.20
  13   7  -2    3.10    3.30
  12  -7  -2   44.60    9.50
 -12  -7   2   54.79    9.20
 -12  -7   2   80.49   14.10
  12   7  -2   39.90    9.20
 -12   7   2   53.39   10.30
 -12   7   2   44.70    8.20
  11  -7  -2   30.30    7.90
 -11  -7   2   36.30   10.10
 -11  -7   2   23.70    6.20
  11   7  -2   36.40    8.40
 -11   7   2   20.40    6.60
 -11   7   2   27.10    7.20
  10  -7  -2   21.60    6.30
  10  -7  -2   20.20    6.50
 -10  -7   2   28.20    7.40
 -10  -7   2   36.50   10.00
  10   7  -2   18.30    6.10
 -10   7   2   27.30    6.90
   9  -7  -2   20.10    5.80
  -9  -7   2   17.30    5.10
  -9  -7   2    9.10    6.40
   9  -7  -2   24.10    6.60
   9   7  -2   14.40    5.30
  -9   7   2   16.30    5.30
   8  -7  -2  120.69   13.10
  -8  -7   2  106.79   13.50
  -8  -7   2   96.09   11.60
   8  -7  -2   98.09   10.90
   8   7  -2  109.89   11.90
  -8   7   2   93.49   10.30
  -7  -7   2  101.09   11.00
  -7  -7   2  125.79   13.80
   7  -7  -2   95.89    8.90
   7  -7  -2  107.79   11.90
  -7   7   2   85.19    9.30
   7   7  -2   99.59    8.90
  -6  -7   2  157.38   11.00
   6  -7  -2  147.19   10.00
   6  -7  -2  153.98    9.70
   6  -7  -2  144.69   10.90
  -6  -7   2  162.98   12.90
  -6   7   2  135.69   10.00
   6   7  -2  141.79    9.70
   6   7  -2  141.39    9.20
   5  -7  -2    4.70    3.10
   5  -7  -2   -2.90    1.60
  -5  -7   2   -0.70    4.20
  -5  -7   2    1.40    2.90
   5  -7  -2   -0.20    3.10
   5   7  -2    2.80    2.70
  -5   7   2    4.40    3.30
   5   7  -2    4.90    2.90
  -4  -7   2  725.63   23.60
  -4  -7   2  683.23   21.50
   4  -7  -2  732.93   20.90
   4  -7  -2  679.53   19.90
   4  -7  -2  724.53   21.80
   4   7  -2  694.93   19.40
   4   7  -2  739.93   21.10
  -4   7   2  733.33   21.60
  -3  -7   2  342.97   13.80
   3  -7  -2  344.27   13.30
   3  -7  -2  341.47   13.20
  -3  -7   2  345.77   15.20
   3   7  -2  358.06   13.60
   3   7  -2  335.27   11.40
  -3   7   2  345.37   13.60
   2  -7  -2  251.37   10.90
  -2  -7   2  241.98   11.00
   2  -7  -2  241.88   10.70
   2  -7  -2  236.98    9.80
  -2  -7   2  252.87   12.20
  -2   7   2  246.78   10.90
   2   7  -2  234.48   10.60
   1  -7  -2 2060.99   39.40
  -1  -7   2 1967.20   42.10
  -1  -7   2 1966.00   40.40
  -1  -7   2 1986.30   36.10
   1  -7  -2 1981.50   40.50
   1  -7  -2 1925.51   40.30
   1   7  -2 2030.90   40.80
  -1   7   2 2028.80   40.80
   0  -7   2 1475.05   32.00
   0  -7   2 1479.25   33.80
   0  -7  -2 1500.25   32.60
   0  -7  -2 1511.75   31.60
   0  -7   2 1476.85   27.80
   0  -7  -2 1429.86   32.20
   0   7   2 1522.25   32.20
   0   7  -2 1500.45   32.40
  -1  -7  -2  311.37   12.20
  -1  -7  -2  329.07   12.70
   1  -7   2  358.96   13.70
   1  -7   2  353.26   12.10
  -1  -7  -2  332.07   12.40
   1  -7   2  330.07    9.70
  -1   7  -2  329.07   12.30
  -2  -7  -2   65.79    7.10
  -2  -7  -2   62.09    6.70
   2  -7   2   73.99    5.30
  -2  -7  -2   59.79    6.80
   2  -7   2   60.19    4.70
   2  -7   2   79.99    8.10
   2   7   2   63.19    5.20
  -2   7  -2   60.89    5.60
  -3  -7  -2   44.60    6.60
   3  -7   2   54.09    6.90
   3  -7   2   45.60    5.00
   3  -7   2   41.50    4.80
  -3  -7  -2   44.90    5.90
  -3   7  -2   47.20    5.50
  -3   7  -2   39.30    5.00
   3   7   2   49.20    5.40
   4  -7   2   92.79    6.80
  -4  -7  -2   98.59    8.90
   4  -7   2   95.29    8.10
  -4  -7  -2   92.29    7.40
  -4  -7  -2  105.39    7.20
   4   7   2   94.79    8.20
  -4   7  -2   99.09    6.90
  -4   7  -2   94.99    7.10
   4   7   2  105.29    8.10
   5  -7   2 1493.95   34.70
  -5  -7  -2 1508.05   34.60
  -5  -7  -2 1497.75   35.20
   5  -7   2 1493.35   37.50
  -5  -7  -2 1517.85   38.30
  -5   7  -2 1438.06   33.70
  -5   7  -2 1499.45   34.20
   5   7   2 1523.25   37.60
   6  -7   2   40.40    7.20
   6  -7   2   41.60    6.40
  -6  -7  -2   46.90    8.60
  -6  -7  -2   47.50    7.00
  -6   7  -2   37.20    5.70
   6   7   2   59.69    8.80
  -7  -7  -2    1.40    3.00
  -7  -7  -2   12.50    5.70
   7  -7   2    3.20    3.90
   7  -7   2    4.70    3.20
  -7   7  -2    7.00    3.60
   7   7   2    1.60    3.90
   8  -7   2   80.19   11.20
  -8  -7  -2  104.89   13.30
  -8  -7  -2   96.19   10.60
   8  -7   2   88.29   10.50
   8   7   2   98.59   12.40
  -8   7  -2   93.39    9.80
  -9  -7  -2  114.69   10.30
   9  -7   2   92.29   12.20
  -9  -7  -2   99.79   13.70
   9  -7   2  134.79   11.40
   9   7   2  137.79   15.00
  10  -7   2  167.18   13.20
 -10  -7  -2  129.89   15.50
  10  -7   2  159.68   14.20
 -10  -7  -2  132.39   11.40
 -10   7  -2  142.59   11.50
  10   7   2  161.98   17.10
  11  -7   2    8.00    5.10
 -11  -7  -2   12.10    6.30
  11  -7   2    6.40    4.40
 -11  -7  -2    3.10    2.80
 -11   7  -2    4.10    4.30
  11   7   2    6.70    4.80
  12  -7   2   51.59    9.90
 -12  -7  -2   57.69    9.20
 -12  -7  -2   66.29   12.80
 -12   7  -2   51.79    8.60
  12   7   2   44.10    9.00
 -13  -7  -2    2.60    2.60
 -13  -7  -2   12.80    7.40
  13  -7   2    6.10    3.60
 -13   7  -2    8.60    3.70
 -13   7  -2    4.80    3.60
  14  -7   2   42.90    9.00
 -14  -7  -2   26.30    6.40
 -14   7  -2   24.70    7.70
 -14   7  -2   26.10    6.50
 -14  -8   2   18.60    7.60
 -14  -8   2    7.70    3.80
  14  -8  -2   10.70    4.10
 -14   8   2    9.00    3.50
  14   8  -2   12.80    4.70
 -14   8   2    5.80    3.50
 -13  -8   2   57.69   12.90
  13  -8  -2   59.99   10.70
 -13   8   2   33.20    7.60
  13   8  -2   55.49   10.20
 -13   8   2   27.60    6.50
 -12  -8   2    2.00    3.20
  12  -8  -2    2.60    3.40
 -12  -8   2    0.40    5.60
 -12   8   2    5.40    3.30
  12   8  -2   14.90    5.30
 -12   8   2    2.20    3.70
  11  -8  -2   10.30    5.00
 -11  -8   2   11.00    4.70
 -11  -8   2    5.60    6.10
 -11   8   2   10.80    4.80
  11   8  -2    5.40    4.70
  10  -8  -2   44.60    8.60
 -10  -8   2   32.30    9.60
  10  -8  -2   62.79   10.00
 -10  -8   2   41.20    7.80
 -10   8   2   50.29    9.30
  10   8  -2   57.49    9.90
  -9  -8   2  192.98   14.00
  -9  -8   2  158.68   17.10
   9  -8  -2  183.18   13.90
   9  -8  -2  190.28   13.70
   9   8  -2  177.28   13.40
  -9   8   2  177.28   12.90
   8  -8  -2    7.50    4.50
   8  -8  -2    4.30    4.10
  -8  -8   2    7.70    4.30
  -8  -8   2    5.00    5.90
  -8   8   2   10.60    4.90
   8   8  -2    6.80    4.10
  -7  -8   2  184.48   15.00
  -7  -8   2  210.78   13.30
   7  -8  -2  194.88   12.50
   7  -8  -2  174.98   12.80
   7   8  -2  201.88   12.50
  -7   8   2  200.58   12.70
   6  -8  -2  413.56   17.90
   6  -8  -2  410.26   16.90
  -6  -8   2  375.16   17.20
  -6  -8   2  378.16   19.50
  -6   8   2  399.16   17.40
   6   8  -2  406.46   16.40
   5  -8  -2   94.79    7.70
   5  -8  -2  109.79    9.40
  -5  -8   2  102.79   11.40
   5  -8  -2  102.99    8.20
  -5  -8   2  106.79    9.20
  -5   8   2   98.79    8.60
   5   8  -2   90.99    7.50
   5   8  -2  101.09    8.10
   4  -8  -2   36.30    6.10
   4  -8  -2   51.49    7.10
  -4  -8   2   59.49    7.80
  -4  -8   2   42.70    7.80
   4  -8  -2   51.79    6.80
  -4   8   2   36.40    5.80
   4   8  -2   48.20    6.70
   4   8  -2   50.59    6.00
  -3  -8   2  248.98   12.10
   3  -8  -2  249.08   11.80
   3  -8  -2  248.28   11.70
   3  -8  -2  257.37   11.30
  -3  -8   2  261.87   13.70
   3   8  -2  244.28   11.70
  -3   8   2  261.87   12.40
   3   8  -2  240.98    9.90
  -2  -8   2   -0.20    3.20
   2  -8  -2    0.50    2.10
   2  -8  -2   -0.50    2.30
  -2  -8   2   -1.00    1.80
  -2  -8   2   -0.70    2.20
   2  -8  -2    0.60    2.30
   2   8  -2    1.70    2.50
  -2   8   2    0.90    2.30
  -1  -8   2  145.19    9.60
  -1  -8   2  169.48    9.40
  -1  -8   2  160.38    6.90
   1  -8  -2  158.78    9.20
   1  -8  -2  164.88    9.30
  -1   8   2  151.18    8.90
   1   8  -2  156.18    9.00
   0  -8   2  918.41   19.60
   0  -8  -2  893.51   23.50
   0  -8  -2  886.81   22.90
   0  -8   2  861.61   24.60
   0  -8   2  899.31   23.30
   0   8   2  869.51   23.10
   1  -8   2  899.71   19.90
   1  -8   2  915.71   25.30
  -1  -8  -2  922.01   24.30
  -1  -8  -2  929.91   24.30
  -1  -8  -2  943.51   24.40
  -1   8  -2  906.81   23.80
   1   8   2  922.31   23.50
   2  -8   2   70.19    5.80
  -2  -8  -2   68.69    7.40
   2  -8   2   69.89    5.10
   2  -8   2   86.79    8.90
  -2  -8  -2   70.99    7.70
  -2  -8  -2   76.59    7.00
   2   8   2   64.99    5.70
  -2   8  -2   69.19    7.30
   3  -8   2    0.70    2.10
  -3  -8  -2    0.60    3.20
   3  -8   2    1.60    1.70
  -3  -8  -2   -0.30    2.50
   3  -8   2    4.50    3.30
  -3  -8  -2    1.60    3.00
   3   8   2   -1.10    1.30
  -3   8  -2   -1.30    2.20
   4  -8   2   95.29    8.50
  -4  -8  -2   87.39    9.70
   4  -8   2   93.59    7.00
  -4  -8  -2   85.29    7.70
  -4   8  -2   89.39    7.00
   4   8   2   99.29    6.50
  -4   8  -2   91.79    7.60
   4   8   2   93.69    8.30
   5  -8   2    8.60    4.50
  -5  -8  -2    8.20    3.80
   5  -8   2    1.60    2.70
  -5  -8  -2    5.80    4.60
   5   8   2   -1.00    3.00
  -5   8  -2    5.00    3.00
  -6  -8  -2  269.47   16.30
   6  -8   2  279.67   15.40
  -6  -8  -2  267.97   13.90
   6  -8   2  297.97   13.90
   6   8   2  285.87   15.50
  -6   8  -2  292.37   13.60
  -7  -8  -2   80.99   11.80
  -7  -8  -2   60.09    8.60
   7  -8   2   73.49    9.10
   7  -8   2   45.30    8.50
   7   8   2   80.99   10.40
  -7   8  -2   57.09    7.50
   8  -8   2  393.86   18.30
  -8  -8  -2  352.76   17.20
  -8  -8  -2  369.36   20.50
   8  -8   2  364.16   19.30
  -8   8  -2  351.66   16.40
   8   8   2  338.97   18.50
  -9  -8  -2   67.19    9.80
  -9  -8  -2   42.70    9.70
   9  -8   2   49.00    9.20
   9  -8   2   43.90    7.50
   9   8   2   61.29   10.10
  -9   8  -2   62.79    8.60
 -10  -8  -2   72.29   11.00
 -10  -8  -2   50.49   10.60
  10  -8   2   71.19   10.50
  10  -8   2   69.09   11.20
  10   8   2   74.19   11.70
 -10   8  -2   96.19   11.60
 -11  -8  -2    8.40    5.70
  11  -8   2    7.80    3.40
 -11  -8  -2    9.00    4.50
  11  -8   2   16.30    6.30
 -11   8  -2    6.90    4.20
  11   8   2    9.30    5.40
 -12  -8  -2    1.40    3.00
 -12  -8  -2    4.80    5.40
  12  -8   2    4.00    3.80
  12  -8   2    4.70    3.20
 -12   8  -2    6.30    3.70
  12   8   2   12.50    5.30
  13  -8   2   17.50    6.60
 -13  -8  -2   14.20    5.10
 -13  -8  -2   11.90    7.30
 -13   8  -2   10.30    4.10
 -13   8  -2    9.80    3.40
  13   8   2   11.80    5.30
  14  -8   2    7.50    3.20
  14  -9  -2  116.19   19.90
 -14  -9   2   63.29   10.70
  14   9  -2   99.69   14.50
 -14   9   2  109.49   14.20
 -14   9   2  102.99   14.40
 -13  -9   2  108.49   16.90
  13  -9  -2   99.89   14.10
  13   9  -2  114.19   15.40
 -13   9   2  101.99   14.40
 -13   9   2  114.89   14.90
 -12  -9   2    5.10    3.90
 -12  -9   2    6.60    7.00
  12  -9  -2   11.50    4.50
 -12   9   2    6.60    4.10
  12   9  -2    4.10    3.40
  11  -9  -2   41.10    8.90
 -11  -9   2   36.40    7.70
 -11  -9   2   29.70    9.20
  11  -9  -2   34.40    8.40
  11   9  -2   34.20    7.60
 -11   9   2   22.40    6.10
  10  -9  -2   15.10    5.70
  10  -9  -2    9.20    5.30
 -10  -9   2   18.70    9.00
 -10  -9   2   11.90    5.30
  10   9  -2   22.80    6.40
 -10   9   2   17.60    5.70
  -9  -9   2   20.60    6.00
   9  -9  -2   14.60    5.40
  -9  -9   2   21.10    8.20
   9  -9  -2   21.20    6.30
   9   9  -2   13.70    5.10
  -9   9   2   17.50    5.30
  -8  -9   2    2.30    3.30
   8  -9  -2   10.20    5.00
   8  -9  -2   12.70    5.00
  -8  -9   2    0.40    5.10
  -8   9   2    9.70    4.10
   8   9  -2    7.10    4.00
  -7  -9   2    3.50    3.20
  -7  -9   2   -0.90    5.20
   7  -9  -2    1.60    3.40
   7  -9  -2    2.80    3.20
   7   9  -2    0.70    2.80
  -7   9   2    3.90    3.70
   6  -9  -2  275.17   15.10
  -6  -9   2  289.67   17.60
   6  -9  -2  286.67   14.50
  -6  -9   2  293.47   15.60
  -6   9   2  304.57   15.40
   6   9  -2  276.97   13.80
   5  -9  -2    0.00    2.80
  -5  -9   2    4.60    3.90
  -5  -9   2   -5.60    4.60
   5  -9  -2    0.20    3.10
   5  -9  -2    5.10    2.80
  -5   9   2   -0.90    2.70
   5   9  -2    1.80    2.70
   5   9  -2    6.60    3.60
  -4  -9   2    4.80    3.10
  -4  -9   2    0.90    4.20
   4  -9  -2   -3.40    2.90
   4  -9  -2   -0.40    2.60
   4   9  -2   -4.30    1.90
  -4   9   2    1.70    2.70
   4   9  -2    1.90    2.20
  -3  -9   2  136.99    9.80
   3  -9  -2  138.09    9.30
  -3  -9   2  129.09   10.60
  -3  -9   2  131.49    7.80
   3  -9  -2  131.49    9.30
   3  -9  -2  133.59    8.60
   3   9  -2  141.49    9.50
  -3   9   2  129.79    9.30
   2  -9  -2  107.49    7.50
  -2  -9   2  102.09   10.60
   2  -9  -2  110.39    8.20
  -2  -9   2  100.69    6.30
   2  -9  -2   89.69    7.50
  -2  -9   2   88.79    7.80
  -2   9   2  100.89    8.10
   2   9  -2   83.99    7.50
  -1  -9   2  468.75   16.80
   1  -9  -2  479.45   16.70
  -1  -9   2  492.95   18.40
   1  -9  -2  480.55   16.30
   1  -9  -2  475.55   17.00
  -1  -9   2  479.65   13.70
  -1   9   2  478.75   17.10
   1   9  -2  510.95   17.40
   0  -9  -2  201.08   10.80
   0  -9   2  192.28   11.30
   0  -9   2  209.48   10.80
   0  -9  -2  201.68   10.40
   0  -9  -2  188.78   10.60
   0  -9   2  212.38    8.40
   0   9   2  208.48   10.70
   0   9  -2  196.58   10.70
   1  -9   2  448.26   13.00
  -1  -9  -2  429.56   16.10
  -1  -9  -2  489.65   17.10
  -1  -9  -2  448.86   16.50
   1  -9   2  462.15   15.90
   1   9   2  456.55   16.00
  -2  -9  -2   65.79    7.30
   2  -9   2   84.19    9.30
   2  -9   2   65.19    5.40
   2  -9   2   69.09    6.10
  -2  -9  -2   86.99    9.20
  -2  -9  -2   63.59    7.50
  -2   9  -2   63.09    7.30
   2   9   2   75.39    6.50
  -3  -9  -2  117.09    9.10
   3  -9   2  131.89    9.80
   3  -9   2  123.39    7.50
  -3  -9  -2  131.29   10.30
  -3  -9  -2  109.69    8.80
   3  -9   2  135.49    7.90
  -3   9  -2  134.39    9.10
   3   9   2  134.79    8.10
   4  -9   2   10.00    4.50
   4  -9   2    7.00    3.00
  -4  -9  -2    7.40    3.80
  -4  -9  -2    8.20    5.20
  -4   9  -2    9.90    4.40
   5  -9   2  558.64   18.80
  -5  -9  -2  535.85   22.20
  -5  -9  -2  519.75   19.50
   5  -9   2  509.25   20.80
   5   9   2  512.25   20.50
  -5   9  -2  557.04   19.60
  -6  -9  -2   20.30    6.90
   6  -9   2   12.30    4.00
   6  -9   2    7.90    4.90
  -6  -9  -2   10.40    4.60
   6   9   2   11.10    5.00
  -6   9  -2   10.50    3.90
  -7  -9  -2  479.85   22.80
   7  -9   2  467.05   21.30
   7  -9   2  474.25   19.30
  -7  -9  -2  446.36   19.30
   7   9   2  458.05   21.10
  -7   9  -2  467.35   19.00
  -8  -9  -2   -9.80    4.20
  -8  -9  -2    1.90    3.70
   8  -9   2    0.20    3.50
   8  -9   2    4.20    3.40
   8   9   2   -1.90    3.40
  -9  -9  -2  248.88   18.60
   9  -9   2  207.88   15.60
  -9  -9  -2  212.68   14.40
   9  -9   2  198.18   13.70
  -9   9  -2  254.57   14.80
   9   9   2  236.68   16.40
 -10  -9  -2   14.00    5.00
  10  -9   2   11.90    4.20
  10  -9   2   12.80    5.30
  10   9   2   18.60    6.80
 -10   9  -2    6.30    3.80
 -11  -9  -2  147.39   18.50
  11  -9   2  127.29   14.70
  11  -9   2  160.28   14.60
 -11  -9  -2  133.39   12.10
  11   9   2  153.28   17.20
 -11   9  -2  144.89   12.20
 -12  -9  -2    1.30    4.90
  12  -9   2    1.20    3.80
 -12  -9  -2   -0.10    2.90
  12  -9   2    1.60    2.70
  12   9   2   10.60    5.30
 -12   9  -2    2.20    2.90
 -13  -9  -2   -2.50    2.20
 -13  -9  -2   -5.70    4.70
  13  -9   2   -3.60    2.20
  13   9   2   -2.70    3.30
 -13   9  -2    7.20    3.80
 -13 -10   2   22.10    9.30
 -13 -10   2    6.50    3.60
 -13  10   2    6.90    3.40
 -13  10   2   14.50    5.20
  13  10  -2   11.30    4.50
  12 -10  -2    7.90    3.70
 -12 -10   2   -1.80    2.20
 -12 -10   2    6.50    6.50
  12  10  -2    0.00    2.60
 -12  10   2   -3.60    2.10
  11 -10  -2   11.10    4.90
 -11 -10   2    5.40    6.10
  11 -10  -2    1.90    2.90
 -11 -10   2   18.00    5.90
 -11  10   2    7.80    4.10
  11  10  -2    2.40    3.40
  10 -10  -2   93.09   13.20
 -10 -10   2  115.09   16.90
 -10 -10   2   96.89   12.80
  10 -10  -2   78.39   12.50
  10  10  -2  106.49   13.20
 -10  10   2   96.29   12.40
  -9 -10   2   13.00    7.80
   9 -10  -2   10.30    5.00
  -9 -10   2   12.60    4.60
   9 -10  -2    6.10    4.50
   9  10  -2   10.00    4.50
  -9  10   2   10.20    4.20
  -8 -10   2  319.77   17.90
   8 -10  -2  285.97   16.90
  -8 -10   2  282.97   19.50
   8 -10  -2  264.17   17.00
  -8  10   2  273.67   16.10
   8  10  -2  305.97   16.50
  -7 -10   2   52.79   10.50
   7 -10  -2   48.30    8.30
   7 -10  -2   57.59    8.50
  -7 -10   2   65.49   10.30
  -7  10   2   43.40    7.80
   7  10  -2   57.29    8.40
   6 -10  -2  369.76   17.10
  -6 -10   2  322.97   19.30
   6 -10  -2  340.67   17.20
  -6 -10   2  393.26   18.70
   6  10  -2  382.86   16.40
   5 -10  -2   30.60    5.80
   5 -10  -2   18.70    5.40
  -5 -10   2   26.80    8.20
  -5 -10   2   29.50    6.40
  -5  10   2   32.40    6.70
   5  10  -2   21.20    4.90
   4 -10  -2    2.80    3.20
   4 -10  -2   -0.90    2.10
   4 -10  -2    2.50    3.40
  -4 -10   2    0.30    3.10
  -4 -10   2    1.90    4.90
   4  10  -2    0.90    3.00
  -4  10   2   -0.80    2.60
   4  10  -2    5.40    3.10
   3 -10  -2  117.99    9.20
  -3 -10   2  136.29   10.10
   3 -10  -2  125.79    8.80
   3 -10  -2  128.79    9.70
  -3 -10   2  122.79    7.90
  -3  10   2  121.79    9.40
   3  10  -2  112.79    9.00
  -2 -10   2  172.38   12.00
  -2 -10   2  158.68    8.40
   2 -10  -2  172.58   10.70
   2 -10  -2  161.48   10.30
   2 -10  -2  167.88    9.90
  -2 -10   2  163.78   10.70
   2  10  -2  163.08   10.30
  -2  10   2  141.19    9.90
   1 -10  -2  157.68    9.70
  -1 -10   2  151.68    7.90
  -1 -10   2  169.98   10.60
   1 -10  -2  174.28   10.70
   1 -10  -2  178.38   10.50
  -1 -10   2  160.28   11.20
  -1  10   2  173.18   10.60
   1  10  -2  170.68   10.50
   0 -10   2  965.20   26.40
   0 -10  -2  901.71   26.40
   0 -10   2  917.51   27.60
   0 -10  -2  957.80   26.20
   0 -10  -2  960.80   26.00
   0 -10   2  904.41   21.70
   0  10  -2  949.21   26.60
   0  10   2  938.21   26.20
  -1 -10  -2   51.69    7.30
  -1 -10  -2   60.19    7.90
   1 -10   2   56.49    5.10
   1 -10   2   71.79    7.80
  -1 -10  -2   69.19    8.00
   1 -10   2   73.19    9.10
  -1  10  -2   66.09    8.00
   1  10   2   66.49    7.40
  -2 -10  -2  318.57   14.70
   2 -10   2  337.27   12.20
   2 -10   2  337.57   13.80
   2 -10   2  344.47   15.70
  -2 -10  -2  341.27   15.10
  -2 -10  -2  330.57   15.50
   2  10   2  332.37   13.90
  -2  10  -2  326.97   14.70
   3 -10   2   80.79    9.90
  -3 -10  -2   62.19    8.20
   3 -10   2   69.69    7.10
  -3 -10  -2   85.69    9.60
  -3 -10  -2   87.19   10.40
  -3  10  -2   69.79    8.10
   4 -10   2  617.54   19.30
  -4 -10  -2  603.14   21.90
   4 -10   2  634.54   23.00
  -4 -10  -2  610.34   21.70
  -4 -10  -2  593.94   23.30
  -4  10  -2  606.94   21.20
   5 -10   2   29.60    5.50
  -5 -10  -2   35.70    6.80
   5 -10   2   41.00    7.90
  -5 -10  -2   23.00    7.10
  -5  10  -2   32.30    6.20
   5  10   2   33.60    6.90
   6 -10   2  212.08   12.20
  -6 -10  -2  208.98   15.80
   6 -10   2  218.68   14.50
  -6 -10  -2  224.08   13.50
  -6  10  -2  220.98   13.10
   6  10   2  223.38   14.50
   7 -10   2   26.20    6.80
   7 -10   2   40.30    6.70
  -7 -10  -2   38.30    9.00
  -7 -10  -2   35.60    7.00
   7  10   2   36.30    7.80
  -7  10  -2   44.70    7.80
  -8 -10  -2  107.49   12.50
  -8 -10  -2  107.69   13.90
   8 -10   2  126.19   14.30
   8 -10   2  100.19   11.60
   8  10   2  116.09   13.70
  -9 -10  -2    6.50    6.30
   9 -10   2    3.60    2.80
  -9 -10  -2   -3.10    2.50
   9 -10   2    7.90    4.90
  -9  10  -2    5.60    4.00
   9  10   2   -0.20    3.40
 -10 -10  -2   61.09   10.10
 -10 -10  -2   44.50   10.70
  10 -10   2   51.69    9.10
 -10  10  -2   51.69    9.10
  10  10   2   80.89   12.50
  11 -10   2  257.17   19.00
  11 -10   2  271.47   18.20
 -11 -10  -2  236.78   16.50
 -11 -10  -2  270.17   20.80
  11  10   2  251.37   18.20
 -11  10  -2  227.58   15.70
  12 -10   2   11.30    3.60
  12 -10   2    7.60    3.60
 -12 -10  -2    5.10    3.60
  12  10   2   22.60    6.70
 -12  10  -2   14.80    4.30
 -13 -10  -2   -5.30    5.00
  13 -10   2    4.40    2.80
 -13 -10  -2    2.20    2.10
  13 -10   2    4.70    3.10
 -13  10  -2    4.70    2.70
  13  10   2   -2.90    3.10
  13 -11  -2    0.30    2.80
 -13 -11   2   24.50    8.20
 -13  11   2    5.60    2.70
 -13  11   2    0.60    2.50
  13  11  -2   14.90    7.20
  12 -11  -2    5.90    4.00
 -12 -11   2   -3.10    6.80
 -12 -11   2    7.90    3.40
  12 -11  -2   19.50    6.50
  12  11  -2   19.10    5.80
  11 -11  -2  179.08   15.20
  11 -11  -2  189.68   15.40
 -11 -11   2  201.38   22.40
  11  11  -2  188.88   15.00
 -11  11   2  186.48   15.20
  10 -11  -2    1.00    3.20
 -10 -11   2   -7.70    4.00
 -10 -11   2    2.30    2.60
  10 -11  -2    5.20    4.40
  10  11  -2   -1.70    3.20
 -10  11   2    1.70    2.90
  -9 -11   2   -2.70    4.70
  -9 -11   2    1.30    3.10
   9 -11  -2    3.70    3.60
   9 -11  -2    8.20    4.50
  -9  11   2    4.80    3.50
   9  11  -2    2.20    3.40
   8 -11  -2   48.10    9.00
   8 -11  -2   40.50    7.90
  -8 -11   2   55.69    9.40
  -8 -11   2   28.40    8.40
   8  11  -2   49.60    8.30
  -8  11   2   49.40    8.70
  -7 -11   2   60.39   10.80
   7 -11  -2   61.29    9.00
   7 -11  -2   69.49   10.40
  -7 -11   2   62.69    9.70
   7  11  -2   85.69   10.40
  -6 -11   2    1.60    3.10
  -6 -11   2   20.70    7.50
   6 -11  -2   -0.70    3.50
   6 -11  -2    2.70    3.80
   6  11  -2    5.70    3.60
  -6  11   2    8.30    3.80
  -5 -11   2  154.18   12.10
   5 -11  -2  157.08   11.10
  -5 -11   2  168.08   14.00
   5 -11  -2  170.58   11.90
  -5  11   2  164.48   12.10
  -4 -11   2   67.89   10.50
  -4 -11   2   79.79   10.20
   4 -11  -2   87.29   10.10
   4 -11  -2   65.49    8.30
  -4 -11   2   67.69    7.50
   4  11  -2   51.89    7.60
  -4  11   2   55.19    7.90
   3 -11  -2  162.88   10.50
  -3 -11   2  152.98   11.30
  -3 -11   2  180.18    9.70
  -3 -11   2  171.18   13.20
   3 -11  -2  171.68   11.40
   3 -11  -2  186.38   11.60
   3  11  -2  188.18   11.80
  -3  11   2  179.08   11.80
   2 -11  -2   69.49    8.10
  -2 -11   2   78.09   10.30
   2 -11  -2   89.19    8.20
  -2 -11   2   86.39    6.80
  -2 -11   2   70.79    8.50
   2 -11  -2   74.99    8.70
   2  11  -2   83.09    9.50
  -2  11   2   77.59    8.70
  -1 -11   2  240.48   10.30
   1 -11  -2  244.18   13.00
  -1 -11   2  225.28   14.00
   1 -11  -2  235.28   12.60
  -1 -11   2  263.07   13.50
   1 -11  -2  228.28   12.80
   1  11  -2  241.08   13.10
  -1  11   2  247.18   13.20
   0 -11   2  537.65   19.20
   0 -11  -2  490.45   18.40
   0 -11  -2  493.25   19.20
   0 -11   2  502.35   20.30
   0 -11   2  483.05   15.00
   0 -11  -2  497.65   18.70
   0  11   2  491.75   18.60
   1 -11   2  249.48   14.30
  -1 -11  -2  237.28   13.20
  -1 -11  -2  246.98   13.50
  -1 -11  -2  256.67   13.30
   1 -11   2  266.67   13.00
   1 -11   2  258.57   10.60
  -1  11  -2  261.47   13.60
   1  11   2  259.87   13.10
   2 -11   2   12.20    5.00
  -2 -11  -2   18.90    5.20
  -2 -11  -2   12.60    5.00
  -2 -11  -2   10.10    4.40
   2 -11   2   23.10    4.20
   2  11   2   14.70    4.70
  -2  11  -2   11.90    4.40
   3 -11   2  217.48   13.60
  -3 -11  -2  211.88   12.80
  -3 -11  -2  208.68   12.80
   3 -11   2  216.38   10.60
  -3 -11  -2  211.38   13.70
  -3  11  -2  223.38   12.80
  -4 -11  -2   72.79    9.40
  -4 -11  -2   63.49    9.20
  -4 -11  -2   52.39    9.10
   4 -11   2   71.89    7.90
   4 -11   2   76.39   10.10
  -4  11  -2   75.29    9.20
  -5 -11  -2   15.60    5.30
  -5 -11  -2   14.50    5.60
   5 -11   2    9.50    4.80
   5 -11   2   16.80    4.60
  -5 -11  -2   14.60    6.40
  -5  11  -2   19.20    5.20
   6 -11   2  442.36   17.80
  -6 -11  -2  384.46   18.50
   6 -11   2  412.66   20.40
  -6 -11  -2  432.26   21.80
   6  11   2  415.36   19.80
  -6  11  -2  386.46   18.20
   7 -11   2    3.10    2.30
   7 -11   2    4.20    4.00
  -7 -11  -2    7.30    6.00
  -7 -11  -2    1.90    3.40
  -7  11  -2   -0.70    3.20
   7  11   2    2.20    4.10
  -8 -11  -2   13.20    5.10
   8 -11   2   21.70    5.70
  -8 -11  -2   21.80    8.20
   8 -11   2   25.60    7.60
   8  11   2   10.50    5.20
  -8  11  -2   12.50    5.00
  -9 -11  -2  260.77   16.90
   9 -11   2  259.17   15.70
   9 -11   2  295.97   18.80
  -9  11  -2  271.67   17.00
   9  11   2  258.27   17.70
  10 -11   2  201.18   16.00
  10 -11   2  180.88   13.80
 -10 -11  -2  184.58   14.30
 -10 -11  -2  194.88   17.70
  10  11   2  165.08   14.50
 -10  11  -2  220.88   14.90
  11 -11   2    0.60    2.20
 -11 -11  -2   -4.60    4.40
 -11 -11  -2   10.70    4.50
  11 -11   2    6.20    4.10
  11  11   2   -2.80    2.90
 -11  11  -2    0.90    2.90
 -12 -11  -2   -1.90    2.40
 -12 -11  -2   -2.20    4.00
  12 -11   2   -2.00    2.60
  12 -11   2    8.30    3.10
 -12  11  -2    5.70    3.20
  12  11   2   14.90    5.40
  13 -11   2   18.20    4.40
 -13 -11  -2   13.30    3.70
  13 -12  -2    4.60    2.60
  13  12  -2    2.60    3.30
 -13  12   2    5.80    2.80
  12 -12  -2   54.99    9.60
  12 -12  -2  111.19   15.10
 -12 -12   2   55.59   12.20
 -12 -12   2   75.29   11.90
 -12  12   2   56.99    9.60
  12  12  -2   75.29   11.80
  11 -12  -2    2.00    3.60
 -11 -12   2    2.30    3.10
  11 -12  -2    2.60    3.30
  11  12  -2    9.10    4.60
 -11  12   2    0.50    2.80
 -10 -12   2  190.78   15.10
  10 -12  -2  195.68   15.10
 -10 -12   2  226.08   19.30
  10 -12  -2  200.08   15.40
  10  12  -2  173.88   14.30
 -10  12   2  214.58   15.50
  -9 -12   2  132.59   17.90
   9 -12  -2  118.59   13.80
   9 -12  -2  119.19   14.10
  -9 -12   2   95.99   12.30
  -9  12   2   95.49   12.80
   9  12  -2  119.69   13.60
   8 -12  -2  139.19   12.60
   8 -12  -2  152.48   12.80
  -8 -12   2  160.58   18.50
  -8 -12   2  150.18   12.80
   8  12  -2  174.08   12.80
  -8  12   2  167.68   13.10
   7 -12  -2   10.00    5.10
  -7 -12   2   16.70    5.90
  -7 -12   2    6.20    6.70
   7 -12  -2   21.90    6.10
  -7  12   2   18.30    5.40
   7  12  -2   14.70    4.70
   6 -12  -2  333.27   17.00
   6 -12  -2  316.97   17.10
  -6 -12   2  337.77   17.90
  -6 -12   2  345.17   20.80
  -6  12   2  305.77   17.10
   6  12  -2  336.17   15.90
   5 -12  -2  128.99   10.50
  -5 -12   2  107.49    9.00
  -5 -12   2  103.69   12.90
   5 -12  -2  115.69   10.50
  -5 -12   2  124.29   13.70
  -5  12   2  130.99   10.80
  -4 -12   2   21.00    5.70
   4 -12  -2   11.60    4.60
   4 -12  -2    9.00    4.40
  -4 -12   2   18.40    6.60
  -4 -12   2   12.80    4.10
  -4  12   2   10.50    4.50
   3 -12  -2   40.90    7.20
  -3 -12   2   44.30    6.30
  -3 -12   2   51.09    9.50
   3 -12  -2   58.59    8.20
   3 -12  -2   63.49    8.60
  -3 -12   2   48.80    7.90
   3  12  -2   40.70    7.20
  -3  12   2   56.69    8.70
   2 -12  -2  178.08   11.60
  -2 -12   2  158.18   12.90
   2 -12  -2  150.98   11.00
   2 -12  -2  162.28   10.80
  -2 -12   2  152.68   11.20
  -2 -12   2  161.88    9.10
  -2  12   2  156.88   11.30
   2  12  -2  151.58   11.30
  -1 -12   2  188.58   13.40
   1 -12  -2  208.78   12.50
  -1 -12   2  206.48   12.60
  -1 -12   2  213.78   10.20
   1 -12  -2  211.38   12.80
   1 -12  -2  198.48   12.20
  -1  12   2  180.98   12.00
   0 -12   2  146.29   11.90
   0 -12  -2  137.99   10.80
   0 -12  -2  127.39   10.20
   0 -12   2  150.38    8.30
   0 -12  -2  139.69   10.60
   0 -12   2  140.89   10.20
   0  12   2  151.48   10.80
   0  12  -2  128.79   10.40
   1 -12   2  201.98    9.70
  -1 -12  -2  184.38   12.50
  -1 -12  -2  212.48   13.10
  -1 -12  -2  218.98   12.80
  -1  12  -2  192.28   12.40
   1  12   2  212.38   14.50
   2 -12   2  254.87   11.20
  -2 -12  -2  244.58   14.20
  -2 -12  -2  238.48   14.30
  -2 -12  -2  246.58   13.90
   2 -12   2  263.57   15.00
  -2  12  -2  266.37   14.40
  -3 -12  -2   63.99    8.70
  -3 -12  -2   57.19    9.20
   3 -12   2   65.79    7.20
  -3 -12  -2   84.69   10.20
   3 -12   2   47.90    8.00
  -3  12  -2   56.39    7.80
  -4 -12  -2   34.00    6.90
  -4 -12  -2   48.60    8.40
   4 -12   2   41.10    8.10
  -4 -12  -2   49.30    9.30
   4 -12   2   45.70    6.60
  -4  12  -2   27.30    5.90
   5 -12   2   35.40    7.80
  -5 -12  -2   53.59   10.50
  -5 -12  -2   56.09    9.20
   5 -12   2   52.99    7.30
  -5 -12  -2   50.99    8.70
  -5  12  -2   57.29    8.80
  -6 -12  -2   -4.80    4.20
  -6 -12  -2   -3.00    2.70
   6 -12   2    0.30    3.60
   6 -12   2    6.80    3.00
  -6 -12  -2   -1.80    3.40
  -6  12  -2    7.10    3.70
  -7 -12  -2   13.90    4.90
   7 -12   2    3.40    2.30
  -7 -12  -2   12.90    6.70
   7 -12   2    6.40    4.90
  -7  12  -2   10.30    4.90
   8 -12   2   14.50    4.20
  -8 -12  -2    7.70    4.30
   8 -12   2    8.60    5.00
  -8 -12  -2    4.10    6.30
   8  12   2   13.10    5.60
  -8  12  -2   12.00    5.00
  -9 -12  -2    5.00    3.10
   9 -12   2    3.80    2.00
  -9 -12  -2   -5.30    4.10
   9 -12   2    6.00    4.70
   9  12   2    5.90    4.00
 -10 -12  -2  101.19   13.00
  10 -12   2  121.29   10.70
 -10 -12  -2   91.89   14.70
  10 -12   2  138.79   17.10
 -10  12  -2  116.09   13.20
  10  12   2  149.79   17.20
  11 -12   2   86.39   12.40
  11 -12   2   70.19   11.80
 -11 -12  -2   75.29   11.30
 -11 -12  -2   59.29   12.50
 -11  12  -2   68.99   10.80
  11  12   2   61.59   11.10
  12 -12   2    3.40    2.00
 -12 -12  -2    3.90    5.10
  12 -12   2    9.30    5.00
 -12 -12  -2    3.00    2.80
 -12  12  -2    4.10    3.40
  12  12   2    7.20    5.10
  12 -13  -2   75.79   12.50
  12 -13  -2   64.39   10.60
 -12 -13   2   77.09   14.70
 -12 -13   2   51.79   12.50
  12  13  -2   57.69   10.70
 -11 -13   2  241.08   20.70
  11 -13  -2  181.48   15.10
 -11 -13   2  173.88   14.40
  11 -13  -2  187.68   15.40
 -11  13   2  213.48   15.90
  11  13  -2  212.98   15.80
 -10 -13   2   23.90    7.00
  10 -13  -2   27.70    7.00
  10 -13  -2   36.10    8.40
 -10 -13   2   47.50   11.00
  10  13  -2   41.40    8.80
 -10  13   2   34.50    7.70
   9 -13  -2  360.06   20.50
   9 -13  -2  331.07   19.70
  -9 -13   2  339.27   19.90
  -9 -13   2  340.97   23.30
   9  13  -2  336.57   18.80
  -9  13   2  327.97   19.50
  -8 -13   2    4.50    5.60
  -8 -13   2    7.20    4.00
   8 -13  -2   -2.10    2.80
   8 -13  -2    1.90    3.00
  -8  13   2    1.50    2.80
   8  13  -2   -3.80    3.00
  -7 -13   2  282.77   17.20
   7 -13  -2  274.67   16.40
   7 -13  -2  275.57   16.70
  -7 -13   2  295.97   20.70
   7  13  -2  265.67   15.20
  -7  13   2  264.07   16.40
  -6 -13   2   34.60    6.40
  -6 -13   2   48.50   10.90
  -6 -13   2   50.09    9.00
   6 -13  -2   36.00    7.40
   6 -13  -2   40.00    7.90
  -6  13   2   37.00    7.60
  -5 -13   2  188.98   15.80
   5 -13  -2  166.18   12.10
   5 -13  -2  193.88   13.20
  -5 -13   2  187.68   11.30
  -5 -13   2  201.38   13.40
  -5  13   2  171.58   12.80
  -4 -13   2   30.60    6.60
  -4 -13   2   21.40    4.90
   4 -13  -2   27.20    6.40
   4 -13  -2   22.80    5.80
  -4 -13   2   32.40    8.50
  -4  13   2   34.00    7.50
  -3 -13   2  127.39   10.90
  -3 -13   2  151.78   15.70
   3 -13  -2  118.99   10.30
  -3 -13   2  125.99    9.00
   3 -13  -2  134.19   11.00
   3  13  -2  170.38   18.50
  -3  13   2  144.59   12.00
   2 -13  -2  233.98   13.50
   2 -13  -2  216.48   13.30
  -2 -13   2  192.28   14.60
  -2 -13   2  224.68   11.10
   2 -13  -2  219.48   13.30
  -2 -13   2  226.58   13.90
  -2  13   2  202.08   13.30
   1 -13  -2   22.40    5.90
  -1 -13   2   34.50    7.70
   1 -13  -2   20.00    5.90
   1 -13  -2   27.40    6.40
  -1 -13   2   28.40    5.00
   1  13  -2   21.20    5.10
  -1  13   2   27.50    6.30
   0 -13   2    7.00    4.90
   0 -13  -2    9.30    4.90
   0 -13   2   11.10    3.50
   0 -13  -2   10.70    4.50
   0 -13  -2   15.70    5.40
   0  13  -2   14.00    5.10
   1 -13   2    6.00    2.70
   1 -13   2    2.80    4.20
  -1 -13  -2    0.40    3.20
  -1 -13  -2    4.20    4.00
  -1 -13  -2   -0.60    4.00
  -1  13  -2    2.30    3.40
  -2 -13  -2  135.09   10.90
  -2 -13  -2  165.08   12.30
   2 -13   2  140.99    8.70
  -2 -13  -2  147.89   12.20
   2 -13   2  141.79   12.00
  -2  13  -2  153.58   11.50
  -3 -13  -2    3.90    3.30
   3 -13   2    2.70    2.30
  -3 -13  -2   -0.60    3.30
  -3 -13  -2   -1.30    4.70
   3 -13   2   -2.20    3.60
  -3  13  -2    0.80    3.10
   4 -13   2  263.57   12.70
  -4 -13  -2  244.68   14.90
   4 -13   2  257.67   16.10
  -4 -13  -2  247.08   15.40
  -4 -13  -2  281.17   17.40
  -4  13  -2  261.67   15.20
  -5 -13  -2   11.10    6.50
  -5 -13  -2   11.90    5.10
   5 -13   2    9.10    2.70
   5 -13   2    5.70    4.10
  -5 -13  -2    8.70    4.00
  -5  13  -2   14.00    4.90
  -6 -13  -2  138.09   14.60
   6 -13   2  128.09    9.50
   6 -13   2  126.39   14.60
  -6 -13  -2  125.79   11.40
  -6 -13  -2  157.88   14.60
  -6  13  -2  131.99   11.60
  -7 -13  -2  134.19   12.20
  -7 -13  -2  124.59   14.50
   7 -13   2  122.39    9.50
  -7 -13  -2  126.59   16.10
   7 -13   2  104.69   14.10
  -7  13  -2  101.49   12.10
   8 -13   2  189.68   14.90
  -8 -13  -2  215.38   17.80
  -8 -13  -2  217.98   15.70
   8 -13   2  179.88   12.30
  -8  13  -2  206.78   14.90
  -9 -13  -2  275.67   20.60
  -9 -13  -2  293.27   18.40
   9 -13   2  311.47   16.70
   9 -13   2  287.27   19.00
  -9  13  -2  246.08   16.30
   9  13   2  256.17   18.00
 -10 -13  -2    6.80    4.00
 -10 -13  -2    8.50    5.50
  10 -13   2    4.20    3.40
 -10  13  -2   12.50    4.50
  10  13   2   13.70    5.40
 -11 -13  -2   -3.30    2.00
  11 -13   2    0.70    3.80
 -11 -13  -2    7.10    5.00
  11  13   2    0.50    3.30
 -11  13  -2    4.30    2.90
 -12 -13  -2    1.00    5.80
  12 -13   2    0.30    3.70
 -12 -13  -2   -0.50    2.20
  12  13   2   -9.10    2.40
  12 -14  -2  147.09   13.00
  12 -14  -2  134.29   16.50
 -12  14   2  106.19   13.60
  11 -14  -2    7.00    3.80
 -11 -14   2    8.60    7.90
  11 -14  -2    2.80    2.70
 -11  14   2    4.00    2.50
  10 -14  -2  146.09   13.10
 -10 -14   2  121.19   17.60
  10 -14  -2  124.49   15.00
  10  14  -2  147.99   16.30
 -10  14   2  118.29   15.40
  -9 -14   2   34.00    6.40
   9 -14  -2   31.80    7.80
   9 -14  -2   35.30    8.40
  -9 -14   2   29.20    9.50
   9  14  -2   31.00    7.00
  -9  14   2   38.80    7.80
  -8 -14   2  250.17   16.60
   8 -14  -2  236.38   16.10
  -8 -14   2  200.68   18.30
   8 -14  -2  236.48   16.20
  -8  14   2  304.77   18.30
   7 -14  -2    4.70    3.40
  -7 -14   2    1.60    1.90
  -7 -14   2   -2.50    4.90
   7 -14  -2    6.40    3.60
  -7 -14   2   -1.70    1.50
  -7  14   2    7.30    3.50
   6 -14  -2   28.70    6.30
  -6 -14   2   36.60    7.30
   6 -14  -2   46.60    8.80
  -6 -14   2   30.10    8.80
  -6 -14   2   35.20    6.00
  -6  14   2   35.20    7.20
  -5 -14   2  113.99   10.00
   5 -14  -2  104.49   11.90
  -5 -14   2   88.79    7.90
  -5 -14   2   95.89   13.70
   5 -14  -2  119.79   10.80
  -5  14   2  124.29   13.70
  -4 -14   2  651.73   26.20
   4 -14  -2  689.03   25.20
   4 -14  -2  646.04   24.30
  -4 -14   2  630.74   21.80
  -4 -14   2  636.44   27.90
  -4  14   2  671.23   26.00
   3 -14  -2  129.89   10.90
   3 -14  -2  118.69   10.60
  -3 -14   2  120.89    8.80
  -3 -14   2   86.59   12.00
  -3  14   2  127.99   11.00
   2 -14  -2  128.39   10.90
  -2 -14   2  143.79   15.40
  -2 -14   2  148.59    9.10
   2 -14  -2  139.29   11.10
  -2  14   2  132.49   10.80
  -1 -14   2  109.39   12.40
   1 -14  -2  126.19   11.10
  -1 -14   2  130.19    8.50
   1 -14  -2  144.89   11.30
   1 -14  -2  146.59   11.10
   1  14  -2  127.99   10.90
   0 -14  -2  269.67   15.40
   0 -14  -2  240.68   14.70
   0 -14   2  254.67   11.60
   0 -14  -2  266.67   14.70
   0 -14   2  217.18   15.30
   0  14  -2  236.38   14.80
   1 -14   2   -0.70    3.80
  -1 -14  -2    5.40    4.10
  -1 -14  -2    7.10    4.50
  -1 -14  -2    1.10    3.60
   1 -14   2    4.70    2.60
  -1  14  -2    4.80    3.10
   2 -14   2   19.20    4.10
  -2 -14  -2   23.10    6.40
  -2 -14  -2   15.50    4.90
   2 -14   2   12.40    5.40
  -2 -14  -2   14.60    5.20
  -2  14  -2   16.90    5.60
   3 -14   2  111.89    8.80
  -3 -14  -2  132.59   14.50
   3 -14   2  141.59   14.90
  -3 -14  -2  122.99   12.80
  -3 -14  -2  113.59   12.80
  -3  14  -2  112.79   10.30
  -4 -14  -2   89.69   13.00
  -4 -14  -2   67.69   10.00
   4 -14   2   52.79    9.50
  -4 -14  -2   56.29    8.90
   4 -14   2   80.19   10.80
  -4  14  -2   51.79    8.30
   5 -14   2  107.99   15.70
  -5 -14  -2   77.39   10.50
   5 -14   2   71.49   10.90
  -5 -14  -2   77.29   10.30
  -5 -14  -2   68.59   11.20
  -5  14  -2   91.89   11.00
   6 -14   2   14.30    6.00
  -6 -14  -2   17.60    7.20
  -6 -14  -2   17.60    5.90
  -6 -14  -2    9.90    4.20
  -6  14  -2   22.20    6.30
   7 -14   2   22.80    6.70
  -7 -14  -2   32.60    9.30
  -7 -14  -2   28.50    7.00
  -7 -14  -2   26.50    6.60
  -7  14  -2   39.90    8.10
   8 -14   2   18.20    6.40
  -8 -14  -2   16.70    5.80
  -8 -14  -2   14.30    6.90
  -8 -14  -2   12.40    5.10
  -8  14  -2    7.50    4.40
   9 -14   2    3.90    3.10
  -9 -14  -2    3.30    2.80
  -9 -14  -2    5.50    5.10
  -9  14  -2    5.90    3.10
 -10 -14  -2   58.59   12.40
  10 -14   2   60.59   11.00
 -10 -14  -2   54.39    9.50
 -10  14  -2   58.09   10.10
 -11 -14  -2    5.70    4.20
  11 -14   2    5.20    3.70
 -11 -14  -2    3.30    5.10
 -11  14  -2   -1.70    2.00
  11  14   2    4.50    3.10
  11 -15  -2   59.79   10.30
  11 -15  -2   68.89   10.80
 -11 -15   2   39.00    9.90
 -10 -15   2   79.29   15.00
  10 -15  -2   62.39   10.90
  10 -15  -2   65.69   10.90
 -10  15   2   51.39    8.90
  -9 -15   2   81.29   14.70
   9 -15  -2   73.79   11.30
   9 -15  -2   92.59   13.00
  -9  15   2   79.99   11.60
  -8 -15   2   29.40    9.20
   8 -15  -2   27.70    7.00
   8 -15  -2   31.00    7.00
  -8  15   2   21.10    5.10
  -7 -15   2    1.90    5.20
   7 -15  -2    4.00    3.60
   7 -15  -2    9.10    4.20
  -7  15   2    0.00    1.90
   6 -15  -2    8.00    4.10
  -6 -15   2    2.50    4.80
   6 -15  -2    8.10    3.70
  -6  15   2   15.60    4.70
  -5 -15   2  188.08   16.60
   5 -15  -2  169.38   12.90
   5 -15  -2  159.58   12.50
  -5  15   2  163.98   12.40
   4 -15  -2  101.69   12.00
  -4 -15   2   62.99   11.40
   4 -15  -2   83.19   10.70
  -4  15   2   65.29   10.40
   3 -15  -2   85.29   10.90
  -3 -15   2   90.59   13.10
   3 -15  -2   83.99   10.60
  -2 -15   2   49.30   10.00
   2 -15  -2   46.40    8.00
   2 -15  -2   52.19    8.10
  -1 -15   2  156.78   13.90
   1 -15  -2  171.98   12.40
   1 -15  -2  165.58   12.40
   1  15  -2  160.98   12.20
   0 -15  -2    7.10    4.60
   0 -15  -2   11.00    4.20
   0 -15   2    7.40    5.50
   0 -15  -2    7.80    4.60
   0  15  -2   15.40    4.30
  -1 -15  -2  194.48   13.20
  -1 -15  -2  179.38   12.80
  -1 -15  -2  195.48   14.20
   1 -15   2  185.28   14.40
  -1  15  -2  195.28   13.50
  -2 -15  -2   64.49    9.40
  -2 -15  -2   65.89    9.60
   2 -15   2   62.49   10.40
  -2 -15  -2   56.59    9.60
  -2  15  -2   62.69    9.90
  -3 -15  -2   12.80    5.60
  -3 -15  -2   12.30    4.50
  -3 -15  -2   14.30    5.30
   3 -15   2   11.30    5.40
  -3  15  -2   17.80    5.00
  -4 -15  -2    5.10    3.70
   4 -15   2    0.00    3.60
  -4 -15  -2    2.50    2.80
  -4 -15  -2    8.50    5.70
  -4  15  -2    2.10    3.10
  -5 -15  -2  568.64   26.80
  -5 -15  -2  521.65   23.70
   5 -15   2  555.34   25.70
  -5 -15  -2  563.54   25.10
  -5  15  -2  615.24   25.80
  -6 -15  -2   67.29   10.10
  -6 -15  -2   80.79   11.60
  -6 -15  -2  103.89   15.10
   6 -15   2   75.89   11.60
  -6  15  -2   86.79   11.80
   7 -15   2    2.10    3.70
  -7 -15  -2   -4.20    2.50
  -7 -15  -2    2.40    3.10
  -7 -15  -2   -5.50    3.90
  -7  15  -2    0.90    3.00
  -8 -15  -2   60.39   12.20
  -8 -15  -2   48.00    9.60
  -8 -15  -2   47.50    9.50
   8 -15   2   58.49   10.70
  -8  15  -2   73.89   11.40
  -9 -15  -2  309.37   22.00
  -9 -15  -2  246.48   17.90
   9 -15   2  231.68   17.80
  -9 -15  -2  260.27   17.80
  -9  15  -2  261.67   17.60
 -10 -15  -2    3.20    4.00
  10 -15   2    3.20    2.90
 -10 -15  -2   16.10    6.20
 -10 -15  -2    9.20    4.20
 -10  15  -2    6.00    3.70
 -11 -15  -2   13.00    5.60
  11 -15   2   22.30    6.10
 -11  15  -2   16.70    3.60
  10 -16  -2   30.10    7.10
 -10 -16   2   21.90    8.50
  10 -16  -2   35.40    7.80
  -9 -16   2   15.20    6.30
   9 -16  -2    4.90    3.40
   9 -16  -2    9.10    3.70
   8 -16  -2   17.00    5.30
  -8 -16   2   21.20    7.80
   8 -16  -2   16.00    4.80
   7 -16  -2   23.60    6.40
   7 -16  -2   27.70    7.60
  -7 -16   2   28.40    8.50
   6 -16  -2   -2.90    2.00
   6 -16  -2    4.10    3.40
  -6 -16   2   -4.30    4.10
   5 -16  -2  256.47   16.30
  -5 -16   2  269.27   19.40
   5 -16  -2  249.38   15.50
   4 -16  -2   39.00    7.60
   4 -16  -2   31.50    7.00
  -4 -16   2   36.40    9.00
  -3 -16   2    8.50    5.70
   3 -16  -2   13.40    5.30
   3 -16  -2   11.00    4.90
  -2 -16   2   21.90    7.90
   2 -16  -2   10.00    4.40
   2 -16  -2   10.20    4.40
   1 -16  -2  122.59   13.50
  -1 -16   2  116.69   14.80
   1 -16  -2  123.19   10.80
   0 -16  -2   77.59   10.90
   0 -16  -2   98.09   11.40
   0 -16   2   85.69   12.30
   0  16  -2   72.29   10.70
   1 -16   2   95.39   13.20
  -1 -16  -2   86.69   11.70
  -1 -16  -2  110.49   12.40
  -1  16  -2   78.39   10.50
   2 -16   2  216.38   16.00
  -2 -16  -2  246.38   15.50
  -2 -16  -2  269.17   15.90
  -2 -16  -2  253.57   16.70
  -2  16  -2  265.07   16.10
  -3 -16  -2   14.10    4.40
  -3 -16  -2   12.80    5.20
  -3 -16  -2   16.50    6.60
   3 -16   2   14.90    6.30
  -3  16  -2   21.90    6.00
  -4 -16  -2  409.86   20.90
  -4 -16  -2  378.16   19.90
   4 -16   2  379.76   21.20
  -4 -16  -2  372.16   21.50
  -4  16  -2  350.96   19.80
   5 -16   2    9.00    4.40
  -5 -16  -2    7.60    6.80
  -5 -16  -2    8.40    4.70
  -5 -16  -2    7.50    3.70
  -5  16  -2    3.80    2.90
  -6 -16  -2  275.67   19.50
   6 -16   2  283.17   18.70
  -6 -16  -2  247.48   16.90
  -6 -16  -2  275.07   17.60
  -6  16  -2  311.27   18.70
  -7 -16  -2   27.60    8.10
  -7 -16  -2   16.90    5.60
  -7 -16  -2   20.10    6.20
   7 -16   2   23.20    6.80
  -7  16  -2   27.50    7.00
  -8 -16  -2   95.99   12.70
   8 -16   2  117.49   15.80
  -8 -16  -2  125.69   17.70
  -8 -16  -2  112.89   15.00
  -8  16  -2  117.99   14.80
  -9 -16  -2    5.30    2.80
  -9 -16  -2   10.20    4.00
  -9 -16  -2   13.50    6.60
   9 -16   2    9.40    3.90
  -9  16  -2   11.90    4.50
 -10 -16  -2   83.99   12.70
 -10 -16  -2   76.79   14.30
 -10 -16  -2   67.09   11.50
  10 -16   2   78.39   12.10
 -10  16  -2   57.89   10.20
   9 -17  -2    1.10    2.20
   9 -17  -2    3.10    2.90
  -9 -17   2    5.00    5.40
   8 -17  -2    4.90    2.20
  -8 -17   2    3.10    4.50
   8 -17  -2   10.90    4.90
   7 -17  -2   10.40    3.80
  -7 -17   2   15.20    7.30
   7 -17  -2    0.80    2.70
  -6 -17   2    2.80    5.60
   6 -17  -2   11.90    4.80
   6 -17  -2   15.00    4.40
  -5 -17   2    6.10    6.30
   5 -17  -2    6.10    4.20
   5 -17  -2    2.90    2.60
   4 -17  -2  135.99   12.00
   4 -17  -2  137.29   11.30
  -4 -17   2  117.29   16.00
   3 -17  -2    3.10    3.10
   3 -17  -2    1.50    3.40
  -2 -17   2   21.20    7.10
   2 -17  -2   15.70    4.80
   2 -17  -2   11.50    4.70
   1 -17  -2  344.47   19.20
   1 -17  -2  361.86   18.20
  -1 -17   2  333.57   20.60
   0 -17  -2   23.20    6.20
   0 -17  -2   38.20    8.40
   0 -17   2   22.30    7.40
  -1 -17  -2   97.89   12.60
   1 -17   2  150.18   16.90
  -1 -17  -2  148.79   11.80
  -2 -17  -2   23.20    6.70
  -2 -17  -2   21.00    5.80
   2 -17   2   21.10    6.90
  -2  17  -2   35.90    6.80
   3 -17   2  149.79   13.50
  -3 -17  -2  151.18   13.80
  -3 -17  -2  161.78   12.90
  -3  17  -2  143.69   12.20
  -4 -17  -2   14.20    5.20
  -4 -17  -2   32.40    6.70
  -4 -17  -2   24.20    7.60
   4 -17   2   24.40    6.80
  -4  17  -2   21.80    5.90
  -5 -17  -2  280.07   17.50
   5 -17   2  256.07   18.10
  -5 -17  -2  303.67   18.40
  -5 -17  -2  290.87   19.80
  -5  17  -2  287.47   18.30
  -6 -17  -2    0.70    2.00
  -6 -17  -2    4.30    4.30
  -6 -17  -2   -2.70    2.90
   6 -17   2    4.90    4.00
  -6  17  -2   10.50    3.50
  -7 -17  -2   67.99   10.90
  -7 -17  -2   67.29   12.30
   7 -17   2   62.09   11.20
  -7 -17  -2   70.69   11.30
  -7  17  -2   87.39   13.20
  -8 -17  -2   23.80    6.50
  -8 -17  -2   25.10    6.70
  -8 -17  -2   31.10    9.80
   8 -17   2   24.90    7.30
  -8  17  -2   26.50    6.20
   9 -17   2    1.80    3.30
  -9 -17  -2    3.60    5.50
  -9 -17  -2    4.30    2.70
  -9  17  -2    8.90    3.00
  -9 -18   2    9.60    7.30
   8 -18  -2   35.10    8.30
  -8 -18   2   36.50   10.30
   7 -18  -2  107.19   13.70
  -7 -18   2  167.98   20.70
  -6 -18   2   -2.50    3.70
   6 -18  -2    5.30    3.40
   5 -18  -2    2.50    2.50
   5 -18  -2    5.50    3.00
  -5 -18   2   11.90    5.40
   4 -18  -2    1.10    3.30
  -4 -18   2    6.90    5.50
  -3 -18   2  107.89   14.70
   3 -18  -2  122.99   14.40
   2 -18  -2  229.68   15.80
   2 -18  -2  249.97   15.30
  -2 -18   2  236.48   17.90
  -1 -18   2    1.80    4.30
   1 -18  -2   -1.20    1.90
   1 -18  -2    4.80    4.30
   0 -18   2   36.10    9.00
   0 -18  -2   32.20    7.10
   0 -18  -2   22.40    6.50
  -1 -18  -2   67.39   11.40
  -1 -18  -2   76.89   10.30
   1 -18   2   63.29   11.60
   2 -18   2   72.59   11.40
  -2 -18  -2   82.29   12.50
   3 -18   2   73.79   11.90
  -3 -18  -2   61.99   11.00
  -3  18  -2   84.19   18.30
  -4 -18  -2   56.39   10.10
   4 -18   2   41.60    9.20
  -4 -18  -2   55.99    9.40
  -4  18  -2   54.69   10.00
  -5 -18  -2    1.00    3.80
   5 -18   2    4.20    4.10
  -5 -18  -2   -3.30    2.00
  -5  18  -2   -2.80    2.00
  -6 -18  -2   39.90    9.90
  -6 -18  -2   19.80    5.40
   6 -18   2   31.20    7.90
  -6  18  -2   45.50    8.00
   7 -18   2   97.89   14.90
  -7 -18  -2  110.19   14.50
  -7  18  -2  115.09   15.20
  -8 -18  -2   38.20    8.50
  -8 -18  -2   77.59   13.80
   8 -18   2   40.30    9.30
  -9 -18  -2   40.80   10.70
   9 -18   2   42.50   10.20
  -9  18  -2   61.79   10.30
  -8 -19   2   19.50   10.50
  -7 -19   2   28.70    8.60
  -6 -19   2   75.39   13.50
   6 -19  -2  115.39   15.10
  -5 -19   2   87.69   14.30
   5 -19  -2   97.69   12.90
  -4 -19   2   21.60    7.10
   4 -19  -2   15.70    4.80
  -3 -19   2    4.70    5.30
   3 -19  -2    3.00    3.10
  -2 -19   2   56.29   11.20
   2 -19  -2   75.69   11.60
   1 -19  -2   61.39   10.60
  -1 -19   2   52.89   10.60
   0 -19  -2   17.30    5.90
   0 -19   2   28.30    8.20
  -1 -19  -2   15.50    5.50
   1 -19   2   10.60    5.40
  -2 -19  -2    0.30    4.40
   2 -19   2    3.70    3.60
   3 -19   2   20.40    6.90
  -3 -19  -2   20.20    7.00
   4 -19   2   10.70    4.40
  -4 -19  -2   10.90    5.00
   5 -19   2   48.60   10.20
  -5 -19  -2   38.40    9.20
  -6 -19  -2   40.20    9.60
   6 -19   2   38.70    9.00
   7 -19   2  143.39   18.10
  -7 -19  -2  123.19   17.30
  -7  19  -2   91.49   12.70
   8 -19   2    9.10    4.20
  -8 -19  -2    9.50    4.90
  -6 -20   2  253.57   20.30
  -5 -20   2    1.20    3.50
   4 -20  -2   12.60    5.50
  -4 -20   2   12.50    5.40
  -3 -20   2    3.80    3.50
   3 -20  -2   -3.00    2.40
   2 -20  -2  103.29   13.30
  -2 -20   2   92.09   14.00
   1 -20  -2  159.78   13.60
  -1 -20   2  176.88   15.70
   0 -20   2    6.00    3.90
   0 -20  -2    1.30    3.00
  -1 -20  -2    4.20    3.60
   1 -20   2    1.50    3.50
   2 -20   2   23.80    6.60
  -2 -20  -2   17.40    5.80
  -3 -20  -2   80.69   12.80
   3 -20   2  103.49   14.50
   4 -20   2    7.70    4.10
  -4 -20  -2   24.20    7.80
  -5 -20  -2   -3.80    2.70
   5 -20   2   -1.20    2.80
  -6 -20  -2    8.20    5.00
   6 -20   2    1.30    3.10
  -5 -21   2   63.99   11.60
  -4 -21   2   21.80    7.00
   3 -21  -2   25.50   11.20
  -3 -21   2   31.30    8.00
  -2 -21   2   14.30    5.50
   2 -21  -2   29.00    7.10
   1 -21  -2   28.30    6.70
  -1 -21   2   15.30    5.40
   0 -21  -2   -2.00    2.60
   0 -21   2    7.80    3.90
  -1 -21  -2   17.30    5.50
   1 -21   2   43.20    9.70
   2 -21   2    4.70    3.70
  -2 -21  -2   -1.30    2.70
  -3 -21  -2   11.10    5.20
   3 -21   2    8.00    3.60
  -4 -21  -2   21.30    5.80
   4 -21   2   13.80    5.80
   5 -21   2   41.70    9.00
  -5 -21  -2   20.60    7.30
  -3 -22   2   25.10    6.90
  -2 -22   2    5.50    3.50
  -1 -22   2    8.00    5.00
   0 -22   2    3.60    4.20
   0 -22  -2    6.20    3.20
  -1 -22  -2   81.69   12.70
   1 -22   2  111.49   15.50
   2 -22   2   13.80    4.00
  -2 -22  -2   13.20    4.20
   3 -22   2   35.10    7.20
  -3 -22  -2   41.20    8.80
 -15   0   3   54.89    9.10
  15   0  -3   54.89   11.30
 -14   0   3   -7.40    2.90
 -14   0   3    4.50    3.00
  14   0  -3   14.50    4.70
 -13   0   3   19.20    7.10
 -13   0   3   17.00    5.10
  13   0  -3   12.20    5.00
 -12   0   3    4.20    5.00
  12   0  -3    2.50    3.10
 -12   0   3   -2.30    2.40
 -11   0   3   11.70    5.00
  11   0  -3    9.30    5.20
 -11   0   3    4.10    4.90
 -10   0   3   -0.50    2.70
  10   0  -3   -3.40    2.80
 -10   0   3    4.90    4.80
  -9   0   3    7.60    4.70
  -9   0   3    3.30    3.70
   9   0  -3   12.10    5.00
   8   0  -3   -1.30    3.20
  -8   0   3   -0.80    3.10
  -8   0   3   -1.20    3.20
  -7   0   3   -0.10    3.20
   7   0  -3    4.60    3.30
   7   0  -3    0.60    1.60
  -7   0   3    1.70    2.90
  -6   0   3    1.10    2.20
  -6   0   3   -0.20    2.90
   6   0  -3   -2.00    1.40
   6   0  -3   -0.60    2.30
   5   0  -3  700.53   19.90
   5   0  -3  702.83   19.00
  -5   0   3  687.83   19.30
  -5   0   3  677.53   19.20
  -4   0   3    0.60    2.30
   4   0  -3   -0.30    1.70
  -4   0   3   -0.30    1.90
   4   0  -3    0.70    2.10
  -3   0   3  155.38    6.70
   3   0  -3  145.99    7.00
   3   0  -3  138.89    7.10
   2   0  -3   -3.10    1.80
   2   0  -3   -3.70    1.50
  -2   0   3   -3.90    1.60
  -2   0   3   -4.30    1.60
  -1   0   3  151.48    4.50
  -1   0   3  153.38    5.40
   1   0  -3  149.09    5.50
   1   0  -3  161.18    5.60
   1   0  -3  147.69    5.40
   0   0  -3    0.10    0.80
   0   0   3   -0.50    1.00
   0   0  -3   -0.10    0.80
   0   0  -3    0.70    1.20
   1   0   3 1282.97   24.30
   1   0   3 1277.47   23.90
   2   0   3   -2.40    1.70
   2   0   3    0.50    1.90
   3   0   3 1857.41   36.90
   3   0   3 1842.32   36.40
   4   0   3    1.10    2.60
   4   0   3   -2.20    2.20
  -4   0  -3   -1.40    1.00
  -4   0  -3   -0.30    1.10
  -5   0  -3 2118.49   37.50
  -5   0  -3 2110.19   37.50
   5   0   3 2080.39   44.70
   5   0   3 2066.19   44.00
  -6   0  -3    1.80    1.70
  -6   0  -3   -2.90    2.70
   6   0   3   -0.60    2.60
  -6   0  -3   -1.40    1.50
  -7   0  -3  128.49   10.50
   7   0   3  138.19   10.60
  -7   0  -3  137.69    7.60
  -7   0  -3  135.09    7.30
  -8   0  -3    3.60    4.60
   8   0   3    3.90    3.80
  -8   0  -3    2.70    2.80
  -9   0  -3  349.67   19.10
  -9   0  -3  358.16   14.50
   9   0   3  326.07   17.80
 -10   0  -3   -1.20    3.90
 -10   0  -3    1.50    2.70
  10   0   3   -1.90    3.50
 -11   0  -3  287.07   14.90
 -11   0  -3  318.17   20.30
  11   0   3  314.97   19.30
 -12   0  -3   -0.10    3.70
 -12   0  -3   -2.40    2.50
 -13   0  -3  311.07   21.80
  13   0   3  370.66   22.30
 -13   0  -3  327.07   17.20
 -14   0  -3   -3.30    3.80
  14   0   3   -4.10    3.30
  15  -1  -3   38.20    9.00
 -15  -1   3   21.60    5.70
 -15   1   3   22.90    5.30
  15   1  -3   27.20    7.40
 -15   1   3   22.00    7.50
 -14  -1   3   35.70    9.20
 -14  -1   3   60.09    9.90
  14  -1  -3   63.19   11.30
 -14   1   3   44.70    9.20
 -14   1   3   62.69   10.10
  13  -1  -3   -1.50    3.20
 -13  -1   3    6.80    5.50
 -13  -1   3    1.20    2.80
 -13   1   3    4.70    3.10
  13   1  -3    0.20    3.70
 -13   1   3    2.70    3.80
 -12  -1   3   58.49   10.90
  12  -1  -3   67.49   10.80
 -12  -1   3   62.29    9.70
  12   1  -3   52.99    9.80
 -12   1   3   61.99   11.10
 -12   1   3   48.40    8.10
  11  -1  -3    1.10    3.80
 -11  -1   3    0.60    4.60
 -11  -1   3   -0.50    3.10
 -11   1   3    2.20    3.90
  11   1  -3    0.40    3.50
 -11   1   3   -1.00    4.10
 -10  -1   3   71.39   11.00
  10  -1  -3   64.09   10.30
 -10  -1   3   61.59    9.20
 -10   1   3   56.49    8.80
  10   1  -3   55.69    9.00
 -10   1   3   51.99    9.50
  -9  -1   3  144.69   11.10
  -9  -1   3  163.78   12.90
   9  -1  -3  153.48   12.40
  -9   1   3  160.18   11.50
  -9   1   3  161.38   12.40
   9   1  -3  148.69   11.90
   8  -1  -3  117.09   10.50
  -8  -1   3  126.09   10.80
  -8  -1   3  124.39   10.00
   8   1  -3  129.09   10.50
  -8   1   3  123.99   10.30
  -8   1   3  116.89    9.70
   7  -1  -3    1.70    1.80
   7  -1  -3   -2.10    2.40
  -7  -1   3   -0.60    2.60
  -7  -1   3   -4.00    2.70
   7   1  -3    1.30    2.00
   7   1  -3   -1.10    2.60
  -7   1   3    4.00    3.20
  -7   1   3    2.00    3.30
   6  -1  -3   99.29    8.20
  -6  -1   3  103.59    8.30
   6  -1  -3  100.09    7.10
  -6  -1   3  106.39    7.90
   6   1  -3  108.59    8.00
  -6   1   3  101.59    7.70
  -6   1   3   96.09    7.70
   6   1  -3   95.99    7.00
  -5  -1   3  181.58    9.60
   5  -1  -3  179.58    8.90
   5  -1  -3  177.78    9.60
   5   1  -3  189.08    9.00
   5   1  -3  183.18    9.40
  -5   1   3  171.98    9.00
   4  -1  -3   82.19    6.20
  -4  -1   3   69.29    5.80
  -4  -1   3   79.59    6.10
   4  -1  -3   85.19    5.90
  -4   1   3   83.09    5.70
   4   1  -3   73.49    5.60
  -4   1   3   76.59    5.90
   4   1  -3   82.09    5.80
   3  -1  -3  350.96   11.40
  -3  -1   3  328.47   10.90
   3  -1  -3  346.37   11.00
  -3  -1   3  334.57   10.60
   3   1  -3  317.57   10.60
  -3   1   3  342.27    9.90
  -3   1   3  344.87   11.10
   3   1  -3  338.57   10.60
   2  -1  -3  475.15   12.30
   2  -1  -3  452.35   12.20
  -2  -1   3  466.15   12.20
  -2  -1   3  449.36   11.70
  -2   1   3  455.95   10.00
  -2   1   3  462.85   12.20
   2   1  -3  451.25   12.10
   2   1  -3  474.05   11.40
   1  -1  -3  382.76    9.90
   1  -1  -3  398.66    9.90
   1  -1  -3  396.46   10.50
  -1  -1   3  413.06    9.80
   1  -1  -3  411.26    7.10
  -1  -1   3  399.46    9.80
  -1   1   3  402.46    7.10
   1   1  -3  395.46    8.90
   1   1  -3  397.26    9.90
   1   1  -3  387.96    9.90
  -1   1   3  409.66    9.90
   0  -1   3 5784.62   91.89
   0  -1  -3 5704.23   95.09
   0  -1  -3 5804.02   90.69
   0  -1  -3 5942.41   90.49
   0  -1  -3 5643.44   92.89
   0   1  -3 5701.63   90.69
   0   1  -3 5638.64   92.59
   0   1   3 5775.62   91.49
   0   1  -3 5946.21   90.69
   1  -1   3  146.89    5.40
   1  -1   3  151.08    6.00
   1   1   3  143.09    5.30
   1   1   3  142.99    6.20
   2  -1   3   -0.80    2.00
   2  -1   3    0.50    1.80
   2   1   3    0.20    1.90
   2   1   3   -2.60    1.90
   3  -1   3  857.71   21.30
   3  -1   3  872.91   20.50
   3   1   3  891.51   21.50
  -4  -1  -3 3581.64   57.99
   4  -1   3 3542.45   64.29
  -4  -1  -3 3467.85   65.19
  -4  -1  -3 3603.84   58.09
   4  -1   3 3544.55   65.49
   4   1   3 3432.96   64.89
  -4   1  -3 3624.54   57.79
  -4   1  -3 3552.04   57.59
  -5  -1  -3   33.70    3.50
  -5  -1  -3   34.20    3.60
   5  -1   3   29.20    5.00
   5  -1   3   31.40    5.20
  -5  -1  -3   34.90    5.90
  -5   1  -3   32.60    3.50
   5   1   3   27.70    5.20
  -5   1  -3   34.50    3.60
   6  -1   3   94.49    8.10
  -6  -1  -3   78.49    5.20
  -6  -1  -3   83.79    5.40
  -6  -1  -3   86.99    9.60
   6  -1   3   90.79    8.30
   6   1   3   92.99    9.70
  -6   1  -3   76.69    5.20
  -6   1  -3   78.49    5.10
  -7  -1  -3   10.60    5.40
  -7  -1  -3   12.10    2.90
   7  -1   3    1.40    3.60
  -7  -1  -3    9.00    3.10
  -7   1  -3    9.80    3.00
  -7   1  -3   10.20    2.80
   7   1   3   15.50    5.00
  -8  -1  -3  562.54   17.60
  -8  -1  -3  519.35   22.30
   8  -1   3  544.85   21.70
  -8   1  -3  514.85   16.80
  -8   1  -3  527.85   22.30
   8   1   3  547.95   21.80
  -9  -1  -3    2.10    4.90
  -9  -1  -3    9.10    3.60
   9  -1   3   14.80    5.70
   9   1   3    6.50    4.30
  -9   1  -3   11.40    5.40
  -9   1  -3    8.00    3.60
 -10  -1  -3  378.26   21.00
 -10  -1  -3  377.86   16.30
  10  -1   3  382.76   20.10
  10   1   3  393.06   20.50
 -10   1  -3  384.76   21.20
 -10   1  -3  397.16   16.40
 -11  -1  -3   16.60    5.00
  11  -1   3   14.90    6.20
 -11  -1  -3   10.10    5.90
  11   1   3   20.00    6.80
 -11   1  -3   16.00    4.80
 -12  -1  -3   54.89   10.80
  12  -1   3   62.89   11.30
 -12  -1  -3   79.09   10.10
 -12   1  -3   77.49   13.30
 -12   1  -3   79.09   10.30
  12   1   3   69.89   11.60
 -13  -1  -3    6.60    2.70
  13  -1   3    5.50    3.20
 -13  -1  -3    2.20    4.00
  13   1   3    8.20    4.80
 -13   1  -3    1.10    5.00
 -13   1  -3   -0.50    2.00
 -14  -1  -3   12.80    6.10
  14  -1   3   37.80    8.80
 -14  -1  -3   36.10    9.70
 -14   1  -3   31.80    8.80
  15  -2  -3    3.30    3.50
 -15  -2   3    4.90    5.40
 -15  -2   3    9.20    3.50
 -15   2   3    8.50    4.60
 -15   2   3    0.40    2.00
  15   2  -3    1.80    2.60
 -14  -2   3   53.99   10.70
 -14  -2   3   67.39   11.00
  14  -2  -3   84.09   14.00
 -14   2   3   79.19   12.20
  14   2  -3   67.89   11.90
 -14   2   3   81.19   13.00
 -13  -2   3    6.40    3.40
  13  -2  -3   10.80    4.90
 -13  -2   3   -5.80    4.00
  13   2  -3    8.80    4.70
 -13   2   3    3.90    3.40
 -13   2   3    6.20    4.80
  12  -2  -3    8.50    4.80
 -12  -2   3   17.80    9.90
 -12  -2   3    9.00    4.40
 -12   2   3    7.70    3.60
 -12   2   3   18.20    6.90
  12   2  -3   11.20    5.40
 -11  -2   3  180.08   15.20
  11  -2  -3  172.78   14.10
 -11  -2   3  181.38   13.70
 -11   2   3  167.78   12.90
  11   2  -3  148.79   13.50
 -11   2   3  162.38   14.00
 -10  -2   3  551.54   22.40
  10  -2  -3  534.85   23.70
 -10  -2   3  497.55   23.30
 -10   2   3  536.35   23.20
 -10   2   3  546.25   22.10
  10   2  -3  504.15   22.70
   9  -2  -3   -2.40    3.10
  -9  -2   3    0.90    3.00
  -9  -2   3    4.80    4.90
  -9   2   3   -2.90    3.60
  -9   2   3    3.00    3.50
   9   2  -3    0.20    3.30
   8  -2  -3  245.68   14.30
  -8  -2   3  237.68   13.40
  -8  -2   3  274.87   15.20
   8   2  -3  249.97   14.10
  -8   2   3  248.18   13.70
  -8   2   3  271.87   14.40
  -7  -2   3  349.96   14.90
   7  -2  -3  337.87   13.80
  -7  -2   3  326.77   15.70
   7   2  -3  342.47   13.70
  -7   2   3  329.17   14.60
  -7   2   3  331.57   14.80
   7   2  -3  341.87   15.20
  -6  -2   3   32.30    5.60
  -6  -2   3   38.10    6.30
   6  -2  -3   28.30    5.40
   6  -2  -3   27.30    4.60
  -6   2   3   31.10    5.40
  -6   2   3   26.30    5.00
   6   2  -3   25.30    4.60
   6   2  -3   27.70    5.10
   5  -2  -3  248.08   11.50
  -5  -2   3  243.28   11.20
   5  -2  -3  240.78   10.40
   5   2  -3  225.78   10.10
   5   2  -3  235.28   10.50
  -5   2   3  223.28    9.90
   4  -2  -3   59.69    6.20
   4  -2  -3   44.40    4.80
  -4  -2   3   60.49    6.40
  -4  -2   3   57.39    6.10
  -4   2   3   58.09    4.90
  -4   2   3   60.19    5.40
   4   2  -3   56.99    5.10
   4   2  -3   62.29    5.10
   3  -2  -3  165.88    7.70
   3  -2  -3  159.68    8.10
  -3  -2   3  176.68    8.20
  -3  -2   3  171.88    8.00
   3   2  -3  173.18    7.10
  -3   2   3  169.78    7.90
   2  -2  -3   84.89    5.30
   2  -2  -3   99.39    5.90
   2  -2  -3   87.49    3.60
  -2  -2   3   84.49    5.50
  -2  -2   3   80.69    5.20
  -2   2   3   82.49    5.20
   2   2  -3   90.49    4.30
   1  -2  -3  307.57    8.90
  -1  -2   3  318.47    7.50
   1  -2  -3  308.67    9.70
   1  -2  -3  298.77    8.80
  -1  -2   3  304.27    8.80
  -1  -2   3  306.27    9.40
   1   2  -3  300.57    8.90
  -1   2   3  309.87    8.80
   1   2  -3  288.77    8.70
   1   2  -3  299.67    6.80
   0  -2  -3 2269.07   39.00
   0  -2  -3 2268.37   39.10
   0  -2  -3 2263.47   41.30
   0  -2   3 2346.57   38.50
   0  -2  -3 2310.07   37.10
   0  -2   3 2321.37   40.70
   0   2  -3 2292.97   36.80
   0   2  -3 2291.87   38.90
   0   2  -3 2316.27   36.80
   0   2  -3 2336.17   39.10
   0   2   3 2356.36   38.70
   0   2   3 2354.66   37.10
  -1  -2  -3  100.39    4.00
   1  -2   3  101.99    5.60
  -1  -2  -3  107.99    4.80
  -1  -2  -3  104.89    3.90
   1  -2   3  106.59    4.20
  -1   2  -3   99.49    3.60
  -1   2  -3  102.29    3.60
   2  -2   3  197.58    8.30
  -2  -2  -3  204.98    5.50
  -2  -2  -3  201.28    5.40
  -2  -2  -3  214.58    8.00
   2  -2   3  198.48    7.20
   2   2   3  201.28    8.70
   3  -2   3  826.82   21.30
  -3  -2  -3  871.01   16.50
  -3  -2  -3  852.41   16.40
  -3  -2  -3  857.11   21.00
   3  -2   3  861.21   20.20
  -3   2  -3  860.91   15.90
   3   2   3  887.81   21.90
  -4  -2  -3  108.29    4.90
   4  -2   3  101.79    7.20
  -4  -2  -3  103.59    4.70
  -4  -2  -3   96.49    7.20
   4  -2   3   87.49    6.60
   4   2   3  109.79    7.70
  -4   2  -3  101.99    4.50
  -4   2  -3  102.39    4.60
  -5  -2  -3  118.59    5.80
   5  -2   3  117.69    8.60
  -5  -2  -3  109.19    5.50
   5  -2   3  105.09    7.80
  -5  -2  -3  115.19    8.50
  -5   2  -3  111.39    5.40
   5   2   3  111.09    8.40
  -5   2  -3  114.79    5.50
  -6  -2  -3  624.84   16.50
   6  -2   3  590.64   20.30
   6  -2   3  634.54   21.70
  -6  -2  -3  613.44   21.40
   6   2   3  631.84   21.30
  -6   2  -3  614.94   16.10
  -6   2  -3  630.34   16.10
   7  -2   3    5.90    4.00
  -7  -2  -3   11.40    5.30
  -7  -2  -3   13.60    3.50
  -7  -2  -3    8.60    2.80
   7  -2   3   13.30    4.70
   7   2   3   11.10    4.40
  -7   2  -3    8.60    2.60
  -7   2  -3   11.80    3.30
   8  -2   3   65.19    9.20
  -8  -2  -3   64.29    9.90
   8  -2   3   58.49    9.20
  -8  -2  -3   63.29    6.80
   8   2   3   74.39   10.30
  -8   2  -3   64.39    7.00
  -9  -2  -3  471.85   17.30
   9  -2   3  481.75   21.50
  -9  -2  -3  464.75   22.50
  -9   2  -3  474.45   17.10
   9   2   3  465.95   21.40
  -9   2  -3  466.45   22.20
 -10  -2  -3   23.10    5.20
 -10  -2  -3   20.50    7.80
  10   2   3   35.40    7.90
 -10   2  -3   21.40    5.20
 -10   2  -3   13.40    6.10
  11  -2   3   -2.50    3.30
 -11  -2  -3    4.80    4.90
 -11  -2  -3   -1.20    2.70
  11   2   3    1.30    3.80
 -11   2  -3    0.70    2.80
 -12  -2  -3  359.06   17.80
  12  -2   3  303.97   19.60
 -12  -2  -3  332.37   21.60
 -12   2  -3  299.87   20.90
 -12   2  -3  353.76   17.20
  12   2   3  308.27   20.30
 -13  -2  -3   43.60    7.70
  13  -2   3   62.79   10.90
 -13  -2  -3   46.60   10.30
  13   2   3   50.39   10.40
 -13   2  -3   48.00   10.70
 -13   2  -3   62.09    8.60
  14  -2   3    9.30    5.00
 -14  -2  -3   22.10    7.80
  14   2   3   20.70    8.10
 -14   2  -3   16.40    6.90
 -15  -3   3   46.90    7.70
  15  -3  -3  103.79   22.90
 -15  -3   3   84.69   14.20
 -15   3   3   75.79   12.50
 -15   3   3   74.59   11.80
  15   3  -3   91.89   14.70
  14  -3  -3    7.90    4.50
 -14  -3   3    2.20    3.40
 -14  -3   3   17.90    7.60
  14   3  -3   12.40    5.00
 -14   3   3    4.30    5.00
 -14   3   3    6.30    2.80
  13  -3  -3    1.30    5.00
 -13  -3   3    1.20    5.20
 -13  -3   3    4.10    4.00
 -13   3   3   -0.60    4.30
 -13   3   3    6.20    3.80
  13   3  -3    3.60    3.40
 -12  -3   3   59.29   11.20
 -12  -3   3   48.60    9.10
  12  -3  -3   49.00   10.00
 -12   3   3   50.19    9.70
 -12   3   3   49.60    8.60
  11  -3  -3   50.89    9.70
 -11  -3   3   50.39   10.70
 -11  -3   3   52.59    9.70
 -11   3   3   60.39    9.40
 -11   3   3   56.69   10.40
  11   3  -3   52.29    9.80
  10  -3  -3   81.49   11.70
 -10  -3   3   61.19   10.40
 -10  -3   3   71.19    9.90
  10   3  -3   54.29    9.10
 -10   3   3   84.69   10.70
 -10   3   3   58.69    9.60
  -9  -3   3    1.00    4.20
  -9  -3   3   -5.00    2.50
   9  -3  -3   -3.10    3.00
  -9   3   3    2.60    4.00
   9   3  -3    1.50    3.10
  -9   3   3    3.10    3.80
  -8  -3   3  314.47   16.60
  -8  -3   3  303.27   15.20
   8  -3  -3  306.17   16.00
   8   3  -3  276.17   14.80
  -8   3   3  301.37   15.20
  -8   3   3  299.87   14.90
   7  -3  -3   21.50    4.70
  -7  -3   3   25.90    5.80
   7  -3  -3   19.90    5.70
  -7  -3   3   20.00    6.10
  -7   3   3    9.60    4.40
  -7   3   3   13.80    4.20
   7   3  -3   24.60    4.90
   7   3  -3   20.70    5.10
  -6  -3   3 1426.56   35.40
   6  -3  -3 1483.25   35.70
   6  -3  -3 1443.76   33.50
  -6  -3   3 1442.66   34.50
   6   3  -3 1468.85   34.30
   6   3  -3 1467.65   33.50
  -6   3   3 1446.86   34.40
   5  -3  -3    2.30    2.20
  -5  -3   3    3.60    3.10
   5  -3  -3    5.40    3.10
   5   3  -3    2.90    2.30
   5   3  -3    2.40    2.10
   4  -3  -3    8.60    3.30
  -4  -3   3    4.00    3.00
  -4  -3   3    4.80    2.80
   4  -3  -3    5.70    2.30
   4  -3  -3    3.10    2.00
   4   3  -3    6.40    2.40
   4   3  -3    3.40    2.00
  -4   3   3    0.40    2.00
  -3  -3   3  102.79    7.30
   3  -3  -3   97.39    6.70
  -3  -3   3   99.19    6.50
   3  -3  -3  102.99    5.20
   3  -3  -3   99.09    6.30
   3   3  -3   96.49    6.10
  -3   3   3  105.99    6.40
   3   3  -3  102.89    5.50
  -2  -3   3 2111.99   39.90
   2  -3  -3 2084.39   35.40
   2  -3  -3 2009.20   38.60
  -2  -3   3 2108.89   39.20
   2  -3  -3 2059.89   39.60
   2   3  -3 2098.29   35.90
  -2   3   3 2126.39   39.10
   2   3  -3 2065.29   38.70
   1  -3  -3  663.63   15.60
  -1  -3   3  670.43   11.90
   1  -3  -3  634.04   15.50
  -1  -3   3  674.83   16.50
  -1  -3   3  663.13   15.50
   1  -3  -3  650.93   16.60
   1  -3  -3  661.53   12.40
   1   3  -3  670.03   11.90
   1   3  -3  692.03   15.90
  -1   3   3  657.73   15.40
   1   3  -3  639.44   15.30
  -1   3   3  680.33   13.30
   0  -3  -3  112.89    5.20
   0  -3  -3  111.59    5.30
   0  -3  -3  105.19    6.20
   0  -3   3  113.89    4.90
   0  -3   3   99.79    5.90
   0  -3  -3  112.09    4.20
   0   3   3  107.29    4.80
   0   3  -3  100.59    4.80
   0   3  -3  114.29    5.10
  -1  -3  -3  253.87    7.50
   1  -3   3  255.27    9.30
  -1  -3  -3  246.38    7.50
  -1  -3  -3  259.37    9.60
   1  -3   3  243.68    6.40
  -1  -3  -3  251.17    7.70
  -1   3  -3  256.47    7.30
  -1   3  -3  234.38    7.00
   2  -3   3    8.90    2.20
  -2  -3  -3    8.00    2.00
   2  -3   3    3.90    2.60
  -2  -3  -3    7.20    2.60
  -2  -3  -3    6.80    1.80
  -2   3  -3    7.10    1.80
   2   3   3    7.80    2.90
  -2   3  -3    6.80    1.70
  -3  -3  -3   21.50    2.70
   3  -3   3   24.70    3.60
  -3  -3  -3   20.80    2.70
  -3  -3  -3   21.70    4.00
   3  -3   3   20.70    4.10
  -3   3  -3   25.80    2.80
   3   3   3   19.50    3.90
  -4  -3  -3  523.15   13.20
  -4  -3  -3  534.35   13.20
   4  -3   3  509.35   16.90
   4  -3   3  528.75   15.70
  -4  -3  -3  529.75   17.00
  -4   3  -3  532.55   12.90
  -4   3  -3  525.75   12.70
   4   3   3  545.65   17.60
   5  -3   3  270.47   12.00
  -5  -3  -3  280.57    9.90
   5  -3   3  300.97   13.50
  -5  -3  -3  300.87   13.50
  -5  -3  -3  287.97    9.90
   5   3   3  303.87   13.70
  -5   3  -3  303.87    9.70
  -5   3  -3  313.37    9.90
  -6  -3  -3  217.08   12.70
  -6  -3  -3  223.58    9.40
   6  -3   3  219.98   12.60
   6  -3   3  218.78   11.70
   6   3   3  205.38   12.20
  -6   3  -3  227.08    9.20
   7  -3   3  145.19   11.30
   7  -3   3  158.28   10.80
  -7  -3  -3  138.09    7.90
  -7  -3  -3  127.29    8.10
  -7  -3  -3  114.49   10.60
  -7   3  -3  132.09    7.90
  -7   3  -3  119.69    7.20
   7   3   3  125.09   10.50
   8  -3   3   19.50    5.90
  -8  -3  -3   25.50    4.90
   8  -3   3   32.80    7.00
  -8  -3  -3   23.40    6.70
  -8   3  -3   20.70    4.30
   8   3   3   33.20    6.90
   9  -3   3   33.60    7.40
   9  -3   3   37.40    8.00
  -9  -3  -3   37.80    8.70
  -9  -3  -3   48.30    7.00
  -9   3  -3   51.79    6.80
   9   3   3   47.30    8.80
  10  -3   3   73.59   10.70
 -10  -3  -3   62.59   10.50
 -10  -3  -3   95.39    8.70
 -10   3  -3   73.29   11.50
  10   3   3   67.69   10.70
 -10   3  -3   85.49    9.30
 -11  -3  -3   63.59    9.10
  11  -3   3   65.39   11.20
 -11  -3  -3   50.79   10.10
 -11   3  -3   61.09    8.30
 -11   3  -3   54.49   10.60
  11   3   3   68.39   11.20
 -12  -3  -3    4.90    3.80
 -12  -3  -3   24.00    7.80
  12  -3   3   11.80    5.20
 -12   3  -3   13.00    4.50
  12   3   3   14.10    5.90
 -12   3  -3    8.10    5.70
  13  -3   3    6.50    4.50
 -13  -3  -3    0.50    4.20
 -13  -3  -3    0.70    2.90
  13   3   3   10.60    6.00
 -13   3  -3   16.10    4.50
 -13   3  -3    0.80    3.80
  14  -3   3  197.08   16.80
 -14  -3  -3  150.28   18.80
 -14   3  -3  179.78   21.40
  14   3   3  141.39   17.60
 -15  -4   3   38.00   11.80
 -15  -4   3   48.90    9.50
 -15   4   3   38.90    8.60
 -15   4   3   39.70    7.70
  15   4  -3   40.80    9.40
 -14  -4   3    8.70    6.50
 -14  -4   3   24.90    6.90
  14  -4  -3   10.20    5.00
 -14   4   3    5.90    4.20
 -14   4   3   13.70    5.00
  14   4  -3   20.20    6.30
  13  -4  -3   10.00    5.20
 -13  -4   3    1.30    5.00
 -13  -4   3    5.30    3.50
 -13   4   3    3.20    3.50
 -13   4   3    3.80    4.10
  13   4  -3    1.10    3.70
 -12  -4   3    6.10    5.00
 -12  -4   3   10.70    5.30
  12  -4  -3    2.30    3.80
  12   4  -3   15.50    5.80
 -12   4   3    6.80    3.90
 -12   4   3    2.20    4.40
 -11  -4   3 1109.89   38.40
 -11  -4   3 1076.79   35.40
  11  -4  -3 1055.49   37.20
 -11   4   3 1043.90   35.90
 -11   4   3 1071.09   35.20
  11   4  -3 1129.39   37.10
 -10  -4   3  559.24   23.10
  10  -4  -3  496.05   23.30
 -10  -4   3  504.95   24.20
 -10   4   3  534.35   22.40
  10   4  -3  485.45   22.50
 -10   4   3  507.75   22.60
  -9  -4   3    4.60    4.20
  -9  -4   3    8.70    5.30
   9  -4  -3    5.50    4.30
   9   4  -3    3.90    4.00
  -9   4   3    4.90    3.70
  -9   4   3    7.20    4.80
  -8  -4   3  293.57   15.20
   8  -4  -3  271.97   15.50
  -8  -4   3  297.37   16.50
  -8   4   3  263.17   14.30
   8   4  -3  266.47   14.80
  -8   4   3  271.57   14.70
  -7  -4   3 1306.77   34.20
  -7  -4   3 1308.97   35.90
   7  -4  -3 1343.97   32.80
   7  -4  -3 1316.97   35.50
   7   4  -3 1350.96   34.40
   7   4  -3 1322.47   32.70
  -7   4   3 1366.56   34.40
  -6  -4   3    2.40    3.00
   6  -4  -3    0.40    2.40
   6  -4  -3    2.70    3.30
   6  -4  -3    2.10    2.60
  -6  -4   3    5.30    4.30
   6   4  -3    3.70    2.40
  -6   4   3    6.40    3.20
  -5  -4   3 1056.89   28.60
   5  -4  -3 1092.29   26.70
   5  -4  -3 1097.09   28.30
  -5  -4   3 1077.29   27.50
   5  -4  -3 1107.09   26.10
   5   4  -3 1028.80   25.90
   5   4  -3 1092.99   26.60
  -5   4   3 1079.19   27.30
   4  -4  -3  308.07   11.70
  -4  -4   3  294.07   12.00
  -4  -4   3  288.67   12.90
   4  -4  -3  290.67   10.40
   4  -4  -3  304.67   12.50
   4   4  -3  310.47   10.90
  -4   4   3  301.27   12.00
   4   4  -3  309.17   11.70
   3  -4  -3  182.08    9.00
  -3  -4   3  188.38    9.80
  -3  -4   3  175.98    8.70
   3  -4  -3  182.28    8.50
   3  -4  -3  179.68    7.10
  -3   4   3  187.78    8.70
   3   4  -3  184.88    8.50
   3   4  -3  191.18    7.40
   2  -4  -3    4.60    2.80
  -2  -4   3    8.00    3.60
   2  -4  -3    5.30    1.90
  -2  -4   3    7.80    2.70
   2  -4  -3    5.40    2.30
   2   4  -3    6.60    1.80
  -2   4   3    7.40    2.50
   2   4  -3    5.50    2.40
   1  -4  -3   26.30    3.70
   1  -4  -3   23.70    4.10
  -1  -4   3   40.00    5.20
  -1  -4   3   27.60    1.70
   1  -4  -3   24.70    2.70
  -1  -4   3   23.70    3.50
  -1   4   3   35.60    4.20
   1   4  -3   27.70    1.80
   1   4  -3   38.10    4.50
   0  -4  -3  588.04   13.00
   0  -4   3  588.84   13.90
   0  -4  -3  556.74   14.40
   0  -4   3  578.24   15.80
   0  -4  -3  562.74   14.30
   0  -4  -3  588.54   16.00
   0   4  -3  578.94   14.40
   0   4   3  575.24   14.00
   0   4  -3  571.94   14.20
  -1  -4  -3  874.21   18.70
   1  -4   3  821.42   20.50
  -1  -4  -3  858.61   21.00
  -1  -4  -3  865.21   18.80
   1  -4   3  887.11   16.00
  -1  -4  -3  845.52   18.70
   1   4   3  882.71   18.00
  -1   4  -3  848.72   18.30
  -1   4  -3  856.61   18.40
  -2  -4  -3  253.67    9.40
   2  -4   3  258.47   10.50
  -2  -4  -3  228.88    8.20
   2  -4   3  243.08    7.80
  -2  -4  -3  245.08    8.20
  -2   4  -3  244.68    7.90
   2   4   3  248.18   10.40
  -2   4  -3  241.78    7.90
   3  -4   3   53.99    6.20
  -3  -4  -3   60.09    4.50
  -3  -4  -3   59.69    5.40
   3  -4   3   62.69    4.80
  -3  -4  -3   60.39    4.20
   3   4   3   64.79    6.70
  -3   4  -3   68.29    4.20
   4  -4   3  155.48    9.40
  -4  -4  -3  152.18    9.10
   4  -4   3  155.78    8.00
  -4  -4  -3  158.08    7.00
  -4  -4  -3  161.48    7.30
  -4   4  -3  150.08    6.60
  -4   4  -3  145.49    6.60
   4   4   3  154.98    9.40
  -5  -4  -3  198.98    8.50
  -5  -4  -3  193.78   11.10
  -5  -4  -3  198.18    8.60
   5  -4   3  189.78   10.00
   5  -4   3  204.38   11.50
   5   4   3  187.08   11.00
  -5   4  -3  192.08    8.20
  -5   4  -3  204.28    8.30
   6  -4   3   29.80    6.50
  -6  -4  -3   24.30    6.10
  -6  -4  -3   26.60    4.50
   6  -4   3   21.50    4.60
  -6   4  -3   25.00    4.10
   6   4   3   15.70    5.00
   7  -4   3  117.39    9.40
  -7  -4  -3  117.69    8.10
  -7  -4  -3  102.49   11.00
   7  -4   3  121.49   10.40
  -7   4  -3  128.89    8.10
   7   4   3  114.79   10.20
  -8  -4  -3   15.10    6.00
   8  -4   3   24.60    5.90
  -8  -4  -3   21.60    4.80
   8  -4   3   23.00    6.10
  -8   4  -3   21.50    4.60
   8   4   3   20.20    5.90
   9  -4   3  186.78   13.30
  -9  -4  -3  179.98   11.10
   9  -4   3  165.68   13.50
  -9  -4  -3  180.08   14.60
  -9   4  -3  166.78   10.60
   9   4   3  156.08   13.00
 -10  -4  -3   45.70    9.90
 -10  -4  -3   46.20    7.50
  10  -4   3   26.90    7.30
  10   4   3   47.50    8.80
 -10   4  -3   43.00    7.10
  11  -4   3    8.50    4.40
 -11  -4  -3    5.10    5.60
 -11  -4  -3    5.00    3.60
 -11   4  -3    4.10    4.20
 -11   4  -3    1.20    3.20
  11   4   3   -2.90    3.20
 -12  -4  -3   67.19   12.20
  12  -4   3   66.49   11.00
 -12  -4  -3   75.69   10.00
  12   4   3   64.99   11.10
 -12   4  -3   63.79   11.40
 -12   4  -3   61.69    9.20
 -13  -4  -3    8.90    5.70
  13  -4   3   13.40    5.00
 -13  -4  -3   21.00    6.00
  13   4   3   13.80    5.80
 -13   4  -3   13.90    6.40
 -13   4  -3   14.70    5.10
 -14  -4  -3   10.30    6.90
  14  -4   3    1.00    2.90
 -14  -4  -3    6.10    3.80
  14   4   3   13.00    5.60
 -14   4  -3   16.50    4.30
 -15  -5   3    8.40    3.10
 -15   5   3   -2.00    2.10
 -15   5   3   -1.40    3.00
 -14  -5   3   -3.20    4.70
 -14  -5   3    7.10    4.10
 -14   5   3   -3.20    3.30
 -14   5   3    0.50    2.30
  14   5  -3   -4.30    2.50
 -13  -5   3   15.00    5.20
 -13  -5   3    9.30    6.70
  13  -5  -3    3.70    3.80
 -13   5   3   -0.40    2.60
 -13   5   3    7.50    3.50
  13   5  -3    7.80    4.90
 -12  -5   3  336.87   22.30
 -12  -5   3  360.46   20.40
  12  -5  -3  335.97   21.00
  12   5  -3  361.36   20.80
 -12   5   3  331.67   19.50
 -12   5   3  304.77   19.20
 -11  -5   3   66.39   12.30
  11  -5  -3   93.99   13.50
 -11  -5   3   88.69   11.80
  11   5  -3  104.39   13.40
 -11   5   3   82.59   11.40
 -11   5   3   75.09   10.70
  10  -5  -3  763.42   29.60
 -10  -5   3  753.32   30.40
 -10  -5   3  813.42   29.10
  10   5  -3  777.52   28.80
 -10   5   3  796.22   28.80
 -10   5   3  752.32   27.70
  -9  -5   3   47.40    8.50
   9  -5  -3   40.70    8.20
  -9  -5   3   42.60    9.50
  -9   5   3   53.19    8.90
  -9   5   3   32.60    6.80
   9   5  -3   26.80    6.70
  -8  -5   3   23.80    7.20
   8  -5  -3   29.50    6.90
   8  -5  -3   16.40    4.90
  -8  -5   3   23.60    5.70
   8   5  -3   33.40    6.70
  -8   5   3   31.90    6.40
  -7  -5   3    3.70    5.10
  -7  -5   3   -1.60    2.90
   7  -5  -3    1.40    3.80
   7  -5  -3    4.90    3.30
  -7   5   3   -1.50    2.70
   7   5  -3    2.60    2.60
   7   5  -3    2.40    3.40
   6  -5  -3 2161.98   48.70
  -6  -5   3 2146.49   49.70
   6  -5  -3 2195.98   46.50
   6  -5  -3 2195.18   46.30
  -6  -5   3 2256.57   48.20
  -6   5   3 2190.78   47.50
   6   5  -3 2190.98   46.40
   6   5  -3 2243.18   46.70
  -5  -5   3    1.00    2.70
   5  -5  -3   -1.30    1.50
   5  -5  -3    1.40    2.90
  -5  -5   3    1.40    3.60
   5  -5  -3    1.60    2.30
  -5   5   3    3.00    2.70
   5   5  -3   -1.50    1.50
   5   5  -3    0.10    2.00
   4  -5  -3    1.60    2.20
  -4  -5   3   -1.70    2.30
   4  -5  -3   -0.60    1.80
   4  -5  -3   -0.10    2.90
  -4  -5   3    4.30    3.80
   4   5  -3    0.30    1.90
   4   5  -3    2.40    2.40
  -4   5   3    2.60    2.60
   3  -5  -3    1.00    2.60
   3  -5  -3   -0.30    1.80
  -3  -5   3    1.30    3.00
   3  -5  -3    2.00    1.80
  -3  -5   3    0.10    2.00
  -3   5   3    0.00    2.00
   3   5  -3   -1.20    1.60
   3   5  -3    0.90    1.50
   2  -5  -3 1951.30   38.50
  -2  -5   3 1931.11   39.90
   2  -5  -3 1986.40   39.30
   2  -5  -3 1969.20   35.30
  -2  -5   3 1918.21   38.50
   2   5  -3 1880.61   38.20
  -2   5   3 1928.91   38.30
   2   5  -3 1905.51   33.90
  -1  -5   3  254.27    6.10
   1  -5  -3  270.57    8.20
  -1  -5   3  255.97    9.70
   1  -5  -3  249.18   10.50
   1  -5  -3  250.37    9.80
  -1  -5   3  253.57   10.80
   1   5  -3  254.67    9.80
  -1   5   3  262.87    9.80
   0  -5   3  368.06   12.80
   0  -5   3  367.36   11.10
   0  -5  -3  364.66   13.10
   0  -5  -3  355.56   11.60
   0  -5  -3  351.16   12.50
   0  -5  -3  353.56   10.30
   0   5   3  339.57   10.90
   0   5  -3  346.67   11.30
   0   5  -3  347.47   11.20
  -1  -5  -3  284.77    9.70
  -1  -5  -3  270.17    9.70
   1  -5   3  275.27    8.90
   1  -5   3  247.98   10.70
  -1  -5  -3  265.17   10.90
  -1  -5  -3  270.27    9.70
   1  -5   3  277.97    7.00
  -1   5  -3  295.37    9.70
   1   5   3  271.67    9.10
  -1   5  -3  284.67    9.60
   2  -5   3  763.92   16.50
   2  -5   3  764.92   20.60
  -2  -5  -3  739.73   20.50
  -2  -5  -3  754.42   19.30
  -2  -5  -3  775.82   18.60
  -2   5  -3  757.82   17.90
  -2   5  -3  755.72   17.90
  -3  -5  -3    1.90    1.60
   3  -5   3   -1.30    1.50
  -3  -5  -3    2.80    2.60
   3  -5   3    1.80    2.30
  -3  -5  -3    1.80    2.00
  -3   5  -3    1.80    1.70
  -3   5  -3    1.60    1.90
   3   5   3    3.60    2.60
  -4  -5  -3  501.55   14.60
  -4  -5  -3  505.05   17.20
   4  -5   3  495.65   17.70
   4  -5   3  495.65   15.20
  -4  -5  -3  479.05   14.70
  -4   5  -3  522.35   14.40
   4   5   3  507.95   17.90
  -4   5  -3  511.65   14.30
   5  -5   3    1.10    3.10
  -5  -5  -3   -1.80    1.50
  -5  -5  -3    1.00    2.20
  -5  -5  -3    1.30    3.10
   5  -5   3   -0.80    2.20
  -5   5  -3    1.40    1.60
  -5   5  -3   -0.50    1.70
   5   5   3   -0.10    2.60
   6  -5   3  187.18   12.20
   6  -5   3  205.88   11.40
  -6  -5  -3  196.58    9.50
  -6  -5  -3  218.08   13.10
  -6  -5  -3  206.28   10.30
   6   5   3  206.98   12.60
  -6   5  -3  203.58    9.40
  -6   5  -3  201.98    9.80
   7  -5   3  344.57   17.20
   7  -5   3  322.47   15.40
  -7  -5  -3  295.87   13.20
  -7  -5  -3  331.87   17.20
  -7   5  -3  346.67   13.50
   7   5   3  318.37   16.50
   8  -5   3   52.79    8.40
   8  -5   3   68.79   10.30
  -8  -5  -3   50.39    7.00
  -8  -5  -3   44.80    9.00
  -8   5  -3   52.39    6.80
   8   5   3   53.19    8.70
   9  -5   3    3.20    4.00
  -9  -5  -3   -1.80    4.10
   9  -5   3    1.30    3.50
  -9  -5  -3    5.30    3.70
   9   5   3    3.40    4.10
  -9   5  -3    0.90    2.70
 -10  -5  -3  133.49   16.10
  10  -5   3  105.09   12.70
 -10  -5  -3  122.89   10.20
  10  -5   3   92.09   12.70
  10   5   3  122.29   14.70
 -10   5  -3  105.59    9.30
 -11  -5  -3    1.60    4.60
 -11  -5  -3    0.60    2.60
  11  -5   3    0.90    3.90
 -11   5  -3   -1.00    2.40
  11   5   3    2.40    3.50
  12  -5   3   25.00    6.90
 -12  -5  -3   12.70    7.00
 -12  -5  -3   20.70    5.90
  12   5   3   29.70    7.80
 -12   5  -3   28.00    6.50
 -12   5  -3   11.40    6.20
 -13  -5  -3   48.40    8.80
 -13  -5  -3   29.70    9.40
  13  -5   3   28.50    6.80
 -13   5  -3   35.00    8.10
  13   5   3   35.00    8.80
 -13   5  -3   38.90    7.90
 -14  -5  -3   80.79   14.80
 -14  -5  -3   64.59   10.00
  14   5   3   69.39   13.00
 -14   5  -3   80.19   15.60
 -14   5  -3   82.69   11.20
 -14  -6   3   66.89   13.90
  14  -6  -3   64.79   11.30
 -14  -6   3   55.39   10.30
 -14   6   3   60.69   10.80
  14   6  -3   48.10    9.30
 -14   6   3   52.39   10.20
  13  -6  -3   10.00    4.90
 -13  -6   3    1.60    2.60
 -13  -6   3    9.60    5.70
 -13   6   3    5.70    3.40
 -13   6   3    2.40    4.10
  13   6  -3   12.30    4.40
 -12  -6   3   84.89   14.10
  12  -6  -3  110.09   14.80
 -12  -6   3   65.99   10.80
 -12   6   3   62.29   10.10
  12   6  -3   83.99   12.50
 -12   6   3   95.29   13.10
 -11  -6   3  290.47   20.40
 -11  -6   3  289.37   17.60
  11  -6  -3  311.57   19.60
 -11   6   3  271.77   17.40
  11   6  -3  298.67   18.30
 -11   6   3  286.87   17.20
  10  -6  -3    6.40    4.80
 -10  -6   3   12.20    4.80
 -10  -6   3    6.40    6.30
 -10   6   3    5.00    3.90
  10   6  -3    9.20    4.60
 -10   6   3    1.30    3.50
  -9  -6   3    0.40    3.20
  -9  -6   3   -3.00    4.80
   9  -6  -3    1.90    3.50
   9   6  -3   -0.40    3.20
  -9   6   3    1.30    3.40
  -8  -6   3   25.20    6.00
   8  -6  -3   25.30    6.10
  -8  -6   3   21.50    7.60
   8  -6  -3   24.20    6.90
   8   6  -3   20.60    5.60
  -8   6   3   21.60    5.40
   7  -6  -3  426.76   17.40
   7  -6  -3  452.55   19.50
  -7  -6   3  431.36   20.40
  -7  -6   3  425.26   18.40
  -7   6   3  434.96   18.20
   7   6  -3  441.16   17.60
   6  -6  -3    2.10    3.50
  -6  -6   3    3.30    4.90
   6  -6  -3    1.50    2.40
  -6  -6   3   -2.10    2.50
   6  -6  -3   -2.40    2.50
   6   6  -3    7.80    3.40
  -6   6   3    4.50    3.50
   6   6  -3    5.50    3.00
   5  -6  -3  320.97   14.70
   5  -6  -3  337.67   13.10
   5  -6  -3  336.27   13.80
  -5  -6   3  339.57   16.20
  -5  -6   3  315.87   14.30
   5   6  -3  341.67   13.90
  -5   6   3  316.17   14.00
   5   6  -3  343.37   13.00
  -4  -6   3   54.09    6.50
   4  -6  -3   63.99    5.40
  -4  -6   3   53.59    7.20
   4  -6  -3   69.69    7.30
   4  -6  -3   48.20    6.40
   4   6  -3   51.09    5.40
   4   6  -3   51.99    6.00
  -4   6   3   55.29    6.30
  -3  -6   3   13.60    4.50
  -3  -6   3   11.00    3.50
   3  -6  -3    9.70    3.80
   3  -6  -3    7.20    2.70
   3   6  -3    6.30    2.50
  -3   6   3    6.50    2.80
   3   6  -3   10.80    2.60
   2  -6  -3   28.80    4.70
   2  -6  -3   17.10    3.10
   2  -6  -3   18.30    4.20
  -2  -6   3    9.70    3.00
  -2  -6   3   15.00    4.50
  -2   6   3   12.50    3.20
   2   6  -3   16.00    3.70
   2   6  -3   15.00    2.40
   1  -6  -3  224.38    9.80
  -1  -6   3  217.18    9.40
   1  -6  -3  221.18    8.20
  -1  -6   3  220.68    6.10
  -1  -6   3  223.78   10.60
   1  -6  -3  226.68   10.30
   1   6  -3  202.18    9.30
  -1   6   3  221.08    9.40
   0  -6  -3  616.44   18.10
   0  -6   3  617.64   11.90
   0  -6  -3  631.74   15.90
   0  -6  -3  611.34   17.10
   0  -6   3  611.54   18.40
   0  -6   3  657.93   16.80
   0   6  -3  600.14   16.80
   0   6   3  625.54   16.80
  -1  -6  -3 1001.80   23.60
  -1  -6  -3  994.80   23.30
   1  -6   3 1003.00   22.30
   1  -6   3 1035.30   19.30
   1  -6   3  981.90   25.10
  -1  -6  -3 1012.30   25.20
  -1  -6  -3 1029.80   23.60
   1   6   3 1040.60   23.00
  -1   6  -3 1025.40   23.40
  -1   6  -3 1008.60   23.40
  -2  -6  -3    0.10    1.60
   2  -6   3    1.10    2.70
   2  -6   3    0.30    1.40
  -2  -6  -3   -2.30    2.20
  -2  -6  -3   -0.80    1.90
  -2  -6  -3    1.90    2.60
  -2   6  -3    0.70    1.80
   2   6   3   -0.30    1.30
  -2   6  -3    1.50    1.90
   3  -6   3    0.30    2.10
  -3  -6  -3    0.90    1.70
   3  -6   3    0.90    1.70
  -3  -6  -3   -2.80    2.40
  -3  -6  -3   -2.70    1.80
   3   6   3    1.30    2.60
  -3   6  -3    0.50    1.90
  -3   6  -3   -0.60    1.40
  -4  -6  -3  104.79    7.10
  -4  -6  -3   90.79    7.90
  -4  -6  -3  102.19    6.60
   4  -6   3  100.49    6.70
  -4   6  -3  106.09    6.50
  -4   6  -3   95.29    6.50
   4   6   3   93.69    8.10
   5  -6   3  336.17   13.50
  -5  -6  -3  343.77   13.30
  -5  -6  -3  335.97   15.50
   5  -6   3  333.27   15.60
  -5  -6  -3  344.47   12.90
   5   6   3  354.26   15.80
  -5   6  -3  317.37   12.00
  -5   6  -3  331.07   12.60
   6  -6   3    7.70    3.60
   6  -6   3    9.50    4.10
  -6  -6  -3   10.30    5.00
  -6  -6  -3    4.70    3.20
  -6   6  -3   11.60    3.60
   6   6   3   11.70    4.50
   7  -6   3    7.10    4.40
   7  -6   3    4.60    3.50
  -7  -6  -3   10.50    5.50
  -7  -6  -3    6.30    3.40
  -7   6  -3    6.00    3.30
   7   6   3   12.60    5.40
  -8  -6  -3  126.89    9.70
   8  -6   3  120.89   10.40
  -8  -6  -3  133.49   14.30
   8  -6   3  126.89   13.80
   8   6   3  131.29   11.80
  -8   6  -3  127.29    9.40
   9  -6   3  149.99   13.30
  -9  -6  -3  152.08   13.90
  -9  -6  -3  140.69   10.70
   9  -6   3  156.78   12.10
  -9   6  -3  139.59   10.20
   9   6   3  143.79   12.60
 -10  -6  -3   25.80    6.20
 -10  -6  -3   19.60    7.50
  10  -6   3   23.90    7.50
  10  -6   3   20.10    6.00
 -10   6  -3   25.10    5.90
  10   6   3   17.30    6.30
  11  -6   3   15.60    5.20
  11  -6   3    7.40    5.10
 -11  -6  -3   17.80    6.80
 -11  -6  -3   10.70    4.20
 -11   6  -3    8.30    3.80
  11   6   3    8.40    4.10
 -12  -6  -3  183.38   20.60
 -12  -6  -3  142.29   12.00
  12  -6   3  144.69   16.40
 -12   6  -3  173.28   12.60
  12   6   3  177.08   15.50
 -12   6  -3  149.09   17.80
  13  -6   3   36.10    8.50
 -13  -6  -3   43.70    8.20
 -13  -6  -3   44.60   11.00
  13   6   3   34.70    8.10
 -13   6  -3   34.00    8.50
 -13   6  -3   36.00    6.90
 -14  -6  -3   -4.90    2.40
  14  -6   3   11.80    3.90
 -14   6  -3   -9.20    5.10
 -14  -7   3   -1.30    5.00
  14  -7  -3    6.90    4.70
 -14   7   3    6.00    3.10
  14   7  -3   20.20    6.20
 -13  -7   3  108.89   16.80
  13  -7  -3  119.09   16.00
 -13  -7   3  100.69   13.90
 -13   7   3   84.79   12.00
  13   7  -3  121.79   15.40
 -13   7   3   88.49   12.80
 -12  -7   3   58.39    9.80
  12  -7  -3   85.89   13.10
 -12  -7   3   84.39   14.80
 -12   7   3   82.19   12.00
  12   7  -3   94.89   13.00
 -12   7   3  101.19   12.80
 -11  -7   3  108.49   15.80
 -11  -7   3   69.49   10.60
  11  -7  -3   84.09   12.00
 -11   7   3   63.99    9.60
 -11   7   3   98.99   12.90
  11   7  -3  105.59   13.60
 -10  -7   3  117.89   15.60
 -10  -7   3  116.99   13.80
  10  -7  -3   86.99   12.00
 -10   7   3  105.79   12.10
  10   7  -3  105.59   12.60
   9  -7  -3   25.70    7.20
  -9  -7   3   24.20    8.10
  -9  -7   3   12.00    4.20
   9  -7  -3   23.20    6.10
  -9   7   3   18.90    5.80
   9   7  -3   16.60    5.60
  -8  -7   3  133.69   11.10
   8  -7  -3  110.39   12.50
  -8  -7   3  130.29   14.70
   8  -7  -3  130.69   10.70
  -8   7   3  123.09   10.70
   8   7  -3  131.39   10.70
   7  -7  -3   89.59   10.60
   7  -7  -3  101.29    8.80
  -7  -7   3  104.39   12.60
  -7  -7   3  105.09   11.20
  -7   7   3   92.19   10.40
   7   7  -3  105.09    8.90
   6  -7  -3  130.99    9.20
   6  -7  -3  125.79    9.10
   6  -7  -3  159.48   11.50
  -6  -7   3  142.79   10.70
  -6  -7   3  148.29   12.60
   6   7  -3  122.09    9.10
   6   7  -3  143.59    9.40
  -6   7   3  139.89   10.40
  -5  -7   3   13.40    5.20
   5  -7  -3   18.00    4.10
  -5  -7   3   15.30    4.70
   5  -7  -3   27.70    6.00
   5  -7  -3   19.90    4.80
  -5   7   3   14.50    4.10
   5   7  -3   20.90    4.40
   5   7  -3   18.10    4.70
  -4  -7   3    4.30    4.00
   4  -7  -3    4.40    2.40
   4  -7  -3    4.00    3.40
  -4  -7   3    8.80    3.30
   4  -7  -3    7.30    3.20
   4   7  -3    6.40    3.00
  -4   7   3   -0.70    2.60
   4   7  -3    8.60    2.70
   3  -7  -3  344.67   14.20
  -3  -7   3  347.67   15.20
   3  -7  -3  351.26   12.20
  -3  -7   3  384.06   14.60
   3  -7  -3  363.26   14.00
  -3   7   3  345.57   13.80
   3   7  -3  351.16   13.80
   3   7  -3  352.46   11.10
   2  -7  -3  322.37   12.80
   2  -7  -3  312.87   13.00
  -2  -7   3  312.07   12.80
  -2  -7   3  317.57   13.80
   2  -7  -3  334.17   11.30
   2   7  -3  366.76   13.50
   1  -7  -3  258.37   11.70
  -1  -7   3  240.18   11.90
  -1  -7   3  267.27    7.50
   1  -7  -3  261.17    9.90
  -1  -7   3  269.47   11.10
  -1   7   3  234.38   10.60
   0  -7  -3    1.10    2.40
   0  -7   3   -0.80    1.10
   0  -7   3    1.20    2.50
   0  -7  -3    0.30    2.80
   0  -7  -3   -0.70    2.30
   0   7   3    1.60    2.10
   0   7  -3    0.20    2.20
   1  -7   3  552.04   12.50
   1  -7   3  574.04   18.30
  -1  -7  -3  527.35   16.40
   1  -7   3  578.44   15.80
  -1  -7  -3  541.55   17.60
  -1  -7  -3  499.85   15.80
  -1   7  -3  506.15   16.00
  -1   7  -3  527.75   18.30
   1   7   3  543.05   15.90
   2  -7   3  415.16   15.80
  -2  -7  -3  443.96   16.20
   2  -7   3  470.95   13.70
  -2  -7  -3  443.56   14.80
  -2  -7  -3  429.26   14.30
   2  -7   3  468.85   12.30
   2   7   3  454.15   13.90
  -2   7  -3  460.85   14.70
  -2   7  -3  429.86   14.40
   3  -7   3   33.70    4.40
  -3  -7  -3   22.20    4.90
  -3  -7  -3   19.70    3.70
   3  -7   3   26.10    5.60
  -3  -7  -3   29.10    5.10
  -3   7  -3   29.30    4.70
  -3   7  -3   25.80    4.20
  -4  -7  -3  207.38   10.40
   4  -7   3  211.38    9.70
   4  -7   3  197.78   11.50
  -4  -7  -3  200.58   11.80
  -4  -7  -3  196.48    9.80
   4   7   3  211.38   12.10
  -4   7  -3  198.48    9.60
  -4   7  -3  219.58   10.20
   5  -7   3  596.54   21.80
  -5  -7  -3  600.44   21.80
   5  -7   3  590.94   18.70
  -5  -7  -3  606.34   19.40
   5   7   3  595.54   21.70
  -5   7  -3  607.94   18.70
   6  -7   3    1.50    4.00
   6  -7   3   -0.70    2.40
  -6  -7  -3   -0.30    2.70
  -6  -7  -3   -2.30    3.90
  -6   7  -3    2.70    2.60
   6   7   3    1.70    3.70
  -7  -7  -3  211.28   14.50
   7  -7   3  202.68   13.80
   7  -7   3  209.18   12.50
  -7  -7  -3  207.98   12.00
   7   7   3  205.18   14.00
  -7   7  -3  201.38   11.30
  -8  -7  -3  355.96   16.40
   8  -7   3  370.26   17.60
  -8  -7  -3  368.26   19.80
   8  -7   3  352.96   18.90
  -8   7  -3  350.26   15.50
   8   7   3  345.57   18.80
  -9  -7  -3    7.80    4.30
  -9  -7  -3   10.80    6.10
   9  -7   3   16.30    6.00
   9  -7   3   23.10    5.70
  -9   7  -3    9.90    4.10
   9   7   3   13.20    5.30
  10  -7   3  214.98   16.20
 -10  -7  -3  210.18   16.90
 -10  -7  -3  213.58   14.00
  10  -7   3  214.28   14.80
  10   7   3  211.28   16.00
 -10   7  -3  211.68   13.50
 -11  -7  -3    2.90    4.70
  11  -7   3    9.80    4.50
 -11  -7  -3    3.40    3.30
  11  -7   3   -0.60    3.40
 -11   7  -3    8.20    3.60
  11   7   3   12.90    5.20
 -12  -7  -3    2.00    3.00
  12  -7   3    6.10    5.50
 -12  -7  -3    0.10    5.10
  12   7   3    4.80    3.70
 -12   7  -3   -0.20    2.50
 -13  -7  -3   16.50    7.60
  13  -7   3    9.60    3.40
 -13  -7  -3   14.90    4.80
  13   7   3   16.30    6.00
 -13   7  -3   10.10    3.70
 -13   7  -3   14.10    5.30
  14  -7   3  249.38   18.20
  14  -8  -3    3.70    3.50
 -14  -8   3   12.80    6.60
  14   8  -3   -1.00    3.10
 -14   8   3   10.10    3.50
 -13  -8   3    5.40    2.90
  13  -8  -3   17.00    6.20
 -13  -8   3   14.00    6.80
 -13   8   3    9.90    4.40
  13   8  -3   18.00    6.10
 -13   8   3   13.50    5.30
 -12  -8   3   -1.60    2.10
 -12  -8   3    2.20    5.60
  12  -8  -3    5.60    4.60
 -12   8   3    7.20    4.10
  12   8  -3    3.00    3.20
 -12   8   3    5.80    2.80
  11  -8  -3    1.60    3.70
 -11  -8   3   -4.90    2.00
 -11  -8   3   -6.80    5.40
  11   8  -3    5.20    4.10
 -11   8   3   -4.70    2.40
  10  -8  -3    3.10    3.90
  10  -8  -3   12.80    5.60
 -10  -8   3    2.40    3.30
 -10  -8   3   -3.90    5.60
 -10   8   3    7.50    3.80
  10   8  -3    6.40    4.50
  -9  -8   3   57.09    9.40
   9  -8  -3   71.89   10.10
   9  -8  -3   61.59   10.10
  -9  -8   3   69.59   12.30
  -9   8   3   69.79   10.10
   8  -8  -3   25.50    6.20
   8  -8  -3   22.20    6.60
  -8  -8   3   16.10    4.90
  -8  -8   3   10.50    6.70
  -8   8   3   22.00    5.90
   8   8  -3   30.20    6.50
  -7  -8   3    7.10    5.90
   7  -8  -3    8.70    3.90
  -7  -8   3    7.40    4.30
   7  -8  -3    9.10    5.10
   7   8  -3    4.10    3.80
  -6  -8   3   57.69    9.00
  -6  -8   3   37.40    8.20
   6  -8  -3   42.60    6.50
   6  -8  -3   46.40    7.90
   6   8  -3   44.40    6.80
   6   8  -3   50.99    7.50
  -6   8   3   38.90    6.70
   5  -8  -3  158.58    9.60
  -5  -8   3  162.48   11.20
   5  -8  -3  162.88   11.30
   5  -8  -3  167.78   10.50
  -5  -8   3  166.58   13.00
   5   8  -3  169.28    9.40
  -5   8   3  161.58   10.90
   5   8  -3  157.68   10.30
   4  -8  -3   13.40    3.90
  -4  -8   3    8.50    4.70
  -4  -8   3   14.00    4.30
   4  -8  -3   15.90    4.70
   4  -8  -3    7.90    3.10
  -4   8   3   15.70    4.60
   4   8  -3   16.30    3.50
   4   8  -3   24.40    5.20
   3  -8  -3   28.50    5.50
   3  -8  -3   30.80    4.80
  -3  -8   3   31.20    5.30
   3  -8  -3   28.60    5.00
  -3  -8   3   24.60    5.60
   3   8  -3   32.10    4.10
   3   8  -3   21.50    4.40
  -3   8   3   36.60    5.90
   2  -8  -3   78.59    8.20
  -2  -8   3   68.49    7.30
  -2  -8   3   74.89    4.80
  -2  -8   3   69.49    8.40
   2  -8  -3   84.89    7.20
   2  -8  -3   63.79    5.60
   2   8  -3   83.89    8.30
  -2   8   3   75.69    6.80
   1  -8  -3  535.55   18.10
   1  -8  -3  564.14   18.00
  -1  -8   3  554.24   17.70
  -1  -8   3  550.44   13.10
  -1  -8   3  569.64   19.40
   1  -8  -3  556.04   16.30
   1   8  -3  533.95   17.70
  -1   8   3  543.05   17.60
   0  -8  -3  506.65   17.20
   0  -8  -3  493.05   16.70
   0  -8  -3  489.45   15.50
   0  -8   3  497.35   17.80
   0  -8   3  479.35   11.60
   0   8   3  491.55   16.10
   0   8  -3  489.25   16.40
   1  -8   3   72.39    7.80
  -1  -8  -3   77.69    7.00
   1  -8   3   89.89    4.70
   1  -8   3   82.19    6.20
  -1  -8  -3   83.09    8.50
  -1  -8  -3   84.49    7.00
  -1   8  -3   76.59    6.60
   2  -8   3  166.68    7.10
  -2  -8  -3  150.38    9.90
  -2  -8  -3  156.68    9.30
   2  -8   3  159.48    9.90
   2  -8   3  150.38    7.80
  -2  -8  -3  168.88    9.90
  -2   8  -3  170.18    9.40
   2   8   3  159.78    8.20
  -3  -8  -3  354.46   15.50
  -3  -8  -3  363.46   15.40
   3  -8   3  346.47   15.40
   3  -8   3  375.26   12.30
  -3  -8  -3  364.76   14.30
  -3   8  -3  349.37   13.70
   3   8   3  372.86   12.80
  -3   8  -3  365.96   14.00
  -4  -8  -3   -2.40    3.20
  -4  -8  -3   -0.50    1.90
  -4  -8  -3    3.20    3.00
   4  -8   3    3.60    2.40
   4  -8   3    2.40    3.60
  -4   8  -3    2.70    2.80
  -4   8  -3    1.30    2.10
   4   8   3   -2.60    2.90
  -5  -8  -3  637.64   20.80
  -5  -8  -3  592.24   22.60
   5  -8   3  613.54   23.00
   5  -8   3  624.34   19.50
   5   8   3  623.54   22.80
  -5   8  -3  606.44   19.60
  -6  -8  -3    1.60    4.70
   6  -8   3    2.80    2.80
   6  -8   3    1.10    3.50
  -6  -8  -3    0.80    3.20
  -6   8  -3   -1.60    2.30
   6   8   3    4.00    4.20
   7  -8   3  202.58   14.10
   7  -8   3  181.28   11.50
  -7  -8  -3  148.19   11.00
  -7  -8  -3  193.48   14.60
   7   8   3  192.88   13.70
  -7   8  -3  189.28   11.40
  -8  -8  -3  257.97   14.40
  -8  -8  -3  244.38   17.00
   8  -8   3  242.68   16.20
   8  -8   3  262.07   14.60
   8   8   3  231.18   15.70
   9  -8   3  238.18   14.90
   9  -8   3  241.78   16.80
  -9  -8  -3  239.38   17.60
  -9  -8  -3  237.88   14.60
   9   8   3  254.37   17.00
  -9   8  -3  229.98   13.70
  10  -8   3   47.50    8.80
 -10  -8  -3   39.00    7.90
  10  -8   3   37.80    8.90
 -10  -8  -3   34.00    9.20
  10   8   3   37.60    8.10
 -10   8  -3   35.30    6.90
  11  -8   3   13.70    4.90
  11  -8   3    6.30    4.90
 -11  -8  -3    5.70    5.70
 -11  -8  -3   23.80    6.20
 -11   8  -3   10.40    4.10
  11   8   3   23.30    7.10
 -12  -8  -3   84.19   11.70
  12  -8   3   89.59   14.30
 -12  -8  -3   70.49   12.70
  12  -8   3  106.59   13.80
 -12   8  -3   91.59   12.10
  12   8   3   87.99   14.10
  13  -8   3  101.69   13.80
 -13  -8  -3   80.19   14.10
 -13  -8  -3   91.49   12.30
  13   8   3   83.99   13.30
 -13   8  -3   86.09   11.70
 -14  -9   3   -1.70    2.20
  14   9  -3   -1.90    2.70
 -14   9   3    4.20    2.30
 -14   9   3   10.30    3.00
  13  -9  -3    0.10    3.30
 -13  -9   3    7.80    6.80
 -13  -9   3    6.30    3.30
  13   9  -3   15.40    4.90
 -13   9   3    5.80    2.60
 -13   9   3   -2.60    2.10
  12  -9  -3   12.60    5.70
 -12  -9   3    6.60    3.00
 -12  -9   3   17.60    8.30
  12   9  -3   11.40    5.00
 -12   9   3    8.80    4.60
 -12   9   3   16.00    5.10
 -11  -9   3   -1.80    4.90
 -11  -9   3    0.40    2.80
  11  -9  -3    1.20    3.80
  11  -9  -3   -2.50    3.30
  11   9  -3   -0.70    3.00
 -11   9   3   -1.30    2.80
 -10  -9   3   -4.50    5.60
  10  -9  -3    3.00    3.90
  10  -9  -3    9.70    4.90
 -10  -9   3    3.10    3.10
 -10   9   3   13.10    4.10
  10   9  -3    0.90    3.70
  -9  -9   3   24.40    6.40
  -9  -9   3   14.00    7.60
   9  -9  -3   19.30    5.60
   9  -9  -3   18.30    6.00
  -9   9   3    5.20    4.10
   9   9  -3   31.10    7.10
  -8  -9   3    9.90    4.50
   8  -9  -3   10.20    4.60
  -8  -9   3   19.00    8.00
   8  -9  -3   15.70    5.80
   8   9  -3   14.50    4.80
   7  -9  -3   10.70    4.20
  -7  -9   3   25.60    6.50
  -7  -9   3   12.90    6.70
   7  -9  -3   39.10    7.90
   7   9  -3   18.50    5.20
  -7   9   3   27.20    6.70
  -6  -9   3  137.49   12.60
  -6  -9   3  121.69   10.80
   6  -9  -3  155.78   10.50
   6  -9  -3  127.39   11.00
   6   9  -3  136.99    9.40
  -6   9   3  126.99   10.60
  -5  -9   3    1.00    3.20
  -5  -9   3   -0.20    4.90
   5  -9  -3    0.00    2.60
   5  -9  -3   -0.80    3.60
   5  -9  -3    1.20    2.50
  -5   9   3   -1.10    2.90
   5   9  -3    1.40    2.40
   5   9  -3    5.00    3.50
  -4  -9   3  249.18   15.10
   4  -9  -3  261.27   13.10
   4  -9  -3  261.67   13.60
   4  -9  -3  260.77   12.10
  -4  -9   3  244.18   13.30
  -4   9   3  241.58   13.10
   4   9  -3  248.48   13.00
   4   9  -3  257.97   10.90
   3  -9  -3  171.18   10.50
   3  -9  -3  163.38   10.60
  -3  -9   3  156.28   10.50
   3  -9  -3  163.58    9.20
  -3   9   3  173.08   10.60
   3   9  -3  165.68   10.20
  -2  -9   3   28.10    5.40
   2  -9  -3   13.60    4.50
   2  -9  -3   22.20    4.70
   2  -9  -3   26.70    4.60
  -2  -9   3   23.40    3.50
  -2  -9   3   29.90    6.50
   2   9  -3   34.70    6.10
  -2   9   3   21.60    4.40
  -1  -9   3   21.40    3.20
   1  -9  -3   19.10    4.20
  -1  -9   3   24.60    5.80
  -1  -9   3   15.10    4.10
   1  -9  -3   24.90    5.40
   1  -9  -3   24.60    5.00
   1   9  -3   18.90    4.60
  -1   9   3   16.00    4.10
   0  -9  -3  879.11   23.20
   0  -9   3  865.71   23.80
   0  -9  -3  895.51   24.90
   0  -9  -3  843.22   24.60
   0  -9   3  859.31   25.80
   0  -9   3  874.11   18.60
   0   9  -3  847.52   24.20
   0   9   3  851.71   23.80
  -1  -9  -3   28.50    5.10
  -1  -9  -3   26.60    5.50
   1  -9   3   18.70    5.30
  -1  -9  -3   18.80    4.70
   1  -9   3   21.30    3.20
   1  -9   3   25.10    4.50
   1   9   3   21.70    4.40
  -1   9  -3   19.20    4.40
  -2  -9  -3  162.38   10.70
  -2  -9  -3  187.28   10.70
   2  -9   3  175.88    8.90
  -2  -9  -3  186.18   11.00
   2  -9   3  180.08   11.30
   2  -9   3  177.18    7.80
   2   9   3  183.88    9.50
  -3  -9  -3  334.77   15.60
   3  -9   3  347.27   16.00
  -3  -9  -3  346.37   15.70
   3  -9   3  356.46   12.30
  -3  -9  -3  371.06   15.20
   3   9   3  362.06   19.40
  -3   9  -3  338.57   14.30
  -4  -9  -3 1506.05   38.20
   4  -9   3 1487.05   32.90
   4  -9   3 1435.36   38.10
  -4  -9  -3 1417.66   35.70
  -4  -9  -3 1447.76   37.90
  -4   9  -3 1454.05   35.00
   5  -9   3   57.19    8.80
  -5  -9  -3   76.29    8.80
  -5  -9  -3   69.59    9.80
   5  -9   3   66.09    7.50
  -5   9  -3   72.89    8.50
   5   9   3   91.79   10.90
  -6  -9  -3    3.10    3.30
   6  -9   3   -0.40    2.40
   6  -9   3    4.90    4.20
  -6  -9  -3   -2.30    4.90
  -6   9  -3    2.50    3.20
   6   9   3    8.50    4.50
   7  -9   3   60.99    8.20
  -7  -9  -3   64.99    8.40
   7  -9   3   62.79    9.80
  -7  -9  -3   37.60    8.80
   7   9   3   64.59    9.90
  -7   9  -3   66.39    8.70
   8  -9   3  587.24   25.90
  -8  -9  -3  615.94   23.70
   8  -9   3  683.03   24.70
  -8  -9  -3  646.44   28.00
   8   9   3  651.53   26.90
  -8   9  -3  677.43   23.80
  -9  -9  -3    6.70    6.10
   9  -9   3   -0.30    2.40
  -9  -9  -3    3.40    3.80
   9  -9   3    4.50    4.20
  -9   9  -3   10.60    4.60
   9   9   3    5.90    4.80
  10  -9   3  121.89   11.00
 -10  -9  -3  102.89   14.30
 -10  -9  -3  120.29   13.60
  10  -9   3  122.39   14.70
 -10   9  -3  107.09   12.30
  10   9   3  107.69   13.90
  11  -9   3    2.70    3.30
 -11  -9  -3    9.40    4.20
  11  -9   3    3.70    2.80
 -11  -9  -3   13.90    6.30
  11   9   3    2.20    3.30
 -11   9  -3    3.90    3.10
 -12  -9  -3   72.69   12.90
 -12  -9  -3   47.50    8.80
  12  -9   3   51.39   10.20
  12  -9   3   44.80    9.10
  12   9   3   78.69   13.20
 -12   9  -3   73.19   10.50
  13  -9   3   24.50    6.10
 -13  -9  -3   22.60    7.90
 -13  -9  -3    8.90    3.80
 -13   9  -3   19.30    5.10
  13   9   3   18.30    6.90
 -13 -10   3   63.79   13.50
  13 -10  -3   42.60    8.60
 -13 -10   3   34.90    7.30
  13  10  -3   58.59   10.60
 -13  10   3   51.29    9.80
 -12 -10   3   14.70    7.70
 -12 -10   3   10.60    3.30
  12 -10  -3    7.70    4.50
 -12  10   3    6.40    3.30
  12  10  -3   10.60    4.60
  11 -10  -3    9.00    4.10
 -11 -10   3    7.00    6.30
  11 -10  -3    7.80    4.70
 -11 -10   3   16.50    5.20
  11  10  -3    8.40    4.30
 -11  10   3    6.10    3.10
  10 -10  -3   29.80    8.60
  10 -10  -3   44.80    9.00
 -10 -10   3   50.99   12.10
 -10 -10   3   51.79    9.80
 -10  10   3   38.40    7.60
  10  10  -3   39.20    8.20
   9 -10  -3   56.19    9.20
   9 -10  -3   66.49   10.80
  -9 -10   3   65.29   12.40
  -9 -10   3   47.40    9.00
   9  10  -3   36.50    7.30
  -9  10   3   62.49   10.00
  -8 -10   3   18.50    5.50
  -8 -10   3   19.20    7.60
   8 -10  -3   14.20    5.40
   8 -10  -3   22.70    5.70
  -8  10   3   23.50    6.20
   8  10  -3   34.80    7.00
  -7 -10   3    4.70    3.40
  -7 -10   3    7.90    5.80
   7 -10  -3    0.00    3.10
   7 -10  -3    1.50    3.90
  -7  10   3    4.80    3.50
   7  10  -3    3.70    3.00
   6 -10  -3   67.49    8.80
  -6 -10   3   70.89   11.70
   6 -10  -3   82.09   10.70
  -6 -10   3   62.79    9.80
  -6  10   3   55.49    8.30
   6  10  -3   50.99    7.10
  -5 -10   3  294.07   17.70
   5 -10  -3  257.57   13.40
  -5 -10   3  280.17   15.20
   5 -10  -3  295.57   15.60
   5  10  -3  280.57   12.70
   5  10  -3  296.97   14.70
  -5  10   3  257.87   14.60
  -4 -10   3   79.89    9.80
  -4 -10   3   90.69   11.70
   4 -10  -3   78.99    9.00
   4 -10  -3   80.49    7.50
   4 -10  -3   85.89    9.80
   4  10  -3   68.39    6.20
   4  10  -3   80.19    9.30
  -4  10   3   74.09    8.90
   3 -10  -3    6.40    3.50
   3 -10  -3    3.40    2.90
  -3 -10   3    8.10    4.00
  -3 -10   3    6.30    2.90
  -3 -10   3    7.00    4.70
   3 -10  -3    1.40    3.60
   3  10  -3    7.70    3.70
  -3  10   3    6.60    3.90
   2 -10  -3  246.88   12.90
  -2 -10   3  243.38    9.70
  -2 -10   3  253.67   13.10
   2 -10  -3  260.07   13.30
  -2 -10   3  254.67   14.60
   2 -10  -3  250.87   11.70
   2  10  -3  249.08   13.00
  -2  10   3  225.28   12.40
   1 -10  -3 1895.71   40.80
  -1 -10   3 1938.41   45.00
   1 -10  -3 1831.32   42.60
  -1 -10   3 1920.91   36.10
   1 -10  -3 1838.52   42.60
  -1 -10   3 1911.81   42.60
   1  10  -3 1820.42   42.70
   0 -10   3   87.49    8.70
   0 -10  -3   70.69    8.50
   0 -10   3   66.29    4.80
   0 -10  -3   77.89    8.30
   0 -10   3   63.79    8.60
   0 -10  -3   83.89    9.40
   0  10  -3   68.09    8.20
   0  10   3   97.79    9.90
   1 -10   3    3.20    3.80
  -1 -10  -3    2.30    3.30
   1 -10   3    5.50    2.30
   1 -10   3    7.50    3.00
  -1 -10  -3   -0.40    2.80
  -1 -10  -3    5.90    3.90
   1  10   3    5.30    2.80
  -1  10  -3    0.80    2.90
   2 -10   3  184.18    8.20
  -2 -10  -3  157.68   10.60
  -2 -10  -3  169.58   11.20
   2 -10   3  197.08   12.40
  -2 -10  -3  156.78   11.30
   2  10   3  162.18    9.90
  -2  10  -3  175.18   10.90
   3 -10   3  640.44   23.10
  -3 -10  -3  630.14   21.70
  -3 -10  -3  674.23   23.20
   3 -10   3  656.33   18.30
  -3 -10  -3  647.54   23.00
  -3  10  -3  654.93   21.60
   4 -10   3    2.90    2.60
  -4 -10  -3    0.90    3.90
  -4 -10  -3    1.50    3.20
   4 -10   3    4.00    4.10
  -4 -10  -3    4.40    4.70
  -4  10  -3   -0.20    3.00
   5 -10   3  290.07   13.10
  -5 -10  -3  271.47   14.60
   5 -10   3  276.27   16.00
  -5 -10  -3  277.47   16.80
  -5  10  -3  295.87   14.50
   6 -10   3    0.50    2.40
  -6 -10  -3   -3.20    2.50
  -6 -10  -3    4.00    5.20
   6 -10   3   -0.80    3.70
  -6  10  -3   -1.60    2.70
   6  10   3    0.70    4.00
  -7 -10  -3  112.89   10.10
  -7 -10  -3  106.69   13.60
   7 -10   3  137.09   14.80
   7 -10   3  125.39    9.60
   7  10   3  110.39   13.10
  -7  10  -3  110.49    9.80
  -8 -10  -3    7.90    4.30
  -8 -10  -3    6.80    6.00
   8 -10   3    7.40    5.00
   8 -10   3    8.80    3.90
   8  10   3    1.30    3.90
  -8  10  -3    3.60    3.20
   9 -10   3  345.97   18.20
  -9 -10  -3  320.77   17.90
   9 -10   3  345.97   20.50
  -9 -10  -3  331.87   21.50
   9  10   3  344.77   20.40
  -9  10  -3  324.57   17.30
 -10 -10  -3  183.38   17.10
  10 -10   3  183.98   13.80
 -10 -10  -3  175.68   13.80
  10 -10   3  197.88   16.10
 -10  10  -3  223.08   14.30
  10  10   3  174.48   18.70
  11 -10   3   53.19    9.10
 -11 -10  -3   36.70    7.70
 -11 -10  -3   55.49   11.90
  11 -10   3   36.90    8.80
 -11  10  -3   58.19    9.00
  11  10   3   59.69   11.30
  12 -10   3    6.60    2.90
 -12 -10  -3   16.60    5.80
 -12 -10  -3    4.70    4.90
  12 -10   3   10.30    5.80
 -12  10  -3   12.90    4.60
  12  10   3   19.90    6.20
 -13 -10  -3  138.09   16.10
  13 -10   3  161.08   13.40
 -13 -10  -3  155.18   24.80
  13 -10   3  136.39   26.40
 -13  10  -3  149.29   20.00
  13  10   3  185.18   29.90
 -13 -11   3   10.00    6.30
  13 -11  -3    7.20    4.10
  13  11  -3   -2.60    2.90
 -13  11   3    6.30    2.60
  12 -11  -3   79.79   12.90
 -12 -11   3   78.19   15.00
 -12 -11   3   85.39   12.30
 -12  11   3   52.49    9.60
  12  11  -3  101.29   14.00
  11 -11  -3    7.60    4.10
 -11 -11   3   -1.00    2.20
 -11 -11   3    9.90    6.90
  11 -11  -3    1.20    3.40
  11  11  -3   -0.20    3.50
 -11  11   3    4.20    3.30
 -10 -11   3   24.40    6.10
 -10 -11   3   21.20    8.20
  10 -11  -3   20.30    6.50
 -10  11   3   16.10    5.40
  10  11  -3   23.40    7.00
  -9 -11   3  152.48   13.00
   9 -11  -3  156.08   13.80
   9 -11  -3  175.38   13.60
  -9 -11   3  162.18   18.70
   9  11  -3  178.28   13.20
  -9  11   3  173.38   13.70
   8 -11  -3  205.38   14.10
  -8 -11   3  229.88   15.40
  -8 -11   3  199.38   17.60
   8 -11  -3  200.28   14.70
   8  11  -3  235.88   14.10
  -8  11   3  243.48   15.50
   7 -11  -3    0.40    3.60
  -7 -11   3    2.30    6.20
  -7 -11   3    0.80    3.20
   7 -11  -3    0.80    3.30
  -7  11   3    3.70    2.70
   7  11  -3    1.70    3.30
   6 -11  -3  390.86   19.10
  -6 -11   3  385.96   21.50
   6 -11  -3  415.06   18.20
  -6 -11   3  379.46   19.00
   6  11  -3  394.76   16.50
  -6  11   3  382.66   18.60
   5 -11  -3    2.20    3.90
   5 -11  -3    1.50    3.00
  -5 -11   3    1.80    3.40
  -5 -11   3    3.80    5.60
   5  11  -3    1.10    2.40
  -5  11   3   -1.80    3.20
  -4 -11   3   19.90    6.30
  -4 -11   3   24.90    4.60
  -4 -11   3   23.20    6.00
   4 -11  -3   25.80    5.90
   4 -11  -3   24.10    6.10
   4 -11  -3   22.70    5.40
   4  11  -3   24.40    5.60
  -4  11   3   24.70    5.70
  -3 -11   3  241.48   10.50
   3 -11  -3  250.87   14.10
  -3 -11   3  230.18   15.10
   3 -11  -3  241.08   12.30
  -3 -11   3  230.98   13.60
   3 -11  -3  254.67   13.80
   3  11  -3  235.38   13.40
  -3  11   3  219.08   13.20
  -2 -11   3    4.90    2.70
   2 -11  -3   11.10    4.80
   2 -11  -3    5.30    3.90
  -2 -11   3    2.80    3.20
  -2 -11   3   14.00    5.70
   2 -11  -3    2.60    3.20
   2  11  -3    9.80    4.30
  -2  11   3    9.60    4.10
   1 -11  -3   -0.70    3.40
  -1 -11   3   -1.50    3.70
   1 -11  -3    4.70    3.60
  -1 -11   3    0.90    2.60
   1 -11  -3   -3.70    2.60
  -1 -11   3    2.20    2.20
   1  11  -3   -1.80    2.70
  -1  11   3    1.90    2.80
   0 -11  -3 1596.04   39.40
   0 -11   3 1571.44   41.20
   0 -11   3 1660.93   32.40
   0 -11   3 1644.44   38.90
   0 -11  -3 1652.93   40.10
   0 -11  -3 1645.94   38.20
   0  11  -3 1563.44   39.40
   0  11   3 1596.04   38.90
  -1 -11  -3   22.70    5.70
  -1 -11  -3   33.30    6.20
  -1 -11  -3   24.90    5.80
   1 -11   3   22.80    3.60
   1 -11   3   17.90    5.50
   1  11   3   17.40    5.20
  -2 -11  -3   35.80    6.90
   2 -11   3   42.10    7.40
  -2 -11  -3   36.90    6.90
  -2 -11  -3   60.79    8.90
   2 -11   3   41.60    5.00
  -2  11  -3   35.40    6.30
  -3 -11  -3  127.29   10.70
   3 -11   3  122.79    7.60
  -3 -11  -3  120.29   10.10
   3 -11   3  133.69   11.30
  -3 -11  -3  134.69   11.30
  -3  11  -3  126.69    9.90
   4 -11   3  721.63   26.30
  -4 -11  -3  746.83   26.10
  -4 -11  -3  674.13   25.80
   4 -11   3  724.53   21.10
  -4 -11  -3  724.03   24.70
  -4  11  -3  715.03   24.10
   5 -11   3  328.87   14.30
  -5 -11  -3  358.16   17.30
   5 -11   3  335.47   18.10
  -5 -11  -3  340.57   18.50
  -5 -11  -3  350.36   18.10
  -5  11  -3  348.87   16.60
  -6 -11  -3   12.50    6.30
   6 -11   3   21.90    6.60
   6 -11   3   22.50    4.70
  -6 -11  -3   25.40    6.10
  -6  11  -3   26.20    6.00
  -7 -11  -3   15.40    5.20
  -7 -11  -3   23.70    7.40
   7 -11   3   14.70    4.00
   7 -11   3   23.10    7.00
   7  11   3   16.90    6.20
   8 -11   3  132.39   10.30
   8 -11   3  142.59   16.00
  -8 -11  -3   99.79   12.40
  -8 -11  -3   96.89   13.60
  -8  11  -3  112.39   12.20
   8  11   3  111.89   13.60
  -9 -11  -3    1.30    6.00
   9 -11   3    7.90    5.80
   9 -11   3   -0.80    2.30
  -9 -11  -3    4.20    4.20
   9  11   3   -5.70    2.30
  -9  11  -3    7.90    3.80
  10 -11   3   -1.70    1.70
 -10 -11  -3    4.20    5.70
 -10 -11  -3   -3.00    2.40
  10 -11   3   -3.90    2.90
 -10  11  -3    2.70    2.90
  10  11   3    0.60    4.00
 -11 -11  -3  133.99   14.90
  11 -11   3  123.19   10.90
 -11 -11  -3  101.69   15.90
  11 -11   3  108.59   14.70
  11  11   3   99.09   14.30
 -11  11  -3  127.59   11.40
 -12 -11  -3    5.20    4.10
  12 -11   3    2.30    2.20
  12 -11   3    7.40    3.80
 -12 -11  -3   -8.40    4.20
  12  11   3   -4.60    2.70
 -12  11  -3   -1.80    2.10
  13 -12  -3    3.50    2.60
 -13  12   3    0.90    2.10
 -13  12   3    3.10    2.80
  13  12  -3   15.00    4.20
  12 -12  -3   88.09   13.20
  12 -12  -3   69.29   11.50
 -12 -12   3   70.69   13.90
 -12  12   3   63.69   10.30
  12  12  -3   92.49   12.80
  11 -12  -3  197.18   15.80
 -11 -12   3  141.49   16.90
 -11 -12   3  183.98   22.70
  11 -12  -3  185.98   15.00
  11  12  -3  166.18   14.10
 -11  12   3  201.48   15.40
  10 -12  -3  199.38   15.00
  10 -12  -3  184.58   14.80
 -10 -12   3  194.28   14.90
 -10 -12   3  115.99   16.40
 -10  12   3  151.28   13.10
  10  12  -3  169.58   13.80
  -9 -12   3  114.69   14.50
   9 -12  -3  104.79   13.80
  -9 -12   3   63.09   12.70
   9 -12  -3  114.09   13.60
  -9  12   3  111.89   14.30
   9  12  -3  101.49   12.10
   8 -12  -3   90.49   12.40
   8 -12  -3  121.39   11.20
  -8 -12   3  106.99   15.70
  -8 -12   3  112.89   14.10
  -8  12   3  139.59   12.10
   8  12  -3  116.29   12.50
  -7 -12   3  258.37   16.10
   7 -12  -3  257.47   15.20
  -7 -12   3  290.37   20.10
   7 -12  -3  275.37   16.90
   7  12  -3  284.97   15.00
  -7  12   3  302.27   17.20
  -6 -12   3  117.29   15.10
   6 -12  -3  128.79   10.70
  -6 -12   3  134.99   11.10
   6 -12  -3   92.59   11.50
   6  12  -3  112.49    9.00
  -6  12   3  131.89   11.20
  -5 -12   3  277.37   16.20
  -5 -12   3  284.67   18.30
   5 -12  -3  283.47   15.90
  -5 -12   3  270.77   12.90
   5 -12  -3  263.17   14.30
  -5  12   3  257.37   15.70
  -4 -12   3   36.20    5.80
   4 -12  -3   24.90    5.60
   4 -12  -3   28.70    6.70
  -4 -12   3   23.20    6.30
  -4 -12   3   28.70    7.70
  -4  12   3   45.50    8.10
   4  12  -3   27.20    6.30
   3 -12  -3   -0.10    2.90
   3 -12  -3    0.50    2.70
  -3 -12   3    1.90    2.40
  -3 -12   3   -3.60    4.30
   3 -12  -3    1.50    3.90
  -3 -12   3   -1.10    2.80
  -3  12   3    4.30    3.60
   3  12  -3   -0.40    2.60
  -2 -12   3   86.19   11.50
   2 -12  -3   64.09    8.50
  -2 -12   3   77.49    6.10
   2 -12  -3   72.49    8.50
  -2 -12   3   91.99   10.30
   2 -12  -3   87.69   10.30
   2  12  -3   78.79   10.00
  -2  12   3   97.29   11.00
  -1 -12   3  130.99   11.90
   1 -12  -3  166.68   11.70
  -1 -12   3  145.29    7.60
   1 -12  -3  173.98   11.10
   1 -12  -3  156.48   11.40
   1  12  -3  146.79   11.10
  -1  12   3  147.59   10.90
   0 -12   3   70.29    5.40
   0 -12  -3   89.89   10.10
   0 -12  -3   66.39    8.90
   0 -12  -3   70.59    9.10
   0 -12   3   97.39   11.60
   0  12  -3   95.09   10.70
  -1 -12  -3  110.19   11.40
   1 -12   3  102.49    6.30
   1 -12   3  118.19   12.80
  -1 -12  -3  113.09   11.60
  -1 -12  -3  110.29    9.70
  -1  12  -3  108.69    9.70
  -2 -12  -3   54.49    8.50
   2 -12   3   61.09    9.40
  -2 -12  -3   89.39   10.20
  -2 -12  -3   72.49    9.80
   2 -12   3   59.59    5.30
  -2  12  -3   61.59    8.70
   3 -12   3  148.89   12.30
   3 -12   3  150.48    8.50
  -3 -12  -3  169.98   12.40
  -3 -12  -3  148.29   11.30
  -3 -12  -3  172.08   12.70
  -3  12  -3  152.88   11.30
  -4 -12  -3   10.50    5.90
  -4 -12  -3   13.30    5.50
   4 -12   3    9.60    2.80
  -4 -12  -3    3.10    3.70
   4 -12   3    7.30    4.50
  -4  12  -3    9.40    4.20
  -5 -12  -3   16.90    5.70
  -5 -12  -3   14.40    5.30
   5 -12   3    8.30    4.50
   5 -12   3   13.30    3.60
  -5 -12  -3   25.40    7.60
  -5  12  -3    7.40    4.10
   6 -12   3   -1.20    3.70
  -6 -12  -3   -2.00    4.60
   6 -12   3    2.30    1.80
  -6 -12  -3    4.10    4.30
  -6 -12  -3    2.80    4.00
  -6  12  -3   -1.20    2.80
  -7 -12  -3   11.60    5.10
   7 -12   3    9.40    5.30
  -7 -12  -3   15.00    7.30
   7 -12   3    8.90    2.80
  -7  12  -3    8.20    4.10
   8 -12   3    6.70    4.30
  -8 -12  -3    6.10    4.10
   8 -12   3    7.20    2.70
  -8 -12  -3   10.40    6.90
   8  12   3    6.50    5.20
  -8  12  -3    9.00    4.70
  -9 -12  -3   29.90    9.50
   9 -12   3   40.30    9.10
  -9  12  -3   24.40    6.40
   9  12   3   37.70    8.70
  10 -12   3    0.60    2.00
  10 -12   3    8.50    4.50
 -10 -12  -3   -0.90    2.80
 -10 -12  -3    7.80    6.10
 -10  12  -3    3.00    2.60
  10  12   3    1.10    3.60
 -11 -12  -3    1.60    2.60
 -11 -12  -3   23.70    8.30
  11 -12   3   13.70    5.00
  11  12   3   16.90    6.00
 -11  12  -3   12.90    4.30
 -12 -12  -3   13.40    5.90
  12 -12   3   26.90    6.90
 -12  12  -3   34.80    7.70
 -12 -13   3   95.59   16.20
  12 -13  -3   65.39   13.60
  12 -13  -3   66.19   11.20
  11 -13  -3    2.10    3.10
  11 -13  -3   11.70    4.50
 -11 -13   3   13.80    8.70
 -11  13   3    3.90    2.50
  10 -13  -3  183.18   14.90
  10 -13  -3  177.88   14.00
 -10  13   3  166.18   13.50
  10  13  -3  176.68   14.40
   9 -13  -3   69.49   11.70
  -9 -13   3   63.69   11.90
  -9 -13   3   43.10   10.20
   9 -13  -3   49.70    9.40
  -9  13   3   74.69   11.60
   9  13  -3   66.29   10.20
   8 -13  -3   63.69   10.50
  -8 -13   3   60.99   10.20
  -8 -13   3   57.29   11.70
   8 -13  -3   81.69   11.10
   8  13  -3   65.69    9.30
  -8  13   3   60.39    9.00
  -7 -13   3   84.89   13.10
   7 -13  -3  109.29   12.40
  -7 -13   3  104.49   12.80
   7 -13  -3  138.19   15.20
   7  13  -3   84.59   10.30
  -7  13   3   78.09   10.80
  -6 -13   3  457.05   21.60
  -6 -13   3  464.15   24.50
   6 -13  -3  470.15   20.50
   6 -13  -3  434.26   21.00
  -6  13   3  472.15   21.70
  -5 -13   3   65.19   11.40
   5 -13  -3   51.99    8.90
  -5 -13   3   51.69    6.80
   5 -13  -3   50.59    8.10
  -5 -13   3   58.09    9.30
  -5  13   3   54.59    8.80
  -4 -13   3   33.30    5.30
  -4 -13   3   32.20    8.40
   4 -13  -3   43.80    7.20
   4 -13  -3   32.20    7.20
  -4 -13   3   28.50    6.60
  -4  13   3   27.60    6.50
   3 -13  -3   53.89    8.50
   3 -13  -3   43.20    7.40
  -3 -13   3   47.20    6.10
  -3 -13   3   38.90    8.70
   3  13  -3   36.30    6.60
  -3  13   3   44.10    7.70
  -2 -13   3   99.99   12.20
   2 -13  -3  118.79   10.40
  -2 -13   3  102.89    9.40
   2 -13  -3  119.69   10.60
   2 -13  -3  113.39    9.70
  -2  13   3  115.39    9.70
   2  13  -3  126.39   13.00
  -1 -13   3  111.49   12.40
   1 -13  -3  148.39   11.60
   1 -13  -3  152.18   11.20
   1 -13  -3  128.09   10.90
   1  13  -3  144.79   11.60
   0 -13  -3   64.69    9.10
   0 -13   3   58.19    9.80
   0 -13  -3   80.09   10.30
   0 -13  -3   60.29    8.40
   1 -13   3   15.30    5.90
  -1 -13  -3    2.80    3.80
  -1 -13  -3    1.80    4.10
  -1 -13  -3    2.10    3.90
  -1  13  -3    3.80    3.20
  -2 -13  -3   64.09    9.70
   2 -13   3   56.29    9.00
  -2 -13  -3   46.00    8.10
  -2 -13  -3   36.40    6.70
  -2  13  -3   55.49    8.40
  -3 -13  -3   43.00    7.30
   3 -13   3   52.09    9.10
  -3 -13  -3   49.70    8.20
  -3 -13  -3   49.10    9.20
  -3  13  -3   51.29    8.40
   4 -13   3   21.00    6.90
  -4 -13  -3   29.50    6.80
  -4 -13  -3   26.40    7.10
  -4 -13  -3   25.00    7.50
  -4  13  -3   25.50    5.90
  -5 -13  -3   16.40    5.60
  -5 -13  -3   27.40    7.00
  -5 -13  -3   22.40    7.40
   5 -13   3   15.10    5.70
  -5  13  -3   12.90    4.90
  -6 -13  -3   -0.30    3.10
  -6 -13  -3   -1.60    4.00
   6 -13   3    1.00    4.00
  -6 -13  -3    2.70    3.40
  -6  13  -3   -2.20    2.70
  -7 -13  -3   -0.50    4.80
  -7 -13  -3    8.00    4.40
  -7 -13  -3    1.80    4.00
   7 -13   3    4.90    4.90
  -7  13  -3    7.70    4.00
   8 -13   3    1.60    3.90
  -8 -13  -3    5.90    5.60
  -8 -13  -3    3.80    3.70
  -8 -13  -3    3.90    3.00
  -8  13  -3    2.30    3.10
  -9 -13  -3    1.80    4.90
  -9 -13  -3    8.60    3.30
   9 -13   3   14.00    5.50
  -9  13  -3    3.40    3.90
 -10 -13  -3   71.49   12.80
 -10 -13  -3   90.39   12.90
  10 -13   3  101.99   14.90
 -10  13  -3   73.09   11.40
  10  13   3   92.59   13.50
 -11 -13  -3   16.20    4.40
 -11 -13  -3   14.60    5.80
  11 -13   3   11.00    4.80
 -11  13  -3   18.60    5.20
  11  13   3   19.00    5.90
 -12 -13  -3   -1.30    2.90
  12  13   3    8.00    6.30
  12 -14  -3   13.60    4.10
 -11 -14   3  254.67   21.90
  11 -14  -3  257.07   18.30
  10 -14  -3  108.09   14.70
  10 -14  -3  100.69   13.80
   9 -14  -3    2.30    3.50
   9 -14  -3    2.10    3.40
  -9 -14   3   -4.40    4.90
  -9  14   3    0.90    2.30
  -8 -14   3   71.69   13.40
   8 -14  -3   60.79    9.90
   8 -14  -3   60.39    9.80
  -8  14   3   63.99   10.20
   7 -14  -3  457.45   22.50
  -7 -14   3  483.45   26.30
   7 -14  -3  469.35   21.60
  -7  14   3  457.65   22.40
   6 -14  -3  116.89   13.10
   6 -14  -3   99.99   11.90
  -6 -14   3  107.49   15.30
  -6  14   3  118.59   13.60
  -5 -14   3  155.18   16.80
   5 -14  -3  185.98   13.20
   5 -14  -3  139.49   11.30
  -5  14   3  148.09   11.50
   4 -14  -3   -3.10    2.40
   4 -14  -3    3.10    3.40
  -4 -14   3   11.00    6.10
   3 -14  -3  229.78   14.70
  -3 -14   3  271.07   18.00
   3 -14  -3  254.37   14.50
   2 -14  -3  120.79   10.80
  -2 -14   3  142.69   15.10
   2 -14  -3  162.48   23.40
   2 -14  -3  119.99   10.30
   2  14  -3  127.19   11.10
   1 -14  -3  168.58   12.20
  -1 -14   3  161.88   13.60
   1 -14  -3  166.78   12.50
   1 -14  -3  183.78   13.00
   0 -14  -3  795.72   27.40
   0 -14   3  743.43   28.60
   0 -14  -3  759.92   27.40
   0 -14  -3  773.12   26.60
   0  14  -3  813.12   28.10
  -1 -14  -3   13.10    5.10
  -1 -14  -3   -3.30    2.90
  -1 -14  -3    3.60    3.00
   1 -14   3    5.00    4.70
  -1  14  -3   -1.60    2.00
  -2 -14  -3    4.70    4.50
  -2 -14  -3    3.30    4.00
  -2 -14  -3    2.90    4.00
   2 -14   3    5.90    5.00
   3 -14   3  180.18   14.20
  -3 -14  -3  177.38   13.40
  -3  14  -3  172.88   12.90
  -4 -14  -3    3.00    3.90
  -4 -14  -3    4.10    3.50
   4 -14   3    6.30    4.60
  -4 -14  -3   -2.60    3.80
  -4  14  -3    6.60    3.90
  -5 -14  -3    6.60    5.30
  -5 -14  -3    9.20    4.50
   5 -14   3    1.70    4.50
  -5 -14  -3   -4.10    3.60
  -5  14  -3   -0.40    2.60
  -6 -14  -3   -3.70    4.40
  -6 -14  -3    1.30    3.00
   6 -14   3   -2.90    2.80
  -6 -14  -3   -0.50    3.70
  -6  14  -3    1.90    3.10
  -7 -14  -3  131.59   15.70
  -7 -14  -3  118.49   13.90
  -7 -14  -3  147.59   18.00
   7 -14   3  134.29   15.60
  -7  14  -3  122.59   13.40
  -8 -14  -3   75.79   12.50
  -8 -14  -3   60.69   11.60
   8 -14   3   85.89   13.00
  -8 -14  -3   86.09   12.10
  -9 -14  -3   76.89   14.20
  -9 -14  -3   74.69   12.40
  -9 -14  -3   80.29   12.00
   9 -14   3   53.79   10.70
  -9  14  -3   73.49   11.40
 -10 -14  -3    0.60    2.40
 -10 -14  -3  -10.30    3.00
  10 -14   3   -0.40    2.70
 -10  14  -3    5.30    3.20
  11 -14   3   19.10    6.20
 -11 -14  -3   20.40    5.30
 -11 -14  -3   21.00    8.00
 -11 -15   3   27.80    9.80
  11 -15  -3   26.90    6.80
 -10 -15   3   20.90    8.40
  10 -15  -3   32.00    7.40
   9 -15  -3    7.00    4.00
  -9 -15   3    0.40    4.60
   9 -15  -3   11.10    3.90
   8 -15  -3   11.00    4.60
  -8 -15   3    1.90    5.10
   8 -15  -3   10.50    4.00
   7 -15  -3  103.49   13.20
   7 -15  -3  108.69   13.20
  -7 -15   3  105.89   15.70
   6 -15  -3  176.38   13.30
  -6 -15   3  176.08   16.10
   6 -15  -3  152.08   12.90
  -5 -15   3  250.77   18.80
   5 -15  -3  230.08   15.50
   5 -15  -3  260.77   15.50
   4 -15  -3    2.50    3.50
   4 -15  -3   -0.30    2.80
  -4 -15   3    9.00    5.50
  -3 -15   3   -0.80    4.70
   3 -15  -3    1.10    3.90
   3 -15  -3   -3.60    2.30
   2 -15  -3  258.27   14.90
  -2 -15   3  236.18   17.10
   2 -15  -3  256.27   15.10
  -1 -15   3    6.60    5.10
   1 -15  -3    1.70    3.80
   1 -15  -3    6.30    4.30
   1  15  -3    0.50    1.60
   0 -15  -3   -0.60    3.60
   0 -15  -3   -0.40    1.90
   0 -15   3   -1.40    3.40
   0 -15  -3    5.80    4.00
   0  15  -3   -2.90    1.70
  -1 -15  -3  214.58   14.20
  -1 -15  -3  184.08   13.40
   1 -15   3  227.08   15.90
  -1 -15  -3  195.78   13.90
  -1  15  -3  175.88   13.10
  -2 -15  -3  396.96   19.90
   2 -15   3  376.16   20.50
  -2 -15  -3  361.76   18.80
  -2 -15  -3  379.36   19.50
  -2  15  -3  397.36   19.90
  -3 -15  -3    2.30    4.40
  -3 -15  -3   -1.40    3.10
  -3 -15  -3   -3.00    2.20
   3 -15   3    1.60    4.00
  -3  15  -3   -1.10    2.20
  -4 -15  -3  171.08   13.30
  -4 -15  -3  134.39   14.70
  -4 -15  -3  156.88   12.90
   4 -15   3  155.28   13.90
  -4  15  -3  173.78   13.20
  -5 -15  -3   97.19   13.80
   5 -15   3   85.29   12.70
  -5 -15  -3  100.49   13.00
  -5 -15  -3  102.09   12.60
  -5  15  -3   76.19   10.40
  -6 -15  -3   49.00    9.70
  -6 -15  -3   29.00    8.50
  -6 -15  -3   32.00    7.20
  -6  15  -3   49.60    8.90
  -7 -15  -3   36.70    9.40
   7 -15   3   17.90    7.10
  -7 -15  -3   40.10    8.80
  -7 -15  -3   25.20    6.30
  -7  15  -3   41.50    8.50
  -8 -15  -3   10.80    4.40
   8 -15   3    3.10    3.70
  -8 -15  -3    0.00    4.60
  -8 -15  -3    0.30    2.50
  -8  15  -3    0.80    2.60
  -9 -15  -3   45.10   10.50
  -9 -15  -3   41.00    8.50
  -9 -15  -3   48.00    9.80
   9 -15   3   52.39   10.20
  -9  15  -3   45.60    8.60
 -10 -15  -3  132.09   17.90
 -10 -15  -3  122.89   17.70
 -10 -15  -3  114.59   15.60
  10 -15   3  114.19   15.90
 -10  15  -3  104.49   13.90
 -10 -16   3   24.50    8.30
  10 -16  -3   30.30    6.70
   9 -16  -3   13.00    5.10
  -9 -16   3    8.30    6.10
  -8 -16   3   11.70    6.80
   8 -16  -3    6.70    3.90
   8 -16  -3    0.90    2.70
   7 -16  -3   31.70    7.90
  -7 -16   3   19.30    7.70
   7 -16  -3   29.00    7.10
   6 -16  -3  117.49   13.40
   6 -16  -3  124.29   11.30
  -6 -16   3  110.49   15.80
   5 -16  -3    1.60    3.00
  -5 -16   3   -7.40    3.40
   5 -16  -3    2.50    2.70
  -4 -16   3  149.49   17.30
   4 -16  -3  182.28   13.20
   4 -16  -3  160.18   12.50
   3 -16  -3   22.90    6.10
   3 -16  -3   16.70    5.20
  -3 -16   3    8.00    6.20
   2 -16  -3   73.99   10.40
   2 -16  -3   75.29   10.40
  -2 -16   3   44.80    9.40
   1 -16  -3  152.98   12.30
  -1 -16   3  127.29   14.80
   1 -16  -3  145.09   11.80
   0 -16  -3  225.28   14.80
   0 -16   3  218.08   16.50
   0 -16  -3  219.28   14.50
   0  16  -3  208.88   14.30
  -1 -16  -3   70.79   10.30
  -1 -16  -3   76.99   10.20
   1 -16   3   87.59   12.70
  -1 -16  -3   60.19    9.90
  -1  16  -3   89.39   12.00
  -2 -16  -3    6.20    4.30
  -2 -16  -3    2.90    4.40
   2 -16   3    4.80    4.60
  -2 -16  -3    5.90    3.20
  -2  16  -3    2.80    3.50
  -3 -16  -3   67.79   11.00
  -3 -16  -3   82.79   11.60
  -3 -16  -3   86.19   12.00
   3 -16   3   60.49   10.90
  -3  16  -3   71.59   10.80
  -4 -16  -3   -7.60    2.20
  -4 -16  -3    1.40    3.10
  -4 -16  -3   -0.60    4.30
   4 -16   3    2.10    3.90
  -4  16  -3    0.20    2.30
   5 -16   3  340.57   20.50
  -5 -16  -3  325.37   20.90
  -5 -16  -3  312.87   19.00
  -5 -16  -3  336.67   19.40
  -5  16  -3  311.67   18.80
  -6 -16  -3  129.19   16.00
  -6 -16  -3  135.89   15.70
   6 -16   3  160.58   18.30
  -6 -16  -3  141.59   12.70
  -6  16  -3  148.19   16.40
  -7 -16  -3   64.39   11.40
  -7 -16  -3   35.70    9.30
  -7 -16  -3   41.80    8.80
   7 -16   3   61.39   11.80
  -7  16  -3   44.40    8.30
  -8 -16  -3   33.90    9.80
   8 -16   3   39.00    8.90
  -8 -16  -3   24.00    6.90
  -8  16  -3   45.10    8.90
  -9 -16  -3  182.38   15.00
   9 -16   3  178.58   15.60
  -9 -16  -3  191.08   16.10
  -9  16  -3  189.68   14.90
 -10 -16  -3   14.50    4.80
 -10 -16  -3   37.20   10.00
  10 -16   3   17.90    6.00
 -10 -16  -3   22.00    5.10
  10 -17  -3   18.40    4.70
   9 -17  -3   41.80    9.70
  -9 -17   3   40.60   10.20
   8 -17  -3    3.90    3.00
  -8 -17   3    3.50    4.70
   7 -17  -3  153.78   21.00
   7 -17  -3  159.88   13.10
  -7 -17   3  124.19   17.00
  -6 -17   3   -5.00    3.40
   6 -17  -3   -3.00    2.50
   6 -17  -3    2.20    3.80
  -5 -17   3   34.30    8.70
   5 -17  -3   29.60    7.30
   5 -17  -3   38.70    8.10
  -4 -17   3   91.69   14.50
   4 -17  -3   71.79   10.50
   4 -17  -3   90.79   11.60
  -3 -17   3    0.90    4.30
   3 -17  -3    4.40    3.30
   3 -17  -3    2.10    3.10
   2 -17  -3   12.70    5.20
   2 -17  -3   13.10    4.90
  -2 -17   3    5.40    5.40
   1 -17  -3   16.20    5.80
  -1 -17   3   15.20    5.70
   1 -17  -3   19.60    6.10
   0 -17  -3  107.59   12.90
   0 -17   3   90.39   13.30
   0 -17  -3  112.59   13.50
  -1 -17  -3   78.09   11.00
   1 -17   3   67.99   11.20
  -1 -17  -3   62.69   10.60
  -1  17  -3   97.39   12.90
  -2 -17  -3  150.68   12.90
  -2 -17  -3  119.79   14.80
  -2 -17  -3  136.39   12.10
  -2  17  -3  139.19   12.10
  -3 -17  -3   63.39   10.10
  -3 -17  -3   73.19   11.80
  -3 -17  -3   54.09    9.80
  -3  17  -3   83.59   12.30
   4 -17   3  152.78   13.90
  -4 -17  -3  157.78   13.40
  -4 -17  -3  165.88   15.20
  -4 -17  -3  144.29   12.30
  -4  17  -3  168.58   13.60
  -5 -17  -3    6.80    5.00
   5 -17   3    8.20    5.00
  -5 -17  -3   14.30    4.60
  -5 -17  -3   15.20    5.30
  -5  17  -3    8.20    3.80
   6 -17   3   35.70    9.10
  -6 -17  -3   51.49   11.00
  -6 -17  -3   53.69   10.10
  -6  17  -3   53.49    9.60
   7 -17   3  241.48   18.20
  -7 -17  -3  267.17   18.40
  -7 -17  -3  222.28   16.40
  -7 -17  -3  261.57   19.80
  -7  17  -3  241.08   17.20
   8 -17   3   94.69   14.50
  -8 -17  -3   86.19   13.30
  -8 -17  -3   79.59   13.50
  -8 -17  -3   85.89   13.50
  -8  17  -3   83.69   12.20
  -9 -17  -3    5.10    4.60
  -9 -17  -3    3.00    3.30
  -9 -17  -3    7.20    3.30
   9 -17   3   13.50    4.90
  -9  17  -3   13.60    4.30
   9 -18  -3    1.40    2.10
  -8 -18   3   53.19   11.50
   8 -18  -3   29.90    6.50
  -7 -18   3   21.90    7.30
   7 -18  -3   22.80    5.50
   6 -18  -3   85.19   12.10
  -6 -18   3  105.99   16.40
   5 -18  -3   80.19   11.40
  -5 -18   3   70.19   12.70
   5 -18  -3   87.29   12.10
   4 -18  -3   51.59    8.80
  -4 -18   3   63.19   12.00
   4 -18  -3   62.99   10.20
   3 -18  -3   -0.80    2.10
  -3 -18   3    3.30    4.50
   3 -18  -3    5.70    3.10
  -2 -18   3    6.50    5.50
   2 -18  -3   23.20    5.80
   2 -18  -3   14.20    5.20
   1 -18  -3   19.50    5.90
   1 -18  -3   30.60    6.80
  -1 -18   3    8.00    5.50
   0 -18  -3   -0.60    3.00
   0 -18  -3    5.60    3.30
   0 -18   3    0.30    3.40
   1 -18   3  126.59   15.40
  -1 -18  -3  140.69   12.20
  -1 -18  -3  147.89   16.30
   2 -18   3  223.58   17.00
  -2 -18  -3  185.48   14.30
  -2 -18  -3  206.98   16.10
  -2  18  -3  189.38   14.80
   3 -18   3  114.49   15.00
  -3 -18  -3  103.79   14.00
  -3 -18  -3  126.19   15.00
  -3  18  -3  133.79   11.90
  -4 -18  -3   -2.60    3.30
   4 -18   3    3.50    3.50
  -4 -18  -3   -3.20    2.50
  -4  18  -3    5.90    2.60
  -5 -18  -3   85.99   12.50
  -5 -18  -3   94.59   14.00
  -5 -18  -3  110.89   14.40
   5 -18   3  116.59   15.50
  -5  18  -3   95.99   13.20
   6 -18   3   31.50    7.50
  -6 -18  -3   22.20    6.60
  -6 -18  -3   27.80    6.30
  -6 -18  -3   29.30    7.60
  -6  18  -3   25.50    6.40
  -7 -18  -3   19.10    6.70
   7 -18   3   37.40    8.70
  -7 -18  -3   36.20    8.70
  -7 -18  -3   31.60    7.20
  -7  18  -3   38.80    8.40
  -8 -18  -3  203.78   18.20
  -8 -18  -3  156.38   19.30
   8 -18   3  202.18   16.70
  -8  18  -3  193.48   14.80
  -7 -19   3   25.00    8.70
  -6 -19   3   10.20    5.00
  -5 -19   3   60.99   12.00
   5 -19  -3   43.70   13.50
  -4 -19   3  104.69   15.30
   4 -19  -3  125.39   11.10
   3 -19  -3  106.99   13.20
  -3 -19   3   95.09   14.90
   3 -19  -3  101.19   13.00
  -2 -19   3    4.00    4.10
   2 -19  -3    4.10    2.70
   2 -19  -3    2.30    3.60
   1 -19  -3   41.80    8.40
   1 -19  -3   43.00    8.40
  -1 -19   3   35.20    9.10
   0 -19  -3   87.69   11.90
   0 -19   3   77.99   12.40
   0 -19  -3   75.59   11.50
  -1 -19  -3   24.50    6.70
   1 -19   3   24.00    7.40
  -1 -19  -3   20.00    6.20
  -2 -19  -3    3.00    3.80
  -2 -19  -3    3.50    2.80
   2 -19   3    3.90    4.50
   3 -19   3  118.19   16.00
  -3 -19  -3  140.59   12.30
  -3 -19  -3  154.48   14.00
  -4 -19  -3  327.07   20.70
  -4 -19  -3  343.97   20.20
   4 -19   3  318.77   21.00
  -4  19  -3  323.47   23.30
  -5 -19  -3   13.90    5.20
   5 -19   3   20.60    6.10
  -5 -19  -3   31.40    8.30
  -5  19  -3   23.90    4.90
  -6 -19  -3   10.50    4.40
  -6 -19  -3   16.00    5.30
   6 -19   3    9.60    4.40
  -6  19  -3    3.50    2.70
  -7 -19  -3    2.50    4.40
   7 -19   3   -0.90    2.90
  -7 -19  -3    6.30    4.00
  -6 -20   3    6.70    5.10
  -5 -20   3  195.78   17.50
  -4 -20   3    6.50    4.50
  -2 -20   3  125.59   16.90
  -1 -20   3   47.00    9.80
   1 -20  -3   47.70    9.10
   0 -20   3    3.10    3.60
   0 -20  -3    2.50    3.10
  -1 -20  -3   13.40    4.90
   1 -20   3   11.00    4.40
   2 -20   3   22.40    6.30
  -2 -20  -3   11.50    5.20
  -3 -20  -3   89.09   13.70
   3 -20   3   43.90    9.10
   4 -20   3   24.50    7.60
  -4 -20  -3   18.80    6.20
   5 -20   3    5.00    4.30
  -5 -20  -3    1.00    3.30
  -6 -20  -3    5.30    3.70
   6 -20   3    8.10    3.50
  -5 -21   3   12.90    7.90
  -4 -21   3    5.50    4.30
  -3 -21   3   -2.00    3.60
  -2 -21   3    2.30    3.70
  -1 -21   3    2.30    2.50
   0 -21   3   86.79   13.80
   1 -21   3   23.00    6.20
   2 -21   3   11.10    5.70
  -2 -21  -3   21.60    6.20
   3 -21   3    7.80    4.10
  -3 -21  -3   -1.80    2.50
  -4 -21  -3   62.39   11.00
   4 -21   3   63.09   11.50
  -5 -21  -3   35.70    8.20
   5 -21   3   28.40   11.30
  -2 -22   3    2.80    4.30
  -1 -22   3   37.20    8.80
   0 -22   3   72.79   14.60
   1 -22   3   55.09   10.60
   2 -22   3   -1.50    3.00
  15   0  -4    0.30    3.10
 -15   0   4   -2.10    3.10
 -15   0   4    5.20    2.70
 -14   0   4    5.30    3.20
 -14   0   4    1.60    4.60
 -13   0   4    4.50    4.60
  13   0  -4   -5.00    2.10
 -13   0   4    0.70    3.20
 -12   0   4  302.57   18.00
 -12   0   4  296.47   19.50
  12   0  -4  294.47   18.80
 -11   0   4    0.00    4.20
 -11   0   4   -2.70    2.60
  11   0  -4   -2.60    3.70
 -10   0   4  129.39   12.00
 -10   0   4  137.39   11.30
  10   0  -4  155.68   16.00
  -9   0   4   -2.00    2.80
  -9   0   4   -1.30    3.80
   9   0  -4    4.40    4.10
  -8   0   4  299.27   15.20
  -8   0   4  293.57   14.90
   8   0  -4  310.97   15.90
   7   0  -4   -0.50    2.50
  -7   0   4    2.30    3.10
   7   0  -4   -0.30    1.90
  -7   0   4   -3.70    2.90
   6   0  -4   20.60    4.80
  -6   0   4   24.10    4.90
   6   0  -4   32.00    5.20
  -6   0   4   24.80    5.10
  -5   0   4    0.40    2.20
   5   0  -4   -1.00    1.90
  -5   0   4   -4.10    2.00
   5   0  -4    0.00    2.30
   4   0  -4   86.59    6.30
  -4   0   4   92.79    6.60
  -4   0   4   86.39    5.90
   4   0  -4   93.29    6.60
   3   0  -4   -0.30    1.70
  -3   0   4   -0.30    2.00
  -3   0   4   -1.60    1.80
   3   0  -4   -0.50    2.00
  -2   0   4 1317.97   23.90
   2   0  -4 1264.87   25.40
   2   0  -4 1219.78   25.70
  -2   0   4 1321.07   25.90
  -1   0   4   -1.40    1.20
   1   0  -4   -1.40    1.60
   1   0  -4   -2.70    1.40
  -1   0   4   -0.60    1.40
   1   0  -4    0.80    2.00
   0   0  -4  142.59    4.70
   0   0  -4  135.29    4.60
   0   0   4  134.59    4.90
   0   0  -4  148.19    6.00
   1   0   4    0.30    1.70
   1   0   4   -0.50    1.90
   2   0   4  304.77   10.10
   2   0   4  296.47   10.20
   3   0   4    1.00    2.00
   3   0   4   -0.50    1.90
   4   0   4  422.36   15.00
   4   0   4  433.86   14.80
   5   0   4    2.70    3.10
  -5   0  -4    0.10    1.10
  -5   0  -4    1.90    1.30
   5   0   4   -1.30    2.10
  -6   0  -4 2385.26   43.20
  -6   0  -4 2412.26   43.10
   6   0   4 2386.06   51.39
  -7   0  -4    0.20    2.00
  -7   0  -4    1.80    3.70
   7   0   4    0.70    3.40
  -7   0  -4   -2.60    1.30
  -8   0  -4  581.04   17.50
  -8   0  -4  600.34   24.00
   8   0   4  563.14   22.50
  -9   0  -4   -2.80    4.20
   9   0   4    2.30    3.70
  -9   0  -4    0.30    2.40
 -10   0  -4  969.20   35.00
  10   0   4  967.00   33.50
 -10   0  -4  912.71   26.50
 -11   0  -4   -1.50    2.00
  11   0   4    2.50    4.20
 -11   0  -4    5.40    4.80
 -12   0  -4    5.50    3.30
  12   0   4    4.50    4.40
 -12   0  -4    4.60    5.00
 -13   0  -4    0.00    4.50
 -13   0  -4    3.00    2.50
  13   0   4   -3.50    2.80
 -14   0  -4  112.49   16.20
 -14   0  -4   86.39   10.80
  14   0   4  100.89   14.40
 -15  -1   4   48.00    9.80
  15  -1  -4   44.10    9.90
 -15  -1   4   37.40    6.60
 -15   1   4   64.59   11.80
  15   1  -4   36.90    8.70
 -15   1   4   31.30    6.30
  14  -1  -4   15.50    5.30
 -14  -1   4   29.30    7.90
 -14  -1   4   21.80    5.80
 -14   1   4   13.90    5.80
  14   1  -4   19.70    6.10
 -14   1   4   22.40    6.10
 -13  -1   4   10.70    5.10
  13  -1  -4    6.00    4.10
 -13  -1   4    3.60    3.40
 -13   1   4    3.80    4.10
 -13   1   4    1.80    3.30
  13   1  -4    2.30    4.20
  12  -1  -4   13.10    5.50
 -12  -1   4   12.70    4.90
 -12  -1   4   17.70    7.00
  12   1  -4    5.40    4.60
 -12   1   4   15.40    6.70
 -12   1   4    5.10    3.90
 -11  -1   4  341.07   19.70
  11  -1  -4  321.87   19.20
 -11  -1   4  355.36   18.70
  11   1  -4  314.97   19.00
 -11   1   4  344.97   19.40
 -11   1   4  327.27   18.00
 -10  -1   4   31.90    7.70
  10  -1  -4   23.70    6.50
 -10  -1   4   20.10    5.50
 -10   1   4   19.50    5.80
 -10   1   4   31.40    6.50
  10   1  -4   29.50    7.40
  -9  -1   4  115.39   10.20
  -9  -1   4  119.79   12.70
   9  -1  -4  124.49   11.20
  -9   1   4  127.69   10.90
  -9   1   4  129.39   10.70
   9   1  -4  124.29   11.10
  -8  -1   4   22.70    5.40
  -8  -1   4   22.90    5.90
   8  -1  -4   14.20    5.00
  -8   1   4   26.80    6.40
   8   1  -4   22.50    6.00
  -8   1   4   25.20    5.80
   7  -1  -4  805.12   23.50
   7  -1  -4  825.12   25.40
  -7  -1   4  812.92   24.70
  -7  -1   4  793.42   24.40
   7   1  -4  802.62   23.50
  -7   1   4  807.22   24.20
   7   1  -4  765.32   24.20
  -7   1   4  763.22   23.80
  -6  -1   4  189.38   10.60
  -6  -1   4  214.18   11.20
   6  -1  -4  204.68   11.30
   6  -1  -4  199.48   10.40
   6   1  -4  185.98   10.00
   6   1  -4  202.38   10.70
  -6   1   4  190.58   10.10
  -6   1   4  177.98   10.30
   5  -1  -4  458.85   16.10
  -5  -1   4  463.15   15.80
   5  -1  -4  438.86   15.20
  -5  -1   4  455.75   15.30
  -5   1   4  485.45   15.00
   5   1  -4  456.45   15.40
   5   1  -4  464.45   15.50
  -5   1   4  476.85   15.80
   4  -1  -4  671.93   18.20
   4  -1  -4  631.54   18.10
  -4  -1   4  649.24   18.10
  -4  -1   4  644.74   17.40
  -4   1   4  615.24   17.70
   4   1  -4  645.74   17.50
  -4   1   4  655.93   16.30
   4   1  -4  615.04   17.60
  -3  -1   4  865.71   20.90
  -3  -1   4  894.11   20.20
   3  -1  -4  878.41   21.00
   3  -1  -4  874.91   21.10
  -3   1   4  870.41   18.30
  -3   1   4  901.91   21.00
   3   1  -4  897.31   21.10
   3   1  -4  872.81   20.00
  -2  -1   4  652.03   15.90
   2  -1  -4  655.43   16.20
  -2  -1   4  673.33   15.40
   2  -1  -4  657.03   16.10
  -2   1   4  665.43   13.10
   2   1  -4  621.34   15.90
  -2   1   4  674.03   15.90
   2   1  -4  655.23   15.00
   1  -1  -4  186.78    4.20
  -1  -1   4  180.78    6.40
  -1  -1   4  188.98    6.40
   1  -1  -4  174.48    6.50
   1  -1  -4  180.08    7.30
   1  -1  -4  169.68    6.60
   1   1  -4  179.68    6.60
   1   1  -4  178.88    6.10
  -1   1   4  181.78    6.40
   1   1  -4  179.18    6.70
  -1   1   4  184.68    4.10
   0  -1   4  118.29    5.20
   0  -1  -4  121.89    6.00
   0  -1  -4  113.69    4.40
   0  -1  -4  115.89    4.50
   0   1   4  125.69    4.00
   0   1  -4  116.49    4.40
   0   1  -4  119.29    4.50
   0   1  -4  124.69    5.00
   1  -1   4  199.98    7.00
  -1  -1  -4  188.78    7.80
   1  -1   4  188.38    7.30
   1   1   4  199.08    6.70
   2  -1   4   51.49    4.80
   2  -1   4   51.69    5.40
   2   1   4   61.19    5.80
   2   1   4   47.70    4.70
   3  -1   4  911.21   22.60
   3  -1   4  905.91   21.70
   3   1   4  908.71   22.70
   3   1   4  957.90   22.50
   4  -1   4   12.20    3.40
   4  -1   4   16.40    4.00
   4   1   4   11.70    3.60
  -5  -1  -4 1068.49   20.90
   5  -1   4 1028.40   28.10
  -5  -1  -4 1062.49   20.80
   5  -1   4 1048.90   27.20
  -5  -1  -4 1045.40   28.00
   5   1   4 1049.59   27.90
  -5   1  -4 1077.39   20.50
  -5   1  -4 1049.09   20.40
  -6  -1  -4    6.00    2.20
   6  -1   4    5.20    3.70
  -6  -1  -4    6.10    2.20
   6  -1   4    4.10    3.50
  -6  -1  -4    3.00    3.90
  -6   1  -4    3.40    1.90
   6   1   4    3.90    3.40
  -6   1  -4    8.30    2.50
  -7  -1  -4  392.16   12.70
   7  -1   4  378.86   17.20
  -7  -1  -4  369.76   17.90
  -7  -1  -4  378.86   12.50
   7  -1   4  409.66   18.50
  -7   1  -4  376.26   12.40
   7   1   4  368.16   17.20
  -7   1  -4  393.16   12.60
  -8  -1  -4  158.48    8.80
  -8  -1  -4  150.58   12.70
   8  -1   4  152.08   11.60
  -8   1  -4  155.38    8.60
  -8   1  -4  166.98   13.10
   8   1   4  167.98   12.40
  -9  -1  -4 1201.58   37.80
   9  -1   4 1171.58   36.10
  -9  -1  -4 1197.58   29.60
  -9   1  -4 1154.68   29.20
  -9   1  -4 1212.08   37.90
   9   1   4 1179.68   36.60
  10  -1   4   36.60    7.80
 -10  -1  -4   27.40    5.40
 -10  -1  -4   18.70    7.00
 -10   1  -4   14.70    4.30
  10   1   4   11.30    5.70
 -10   1  -4   25.90    7.50
 -11  -1  -4   17.60    4.60
 -11  -1  -4   16.10    6.70
  11  -1   4   18.30    6.20
 -11   1  -4   15.30    4.30
 -11   1  -4   21.30    6.60
  11   1   4   24.80    7.10
  12  -1   4   -2.30    3.00
 -12  -1  -4   -2.60    2.30
 -12  -1  -4    6.00    4.60
 -12   1  -4    1.10    4.50
 -12   1  -4    1.40    2.40
  12   1   4   -3.90    2.30
  13  -1   4  226.58   17.50
 -13  -1  -4  226.28   18.60
 -13  -1  -4  249.18   14.90
 -13   1  -4  242.98   19.40
  13   1   4  261.17   18.90
 -13   1  -4  246.38   14.70
  14  -1   4    3.00    3.30
 -14  -1  -4    1.20    2.40
 -14  -1  -4   -6.90    3.60
 -14   1  -4    1.70    2.30
  14   1   4    1.50    3.80
 -14   1  -4   -5.00    3.00
 -15  -2   4    3.70    2.60
  15  -2  -4    0.20    3.10
 -15  -2   4   -3.50    3.70
 -15   2   4    6.20    4.10
  15   2  -4    3.10    2.90
 -15   2   4    4.70    2.20
 -14  -2   4    4.90    3.50
  14  -2  -4    4.80    3.20
 -14  -2   4    9.10    5.60
 -14   2   4    7.20    4.70
  14   2  -4   10.40    4.20
 -14   2   4   -2.00    2.60
 -13  -2   4  137.89   15.80
 -13  -2   4  112.09   15.80
  13  -2  -4  114.49   15.00
  13   2  -4  124.09   16.00
 -13   2   4  146.09   16.90
 -13   2   4  125.29   14.80
  12  -2  -4  195.38   15.80
 -12  -2   4  189.78   14.30
 -12  -2   4  176.28   15.90
 -12   2   4  209.88   14.90
 -12   2   4  193.38   15.40
 -11  -2   4    1.50    3.30
  11  -2  -4    0.40    3.30
 -11  -2   4    8.10    5.30
 -11   2   4    2.80    3.10
  11   2  -4    4.80    4.20
 -11   2   4   -4.70    3.30
 -10  -2   4   11.80    4.70
  10  -2  -4   17.30    6.40
 -10  -2   4    9.20    5.80
 -10   2   4    6.00    4.70
 -10   2   4    9.90    4.30
  10   2  -4   17.10    5.50
   9  -2  -4  173.48   12.90
  -9  -2   4  171.18   12.10
  -9  -2   4  175.28   13.40
  -9   2   4  183.88   12.50
   9   2  -4  189.18   13.20
  -9   2   4  193.18   13.20
  -8  -2   4   70.59    9.50
   8  -2  -4   49.50    8.30
  -8  -2   4   73.79    9.50
  -8   2   4   74.39    9.60
  -8   2   4   70.29    9.10
   8   2  -4   69.79    9.60
   7  -2  -4   83.49    7.30
  -7  -2   4   90.49    9.50
  -7  -2   4   72.59    8.70
   7  -2  -4  103.99   10.90
   7   2  -4   91.49    7.60
  -7   2   4   92.49    8.10
   7   2  -4  102.09    8.50
  -7   2   4   95.79   10.10
   6  -2  -4  438.76   16.80
   6  -2  -4  429.46   15.60
  -6  -2   4  409.06   16.10
  -6  -2   4  419.16   16.10
  -6   2   4  379.86   14.50
   6   2  -4  431.56   15.70
  -6   2   4  425.56   16.10
   6   2  -4  414.86   15.50
   5  -2  -4  144.99    9.10
  -5  -2   4  134.09    8.60
  -5  -2   4  144.79    8.90
   5  -2  -4  140.59    8.50
  -5   2   4  147.09    8.80
  -5   2   4  134.39    7.60
   5   2  -4  146.09    8.30
   5   2  -4  143.69    8.40
   4  -2  -4   39.00    5.30
  -4  -2   4   38.30    5.20
   4  -2  -4   40.40    5.30
  -4  -2   4   24.30    4.00
   4   2  -4   41.50    5.10
  -4   2   4   33.50    4.50
  -4   2   4   40.20    4.30
   4   2  -4   33.50    4.60
  -3  -2   4  217.88    9.30
   3  -2  -4  223.68    9.50
  -3  -2   4  214.28    9.10
  -3   2   4  214.68    9.10
   3   2  -4  227.28    8.30
  -3   2   4  214.18    7.10
   2  -2  -4 1146.69   24.60
  -2  -2   4 1143.69   24.50
  -2  -2   4 1171.68   24.50
   2  -2  -4 1143.89   25.20
   2   2  -4 1136.19   22.30
  -2   2   4 1164.28   20.20
  -2   2   4 1267.77   22.20
   2   2  -4 1161.28   24.60
  -2   2   4 1171.08   24.50
   1  -2  -4  120.09    5.60
  -1  -2   4  123.69    6.10
  -1  -2   4  114.09    5.40
   1  -2  -4  112.09    5.50
   1  -2  -4  107.19    6.30
   1   2  -4  118.19    5.60
   1   2  -4  106.99    5.40
  -1   2   4  103.59    5.20
   1   2  -4  113.99    4.10
   0  -2  -4 1066.29   20.60
   0  -2   4 1044.70   21.90
   0  -2  -4 1056.49   18.30
   0  -2  -4 1085.89   20.70
   0  -2  -4 1030.80   23.00
   0  -2  -4 1089.29   18.40
   0   2  -4 1078.99   20.60
   0   2  -4 1048.30   19.10
   0   2  -4 1048.50   20.20
  -1  -2  -4  930.81   17.60
   1  -2   4  946.61   18.60
  -1  -2  -4  916.01   21.60
  -1  -2  -4  984.80   17.70
   1  -2   4  922.21   20.80
  -1  -2  -4  963.70   19.00
  -1   2  -4  945.31   17.10
  -1   2  -4  946.11   17.20
   2  -2   4    5.70    2.20
  -2  -2  -4    5.60    2.40
   2  -2   4    4.90    2.90
   2   2   4    8.50    3.20
  -3  -2  -4   14.90    1.90
   3  -2   4   11.70    3.40
  -3  -2  -4    8.60    2.90
   3  -2   4   13.00    2.90
   3   2   4   14.80    3.50
  -4  -2  -4   16.40    4.10
  -4  -2  -4   14.70    2.10
   4  -2   4   20.90    4.50
   4  -2   4   12.80    3.30
  -4  -2  -4   18.30    2.40
   4   2   4   14.10    4.10
  -4   2  -4   16.10    2.00
  -4   2  -4   17.80    2.10
  -5  -2  -4   11.70    4.00
   5  -2   4    8.70    3.40
   5  -2   4   13.80    4.20
  -5  -2  -4   11.20    2.40
  -5  -2  -4   10.40    2.10
  -5   2  -4   12.40    2.20
   5   2   4    9.00    3.60
  -5   2  -4    9.30    2.00
   6  -2   4  325.57   15.60
  -6  -2  -4  324.27   15.50
  -6  -2  -4  317.07   10.60
   6  -2   4  327.57   14.60
  -6  -2  -4  331.77   10.80
   6   2   4  329.97   15.50
  -6   2  -4  338.87   10.50
  -6   2  -4  327.67   10.40
  -7  -2  -4  310.77   11.60
   7  -2   4  324.77   16.70
  -7  -2  -4  336.57   11.90
  -7  -2  -4  307.37   16.40
   7  -2   4  316.07   15.50
   7   2   4  359.46   16.80
  -7   2  -4  329.27   11.60
  -7   2  -4  295.97   11.10
   8  -2   4   62.89    8.80
  -8  -2  -4   68.39    7.00
  -8  -2  -4   52.09    8.70
   8  -2   4   61.99   10.00
  -8   2  -4   62.19    6.70
   8   2   4   66.79    9.30
   9  -2   4   -2.20    2.90
  -9  -2  -4   -1.40    2.20
  -9  -2  -4   -5.50    3.40
   9   2   4   -1.20    3.30
  -9   2  -4   -0.30    3.60
  -9   2  -4   -2.70    2.00
 -10  -2  -4   78.19   11.90
  10  -2   4   75.49   10.90
 -10  -2  -4   79.19    8.50
 -10   2  -4   77.69   12.30
 -10   2  -4   81.79    8.70
  10   2   4   69.39   10.60
 -11  -2  -4   88.19   10.10
 -11  -2  -4   79.79   12.70
  11  -2   4  108.99   14.40
 -11   2  -4  119.49   15.40
  11   2   4   82.79   12.00
 -11   2  -4   93.69    8.30
 -12  -2  -4   36.00    6.90
 -12  -2  -4   57.99   11.70
  12  -2   4   63.89   10.90
 -12   2  -4   49.00   10.10
 -12   2  -4   42.80    7.30
  12   2   4   52.09   10.30
 -13  -2  -4   31.30    6.30
 -13  -2  -4   22.40    7.50
  13  -2   4   25.10    6.60
  13   2   4   35.80    8.80
 -13   2  -4   18.50    5.00
 -14  -2  -4  221.68   14.80
 -14  -2  -4  274.47   21.10
  14  -2   4  246.98   18.50
 -14   2  -4  248.18   19.80
 -14   2  -4  244.38   15.20
  14   2   4  241.88   19.30
  15   3  -4    8.50    5.10
 -15   3   4    4.60    2.20
 -15   3   4    1.10    3.60
 -14  -3   4   70.09   11.30
 -14  -3   4   65.49   12.30
  14  -3  -4   80.39   13.60
 -14   3   4   59.79   10.60
  14   3  -4   67.09   11.80
 -14   3   4   58.19   10.90
 -13  -3   4    0.10    4.20
  13  -3  -4    3.60    4.40
 -13  -3   4   -2.60    2.00
 -13   3   4   -2.90    2.20
 -13   3   4    3.40    4.20
  13   3  -4   -0.50    3.50
 -12  -3   4   15.70    7.20
 -12  -3   4   10.10    4.60
  12  -3  -4   22.90    6.60
 -12   3   4   17.00    6.80
 -12   3   4   16.20    5.20
  12   3  -4   17.60    6.00
  11  -3  -4  306.87   19.10
 -11  -3   4  324.17   20.00
 -11  -3   4  351.76   19.00
 -11   3   4  354.96   18.60
  11   3  -4  313.87   19.00
 -11   3   4  337.87   19.20
 -10  -3   4   56.79    9.80
  10  -3  -4   50.99    9.10
 -10   3   4   41.50    8.10
 -10   3   4   60.19    9.30
  10   3  -4   53.39    9.20
   9  -3  -4    4.80    4.50
  -9  -3   4    3.60    5.10
  -9  -3   4    3.20    3.70
   9   3  -4    5.20    3.90
  -9   3   4    1.30    3.30
  -9   3   4    1.00    4.10
  -8  -3   4  225.68   13.40
  -8  -3   4  219.18   14.10
   8  -3  -4  194.48   13.30
  -8   3   4  233.58   13.60
   8   3  -4  211.48   13.10
  -8   3   4  214.48   12.80
   7  -3  -4  493.55   18.00
  -7  -3   4  500.05   19.20
  -7  -3   4  493.45   19.60
   7  -3  -4  492.85   19.70
  -7   3   4  505.75   18.20
   7   3  -4  496.45   17.80
   7   3  -4  527.85   19.00
  -7   3   4  490.15   18.70
   6  -3  -4   11.10    3.60
   6  -3  -4   10.60    4.30
  -6  -3   4   13.10    4.90
  -6  -3   4   12.60    4.00
   6   3  -4   10.00    3.40
  -6   3   4   14.00    4.00
  -6   3   4   13.10    3.90
   6   3  -4   11.00    3.60
  -5  -3   4  302.37   13.40
   5  -3  -4  306.17   13.40
   5  -3  -4  298.77   12.50
  -5  -3   4  294.27   12.80
   5   3  -4  327.97   12.30
  -5   3   4  314.77   11.60
   5   3  -4  316.17   12.70
  -5   3   4  285.07   12.50
  -4  -3   4   55.19    6.20
  -4  -3   4   51.59    6.40
   4  -3  -4   53.39    6.10
  -4   3   4   44.20    5.30
   4   3  -4   44.70    5.20
   4   3  -4   66.29    5.10
   3  -3  -4  249.18   10.40
   3  -3  -4  247.88    7.60
   3  -3  -4  250.67   10.10
  -3  -3   4  261.07   10.70
  -3  -3   4  240.08   10.00
   3   3  -4  240.38    9.90
  -3   3   4  247.88   10.00
   3   3  -4  248.18    8.40
  -2  -3   4   49.99    5.60
   2  -3  -4   40.10    2.40
   2  -3  -4   40.30    4.70
  -2  -3   4   35.30    4.10
   2  -3  -4   42.60    5.50
   2   3  -4   39.80    3.10
   2   3  -4   27.70    3.80
  -2   3   4   33.00    4.00
  -1  -3   4 4687.33   79.19
   1  -3  -4 4588.84   78.19
   1  -3  -4 4706.43   80.39
  -1  -3   4 4706.43   77.89
  -1  -3   4 4837.32   73.59
   1  -3  -4 4640.84   78.39
   1   3  -4 4669.23   78.19
  -1   3   4 4691.73   77.99
   1   3  -4 4661.13   73.49
   1   3  -4 4690.63   78.39
   0  -3  -4   36.10    3.70
   0  -3  -4   44.80    5.20
   0  -3   4   38.90    4.60
   0  -3  -4   33.60    3.40
   0  -3  -4   35.00    2.60
   0   3  -4   31.80    3.30
   0   3  -4   36.00    1.90
   0   3  -4   34.10    3.50
   0   3   4   44.40    4.50
  -1  -3  -4  482.65   14.70
   1  -3   4  457.15   13.80
   1  -3   4  492.95   10.70
  -1  -3  -4  475.15   11.70
  -1  -3  -4  495.85   11.60
  -1  -3  -4  474.35   11.60
  -1   3  -4  486.55   11.20
  -1   3  -4  486.35   11.30
  -2  -3  -4  675.43   14.30
  -2  -3  -4  663.03   14.10
   2  -3   4  650.33   15.10
  -2  -3  -4  673.13   16.50
   2  -3   4  655.03   17.90
  -2   3  -4  659.43   13.50
   2   3   4  667.23   18.50
  -2   3  -4  648.74   13.40
   3  -3   4    2.60    2.00
  -3  -3  -4    5.10    2.60
  -3  -3  -4    3.20    1.40
   3  -3   4    1.60    2.60
  -3  -3  -4    2.90    1.60
  -3   3  -4    1.70    1.30
   3   3   4    3.40    2.70
  -3   3  -4    3.20    1.20
  -4  -3  -4  102.39    7.50
  -4  -3  -4  109.99    5.10
  -4  -3  -4  115.29    5.40
   4  -3   4  104.59    6.90
   4  -3   4   99.89    7.80
  -4   3  -4  110.89    4.80
  -4   3  -4  100.99    4.60
   4   3   4   99.19    7.90
  -5  -3  -4    2.30    1.70
  -5  -3  -4    1.90    2.90
   5  -3   4    2.40    3.30
   5  -3   4   -0.60    2.30
  -5  -3  -4    0.20    1.60
  -5   3  -4    0.20    1.40
   5   3   4    4.80    3.40
  -5   3  -4    0.80    1.60
   6  -3   4  149.29   10.10
  -6  -3  -4  151.88   10.90
  -6  -3  -4  158.08    7.80
  -6  -3  -4  160.08    7.60
   6  -3   4  160.28   11.20
   6   3   4  144.59   10.70
  -6   3  -4  149.39    7.20
  -6   3  -4  169.28    7.50
   7  -3   4   23.70    5.50
  -7  -3  -4   26.10    4.20
   7  -3   4   26.40    6.60
  -7  -3  -4   25.30    4.40
  -7  -3  -4   25.80    6.80
  -7   3  -4   22.20    4.00
   7   3   4   27.40    6.20
  -7   3  -4   21.80    3.70
   8  -3   4   35.00    7.00
  -8  -3  -4   41.40    5.70
   8  -3   4   44.80    8.60
  -8  -3  -4   38.00    8.20
  -8   3  -4   33.40    5.10
   8   3   4   34.80    7.20
  -9  -3  -4   13.60    4.00
   9  -3   4   20.50    6.80
  -9  -3  -4    8.50    6.00
   9  -3   4    4.10    3.60
   9   3   4    6.20    4.90
  -9   3  -4   10.50    3.80
 -10  -3  -4   19.20    4.70
  10  -3   4   19.30    6.00
 -10  -3  -4   16.20    6.80
 -10   3  -4   19.80    4.80
 -10   3  -4   12.00    6.20
  10   3   4   12.00    5.60
  11  -3   4  103.79   13.60
 -11  -3  -4  102.59   14.20
 -11  -3  -4   69.59    8.90
  11   3   4   89.59   12.80
 -11   3  -4  105.79    9.10
 -11   3  -4  113.99   14.70
  12  -3   4   58.59   10.30
 -12  -3  -4   71.99    9.70
 -12  -3  -4   76.99   13.60
  12   3   4   80.79   12.60
 -12   3  -4   64.09   11.30
 -12   3  -4   67.19    9.20
  13  -3   4    4.70    4.50
 -13  -3  -4    6.70    4.10
 -13  -3  -4    8.30    5.20
  13   3   4   11.40    5.20
 -13   3  -4    7.60    5.30
 -13   3  -4   12.70    4.50
 -14  -3  -4    2.00    4.90
  14  -3   4    8.60    4.00
 -14  -3  -4   15.10    4.10
  14   3   4   15.30    6.40
 -14   3  -4   12.40    6.40
 -14   3  -4   13.00    4.50
 -15  -4   4    1.40    2.30
 -15  -4   4    3.40    5.20
 -15   4   4    9.40    3.00
 -15   4   4   -6.00    2.90
 -14  -4   4   -0.40    4.40
  14  -4  -4    0.30    3.60
 -14  -4   4    7.40    3.60
  14   4  -4    0.30    3.20
 -14   4   4    2.00    2.50
 -14   4   4    3.60    3.30
  13  -4  -4   20.30    7.30
 -13  -4   4   31.40    7.60
 -13  -4   4   34.60    9.40
 -13   4   4   26.90    6.90
 -13   4   4   31.10    7.10
  13   4  -4   38.00    9.40
 -12  -4   4  101.09   14.50
  12  -4  -4   93.39   13.60
 -12  -4   4  106.49   13.80
 -12   4   4   78.59   11.00
 -12   4   4   86.49   12.60
  12   4  -4   70.29   11.10
 -11  -4   4   -0.40    4.50
 -11  -4   4    0.50    2.80
 -11   4   4   -1.00    2.70
 -11   4   4   -5.20    3.20
  11   4  -4   -0.90    3.20
  10  -4  -4  284.97   17.60
 -10  -4   4  315.57   17.40
 -10  -4   4  304.07   19.00
  10   4  -4  327.07   18.00
 -10   4   4  295.77   16.80
 -10   4   4  298.67   16.90
  -9  -4   4   27.30    7.40
  -9  -4   4   21.50    6.10
   9  -4  -4   23.90    6.40
   9   4  -4   26.30    6.10
  -9   4   4   22.00    5.40
  -9   4   4   24.00    6.30
   8  -4  -4   20.10    6.20
  -8  -4   4   15.30    4.90
  -8  -4   4   14.50    6.40
  -8   4   4   14.90    5.40
   8   4  -4   26.40    5.80
  -8   4   4   15.10    4.90
  -7  -4   4   42.80    7.50
  -7  -4   4   37.60    7.40
   7  -4  -4   46.40    8.00
   7  -4  -4   42.70    6.80
   7   4  -4   51.69    7.50
   7   4  -4   50.49    7.10
  -7   4   4   49.00    7.30
  -7   4   4   48.30    6.80
  -6  -4   4 2236.38   48.50
  -6  -4   4 2167.08   49.30
   6  -4  -4 2284.57   49.60
   6  -4  -4 2239.68   47.30
   6   4  -4 2230.28   47.30
  -6   4   4 2252.37   48.40
   6   4  -4 2192.38   46.40
   5  -4  -4   66.19    8.10
   5  -4  -4   60.59    5.40
  -5  -4   4   63.99    7.60
  -5  -4   4   78.69    8.70
   5   4  -4   55.39    6.00
   5   4  -4   52.29    6.20
  -5   4   4   69.99    7.80
   4  -4  -4   85.39    7.30
   4  -4  -4   75.49    5.10
   4  -4  -4   84.69    6.70
  -4  -4   4   66.19    7.30
  -4  -4   4   78.99    6.80
   4   4  -4   90.69    6.70
   4   4  -4   76.39    5.50
   3  -4  -4  448.36   11.40
  -3  -4   4  458.65   14.80
  -3  -4   4  454.65   15.40
   3  -4  -4  423.06   14.10
   3  -4  -4  461.75   15.20
  -3   4   4  452.15   14.50
   3   4  -4  437.46   11.90
   3   4  -4  444.16   14.30
   2  -4  -4 1434.56   31.10
  -2  -4   4 1508.35   31.50
   2  -4  -4 1497.75   32.40
  -2  -4   4 1522.65   32.40
   2  -4  -4 1557.64   26.70
   2   4  -4 1475.25   31.10
  -2   4   4 1550.94   31.50
   2   4  -4 1510.45   26.70
   1  -4  -4   75.19    5.40
   1  -4  -4   76.09    3.30
   1  -4  -4   66.79    6.00
  -1  -4   4   74.79    6.10
  -1  -4   4   75.69    5.10
   1  -4  -4   79.29    6.10
   1   4  -4   79.19    5.40
  -1   4   4   73.69    5.10
   1   4  -4   79.79    5.30
   0  -4   4  952.70   19.90
   0  -4   4  947.11   22.50
   0  -4  -4  927.11   22.90
   0  -4  -4  961.00   18.50
   0  -4  -4  928.11   20.70
   0  -4  -4  963.60   20.90
   0   4  -4  951.70   20.60
   0   4  -4  931.21   20.60
   0   4   4  963.30   20.20
  -1  -4  -4 1661.53   30.90
  -1  -4  -4 1608.44   34.20
  -1  -4  -4 1575.04   30.70
   1  -4   4 1599.84   33.50
   1  -4   4 1634.34   27.70
  -1  -4  -4 1600.74   30.40
  -1   4  -4 1624.54   30.40
  -1   4  -4 1631.74   30.50
   2  -4   4  119.99    7.50
  -2  -4  -4  121.89    6.60
  -2  -4  -4  121.79    5.80
   2  -4   4  127.29    5.50
  -2  -4  -4  119.99    5.50
  -2   4  -4  121.49    5.40
  -2   4  -4  117.39    5.30
   3  -4   4    1.20    2.70
  -3  -4  -4    1.40    1.70
  -3  -4  -4    0.00    2.20
   3  -4   4    0.10    1.60
   3   4   4   -2.00    2.50
  -3   4  -4    1.60    1.50
  -3   4  -4    1.00    1.30
  -4  -4  -4  568.44   18.00
   4  -4   4  553.64   16.50
   4  -4   4  529.15   18.50
  -4  -4  -4  552.74   14.30
  -4  -4  -4  556.64   14.60
   4   4   4  561.74   19.10
  -4   4  -4  536.85   13.60
  -4   4  -4  550.24   13.70
   5  -4   4  210.88   12.10
  -5  -4  -4  222.78   12.00
  -5  -4  -4  209.48    8.80
   5  -4   4  219.98   10.90
  -5  -4  -4  246.58    9.10
   5   4   4  220.38   12.40
  -5   4  -4  215.38    8.40
  -5   4  -4  217.28    8.30
  -6  -4  -4  101.79    6.50
  -6  -4  -4  113.39    7.20
   6  -4   4  107.89    9.80
  -6  -4  -4  110.39    9.70
   6  -4   4  108.29    8.60
  -6   4  -4  110.89    6.40
  -6   4  -4  104.09    6.60
   7  -4   4   66.39    9.00
   7  -4   4   88.09    9.80
  -7  -4  -4   83.69   10.70
  -7  -4  -4   81.39    6.70
   7   4   4   76.89   10.00
  -7   4  -4   78.59    6.40
   8  -4   4  124.09   11.50
  -8  -4  -4  110.59    8.20
  -8  -4  -4  122.39   13.80
   8  -4   4  118.69   10.40
   8   4   4  123.29   13.00
  -8   4  -4  112.29    7.80
   9  -4   4   35.50    8.20
  -9  -4  -4   38.10    6.20
   9  -4   4   40.10    8.00
  -9  -4  -4   32.30    8.00
   9   4   4   43.90    8.90
  -9   4  -4   34.30    5.80
  10  -4   4   19.80    6.30
 -10  -4  -4   23.60    7.50
 -10   4  -4   21.70    4.90
  10   4   4   30.10    7.60
  11  -4   4   72.19   11.20
 -11  -4  -4   77.99   12.50
 -11   4  -4   93.59   14.10
  11   4   4  109.79   14.50
 -12  -4  -4   25.80    5.90
 -12  -4  -4   21.20    7.20
  12  -4   4   23.50    6.80
  12   4   4   23.40    7.60
 -12   4  -4    5.40    5.00
 -12   4  -4   17.50    5.00
  13  -4   4    4.30    3.50
 -13  -4  -4   10.30    6.30
 -13  -4  -4    3.10    3.30
 -13   4  -4    1.70    4.70
 -13   4  -4   -1.70    2.40
  13   4   4    2.70    4.10
 -14  -4  -4   30.00    7.90
 -14  -4  -4   42.10   12.40
  14  -4   4   28.40    7.30
 -14   4  -4   32.20    7.80
  14   4   4   38.50   14.20
 -14   4  -4   19.70   10.20
  15   5  -4    8.80    3.70
 -15   5   4    5.50    2.50
 -15   5   4   17.10    5.20
 -14  -5   4    8.70    3.60
 -14  -5   4    2.30    4.70
  14  -5  -4   21.70    6.70
 -14   5   4   10.40    4.30
  14   5  -4    9.00    4.70
 -14   5   4    0.30    3.70
 -13  -5   4   45.90    8.60
 -13  -5   4   37.60    9.70
  13  -5  -4   45.50    9.70
  13   5  -4   60.49   11.60
 -13   5   4   35.60    7.40
 -13   5   4   44.80    9.30
 -12  -5   4   -2.90    4.40
 -12  -5   4    7.80    3.60
  12  -5  -4   -2.00    3.00
 -12   5   4    2.20    2.90
  12   5  -4    1.40    3.10
 -12   5   4   -0.30    3.30
 -11  -5   4  376.36   20.30
 -11  -5   4  392.16   23.10
  11  -5  -4  401.66   22.00
 -11   5   4  376.26   19.90
 -11   5   4  372.46   20.00
  11   5  -4  416.86   21.40
 -10  -5   4    4.30    3.60
  10  -5  -4   -0.90    3.50
  10   5  -4   -0.30    3.70
 -10   5   4   -1.60    2.30
 -10   5   4    0.90    3.00
  -9  -5   4  142.29   11.60
   9  -5  -4  139.69   12.30
  -9  -5   4  153.08   13.80
  -9   5   4  134.89   11.20
  -9   5   4  137.09   11.10
   9   5  -4  147.89   11.70
   8  -5  -4   56.79    9.00
  -8  -5   4   47.20    8.60
  -8   5   4   55.39    8.00
   8   5  -4   45.60    7.50
  -7  -5   4  381.56   17.40
   7  -5  -4  426.56   16.90
   7  -5  -4  406.26   16.30
   7  -5  -4  399.86   18.30
  -7  -5   4  445.46   19.90
   7   5  -4  432.76   17.10
  -7   5   4  411.16   17.60
   7   5  -4  407.06   16.80
   6  -5  -4   97.69   10.90
  -6  -5   4   96.39   10.90
  -6  -5   4   78.09    8.40
   6  -5  -4   84.59    7.10
  -6   5   4   92.59    8.30
   6   5  -4   85.19    7.40
   5  -5  -4  753.52   19.90
  -5  -5   4  778.22   24.30
  -5  -5   4  720.43   22.40
   5  -5  -4  752.02   23.20
   5  -5  -4  770.42   22.20
   5   5  -4  741.63   21.90
   5   5  -4  735.03   20.40
  -5   5   4  711.03   22.10
   4  -5  -4  194.38   10.70
  -4  -5   4  198.88   10.50
   4  -5  -4  196.08   10.00
   4  -5  -4  194.88    8.20
  -4  -5   4  190.98   11.10
   4   5  -4  199.58    8.50
  -4   5   4  181.48    9.90
   4   5  -4  186.28    9.70
   3  -5  -4  131.29    8.60
  -3  -5   4  148.09    9.30
   3  -5  -4  133.89    6.10
  -3  -5   4  143.29    8.40
   3   5  -4  149.39    6.30
   3   5  -4  136.49    8.00
  -3   5   4  138.99    8.20
  -2  -5   4  134.29    7.60
   2  -5  -4  147.19    8.00
   2  -5  -4  131.39    5.30
  -2  -5   4  143.39    8.60
   2  -5  -4  122.89    8.10
   2   5  -4  132.09    4.80
   2   5  -4  129.99    7.50
  -2   5   4  141.39    7.60
  -1  -5   4 3152.48   55.69
   1  -5  -4 3024.30   57.79
   1  -5  -4 3132.69   56.19
  -1  -5   4 3076.59   57.59
   1  -5  -4 3127.59   51.59
   1   5  -4 2875.71   55.29
  -1   5   4 3198.98   55.79
   0  -5  -4 1082.89   24.40
   0  -5  -4 1081.29   24.30
   0  -5   4 1126.89   26.30
   0  -5  -4 1135.79   22.20
   0  -5   4 1151.38   23.60
   0   5   4 1111.89   23.70
   0   5  -4 1075.99   23.90
   0   5  -4 1067.29   24.10
   1  -5   4  281.47   11.40
  -1  -5  -4  278.97    9.50
  -1  -5  -4  253.67    9.50
  -1  -5  -4  274.87   11.70
  -1  -5  -4  278.07    9.70
   1  -5   4  267.97    6.60
  -1   5  -4  271.37    9.50
   2  -5   4   17.30    3.90
  -2  -5  -4   19.10    4.60
  -2  -5  -4   23.50    3.70
   2  -5   4   27.10    3.20
  -2  -5  -4   23.40    3.90
  -2  -5  -4   25.50    3.50
  -2   5  -4   29.00    3.70
  -2   5  -4   24.60    3.40
  -3  -5  -4 1269.57   26.80
  -3  -5  -4 1298.37   26.70
   3  -5   4 1260.97   26.30
   3  -5   4 1274.67   30.90
  -3   5  -4 1243.68   25.80
  -3   5  -4 1233.78   25.90
   3   5   4 1248.88   30.90
   4  -5   4   11.40    4.30
   4  -5   4   13.60    3.20
  -4  -5  -4   17.20    4.40
  -4  -5  -4   19.40    3.30
  -4  -5  -4   15.20    3.20
  -4   5  -4   15.00    2.80
  -4   5  -4   18.30    3.20
   4   5   4   14.60    4.10
   5  -5   4    9.40    3.50
  -5  -5  -4   11.90    4.50
  -5  -5  -4   19.50    3.40
  -5  -5  -4    8.60    3.00
   5  -5   4    9.20    4.20
  -5   5  -4   13.60    3.30
   5   5   4    8.50    3.90
  -6  -5  -4  147.79    8.10
   6  -5   4  144.29   11.10
  -6  -5  -4  128.59   10.80
  -6  -5  -4  160.38    9.00
   6  -5   4  161.48   10.10
  -6   5  -4  158.68    8.40
   6   5   4  156.88   11.80
  -6   5  -4  157.18    8.10
  -7  -5  -4   -1.00    2.40
  -7  -5  -4    0.30    4.00
   7  -5   4    2.40    4.20
   7  -5   4    2.10    2.80
   7   5   4   -0.20    3.50
  -7   5  -4    3.90    2.60
   8  -5   4   27.00    7.30
   8  -5   4   25.90    6.10
  -8  -5  -4   14.80    6.10
  -8  -5  -4   14.10    4.30
   8   5   4   17.60    6.20
  -8   5  -4   24.00    4.80
   9  -5   4  203.48   15.10
  -9  -5  -4  202.98   11.90
   9  -5   4  214.18   14.20
  -9  -5  -4  200.98   15.50
   9   5   4  200.88   15.00
  -9   5  -4  196.38   11.20
 -10  -5  -4   15.70    5.10
  10  -5   4   14.70    6.30
 -10  -5  -4   24.20    8.10
  10  -5   4   24.70    6.50
 -11  -5  -4   10.20    6.00
  11  -5   4   10.10    4.30
 -11  -5  -4    2.20    2.90
 -11   5  -4   -1.10    2.40
  11   5   4    1.50    3.70
 -12  -5  -4   16.00    5.00
  12  -5   4   16.30    4.90
 -12  -5  -4   17.00    6.50
 -12   5  -4    9.90    4.30
  12   5   4    9.80    5.20
 -12   5  -4    8.30    5.80
 -13  -5  -4    1.10    2.50
 -13  -5  -4   -8.70    3.50
  13  -5   4    3.10    2.60
  13   5   4   -2.90    3.70
 -13   5  -4   -2.80    1.90
 -13   5  -4   -0.20    3.50
  14  -5   4   13.50    5.20
 -14  -6   4   -7.10    4.60
 -14  -6   4    1.50    2.60
  14  -6  -4    6.20    4.40
 -14   6   4   -8.90    2.20
  14   6  -4   -1.60    3.00
 -13  -6   4  218.38   18.60
  13  -6  -4  217.78   17.40
 -13  -6   4  227.08   16.30
  13   6  -4  240.68   17.20
 -13   6   4  223.18   15.90
 -13   6   4  225.28   16.70
 -12  -6   4  110.69   14.00
  12  -6  -4   99.89   14.50
 -12  -6   4   94.29   14.70
  12   6  -4  102.49   14.00
 -12   6   4   94.39   12.70
 -12   6   4   92.49   12.70
 -11  -6   4   14.00    5.30
 -11  -6   4   16.80    7.50
  11  -6  -4   11.00    5.70
 -11   6   4   20.30    6.20
 -11   6   4   17.10    5.10
  11   6  -4   16.70    6.10
  10  -6  -4  510.85   24.30
 -10  -6   4  479.75   24.90
 -10  -6   4  517.45   23.10
 -10   6   4  485.85   22.30
 -10   6   4  505.45   22.10
  10   6  -4  487.85   22.20
  -9  -6   4  144.49   15.20
   9  -6  -4  171.58   13.80
  -9  -6   4  155.78   12.20
  -9   6   4  161.78   11.90
   9   6  -4  157.78   12.20
  -9   6   4  178.38   12.90
   8  -6  -4   18.20    5.10
  -8  -6   4   27.50    8.00
  -8  -6   4   12.40    4.70
   8  -6  -4   18.00    6.00
   8   6  -4   25.90    6.10
  -7  -6   4   -0.90    3.20
   7  -6  -4    4.60    4.30
   7  -6  -4    0.10    2.40
  -7  -6   4    3.10    5.00
  -7   6   4    0.30    3.00
   7   6  -4    5.90    3.50
   6  -6  -4  125.29   10.60
   6  -6  -4  131.89    8.60
  -6  -6   4  116.79   12.40
   6  -6  -4  108.29    8.80
  -6  -6   4  123.09    9.80
   6   6  -4  125.09    8.60
  -6   6   4  116.99    9.50
   6   6  -4  122.59    9.10
  -5  -6   4  310.47   15.70
   5  -6  -4  302.47   14.60
   5  -6  -4  299.57   13.50
  -5  -6   4  303.47   14.20
   5   6  -4  315.27   12.30
  -5   6   4  309.27   14.20
   5   6  -4  309.67   13.70
   4  -6  -4  202.08    8.70
  -4  -6   4  210.68   11.10
   4  -6  -4  199.28   11.10
  -4  -6   4  198.18   12.00
   4   6  -4  199.78    8.60
  -4   6   4  173.98   10.10
   4   6  -4  198.68   10.50
  -3  -6   4   14.10    3.90
   3  -6  -4   15.60    3.10
   3  -6  -4   12.70    3.90
   3  -6  -4   15.90    3.50
  -3  -6   4   24.80    5.50
  -3   6   4   18.30    3.90
   3   6  -4   18.40    2.90
   3   6  -4   18.90    4.40
  -2  -6   4 1065.89   25.70
   2  -6  -4 1028.10   25.60
   2  -6  -4 1031.00   26.60
  -2  -6   4 1048.40   27.20
   2  -6  -4 1090.89   22.00
   2   6  -4 1066.79   20.00
  -2   6   4 1067.19   25.80
   1  -6  -4  654.33   18.60
  -1  -6   4  692.03   18.40
  -1  -6   4  694.23   20.20
   1  -6  -4  687.23   15.70
   1  -6  -4  660.73   19.90
   1   6  -4  653.83   18.40
  -1   6   4  687.03   18.40
   0  -6  -4  196.48   10.30
   0  -6  -4  205.68    8.00
   0  -6  -4  207.28    9.40
   0  -6   4  222.68    8.80
   0   6   4  228.98    9.10
   0   6  -4  213.48    9.30
   0   6  -4  197.68    9.00
  -1  -6  -4  710.83   18.10
  -1  -6  -4  702.33   18.70
  -1  -6  -4  695.63   20.70
   1  -6   4  726.13   13.80
   1  -6   4  731.33   20.90
  -1  -6  -4  686.33   18.30
  -1   6  -4  737.93   18.70
  -1   6  -4  696.13   18.30
  -2  -6  -4  109.59    8.30
  -2  -6  -4  101.19    6.20
  -2  -6  -4  114.09    6.90
  -2  -6  -4  106.89    7.20
   2  -6   4   98.59    4.90
   2  -6   4   97.89    7.80
  -2   6  -4  112.89    6.40
  -2   6  -4   93.49    6.20
  -3  -6  -4   62.89    5.70
   3  -6   4   69.39    4.90
  -3  -6  -4   65.79    5.20
  -3  -6  -4   62.29    6.90
   3  -6   4   85.19    9.00
  -3   6  -4   55.79    4.90
  -3   6  -4   68.69    5.50
  -4  -6  -4  553.34   16.20
   4  -6   4  555.64   19.70
  -4  -6  -4  526.35   16.30
   4  -6   4  511.35   15.90
  -4  -6  -4  570.54   18.80
  -4   6  -4  541.15   15.70
  -4   6  -4  570.34   16.00
   4   6   4  525.15   19.50
   5  -6   4    5.30    4.20
  -5  -6  -4    5.70    2.40
  -5  -6  -4    2.50    2.70
  -5  -6  -4    6.90    4.10
   5  -6   4    5.30    3.00
   5   6   4    4.50    3.80
  -5   6  -4    1.50    2.30
   6  -6   4   86.19    7.80
  -6  -6  -4  103.59   11.40
   6  -6   4  113.59   11.90
  -6  -6  -4   86.99    7.40
   6   6   4  102.89   11.60
  -6   6  -4   95.69    7.10
  -7  -6  -4   40.40    8.20
  -7  -6  -4   29.10    5.50
   7  -6   4   27.60    7.00
   7   6   4   28.80    6.80
  -7   6  -4   26.50    5.00
  -8  -6  -4  576.74   25.00
   8  -6   4  591.64   25.00
   8  -6   4  582.54   22.70
  -8  -6  -4  612.44   20.90
  -8   6  -4  608.64   19.90
   8   6   4  623.94   25.50
  -9  -6  -4   20.00    5.10
  -9  -6  -4   29.10    8.10
   9  -6   4   27.80    6.50
   9  -6   4   32.70    8.20
   9   6   4   44.30    8.90
  -9   6  -4   39.20    6.60
  10  -6   4   -0.50    3.50
  10  -6   4    1.70    3.40
 -10  -6  -4    1.20    3.20
 -10  -6  -4   -4.60    3.90
  10   6   4   -1.30    2.80
 -10   6  -4    4.70    3.50
  11  -6   4   25.50    7.50
  11  -6   4   27.30    7.10
 -11  -6  -4   20.90    7.50
 -11  -6  -4   17.40    5.40
  11   6   4   19.20    6.20
 -11   6  -4   27.80    5.90
 -12  -6  -4    1.90    2.80
 -12  -6  -4   -0.60    4.40
  12  -6   4    3.60    4.10
 -12   6  -4    1.50    2.90
  12   6   4    9.90    4.90
  13  -6   4   44.30    8.70
 -13  -6  -4   54.69   11.10
  13   6   4   59.29   12.20
 -13   6  -4   57.29    9.00
 -13   6  -4   59.09   10.90
  14  -6   4   45.40    9.00
  14  -7  -4   56.89   10.30
 -14  -7   4   60.39   12.90
 -14  -7   4   62.99   11.10
  14   7  -4   67.39   11.20
 -14   7   4   70.49   18.10
  13  -7  -4   10.60    5.00
 -13  -7   4   22.70    4.80
 -13  -7   4   20.70    8.50
  13   7  -4   32.60    7.40
 -13   7   4   12.90    4.30
 -13   7   4   17.20    5.10
 -12  -7   4  268.47   17.90
  12  -7  -4  207.08   16.80
 -12  -7   4  221.78   19.00
  12   7  -4  220.48   16.20
 -12   7   4  219.58   16.10
 -12   7   4  243.38   16.70
 -11  -7   4   29.10    6.80
 -11  -7   4   22.20    7.80
  11  -7  -4   14.00    5.90
  11   7  -4   28.20    7.30
 -11   7   4   35.20    7.60
 -11   7   4   25.90    6.30
  10  -7  -4   -0.50    3.40
 -10  -7   4   -1.60    1.80
 -10  -7   4   -2.80    5.20
  10   7  -4   -1.20    2.90
 -10   7   4    0.10    2.60
 -10   7   4   -2.20    1.90
  -9  -7   4   19.10    7.20
   9  -7  -4   22.20    7.00
  -9  -7   4   17.50    5.70
   9  -7  -4   19.30    5.40
   8  -7  -4  479.55   21.90
  -8  -7   4  527.45   24.20
   8  -7  -4  490.05   20.00
  -8  -7   4  519.75   21.80
  -8   7   4  495.75   21.20
   8   7  -4  498.25   20.10
  -7  -7   4    1.70    5.40
  -7  -7   4    1.70    3.70
   7  -7  -4    0.70    2.60
   7  -7  -4   -0.60    3.70
   7   7  -4    1.70    2.90
  -7   7   4   -1.30    2.90
   6  -7  -4   17.90    5.70
   6  -7  -4   10.10    3.70
  -6  -7   4    8.40    4.10
  -6  -7   4    5.70    5.40
   6  -7  -4    9.70    3.60
   6   7  -4    7.40    3.20
   6   7  -4   10.20    3.80
  -6   7   4    8.60    4.30
  -5  -7   4   28.20    6.50
  -5  -7   4   15.00    4.60
   5  -7  -4   23.00    4.40
   5  -7  -4   17.80    4.40
   5  -7  -4   27.90    6.50
   5   7  -4   26.20    5.40
   5   7  -4   23.20    4.30
  -5   7   4   23.70    5.30
  -4  -7   4  120.39   10.30
  -4  -7   4  120.19    8.90
   4  -7  -4  108.29    8.20
   4  -7  -4  101.99    8.90
   4   7  -4  130.29    8.90
  -4   7   4   99.89    8.30
   4   7  -4  119.49    6.80
   3  -7  -4   -0.80    1.70
  -3  -7   4   -3.40    3.00
   3  -7  -4   -2.40    2.40
  -3  -7   4    4.00    2.90
   3  -7  -4    1.50    2.50
   3   7  -4    3.30    2.70
   3   7  -4    3.80    1.70
  -3   7   4    3.40    2.30
   2  -7  -4  826.52   19.20
   2  -7  -4  814.62   23.30
  -2  -7   4  840.72   24.30
   2  -7  -4  800.32   22.40
  -2  -7   4  826.52   22.60
   2   7  -4  782.62   22.20
  -2   7   4  807.72   22.30
   1  -7  -4  261.77   12.50
   1  -7  -4  285.37   12.00
   1  -7  -4  288.27    9.90
  -1  -7   4  274.37   12.90
  -1   7   4  292.97   11.70
   1   7  -4  275.87   11.70
   0  -7  -4   19.00    3.60
   0  -7   4   24.70    5.00
   0  -7  -4   19.70    4.20
   0  -7  -4   22.10    4.70
   0   7   4   20.00    3.70
   0   7  -4   15.70    3.70
  -1  -7  -4    7.40    2.60
   1  -7   4    7.20    3.50
   1  -7   4   11.50    2.60
  -1  -7  -4    9.30    3.30
  -1  -7  -4   12.10    4.00
  -1  -7  -4    8.50    3.20
   1  -7   4    9.30    1.60
  -1   7  -4   10.00    3.20
  -1   7  -4   11.00    3.20
   1   7   4    9.00    2.70
   2  -7   4 1346.57   25.80
  -2  -7  -4 1291.27   32.80
  -2  -7  -4 1338.87   30.70
   2  -7   4 1286.57   32.60
  -2  -7  -4 1336.67   30.30
  -2   7  -4 1347.67   30.00
  -2   7  -4 1361.96   29.90
  -3  -7  -4  942.71   23.70
   3  -7   4  895.11   26.50
  -3  -7  -4  942.81   25.40
   3  -7   4  938.11   21.50
  -3  -7  -4  949.80   27.00
  -3  -7  -4  936.01   23.90
  -3   7  -4  949.90   23.60
   4  -7   4   28.10    5.70
  -4  -7  -4   23.50    4.30
  -4  -7  -4   25.90    5.70
  -4  -7  -4   20.90    4.40
   4  -7   4   19.00    3.80
  -4   7  -4   24.00    4.00
  -4   7  -4   24.30    4.40
   4   7   4   29.20    6.00
   5  -7   4  298.37   12.70
  -5  -7  -4  305.57   13.10
  -5  -7  -4  306.77   15.30
   5  -7   4  309.77   15.70
  -5   7  -4  290.67   13.90
   5   7   4  319.77   16.20
  -5   7  -4  295.67   12.30
  -6  -7  -4  495.25   18.00
   6  -7   4  501.45   21.10
   6  -7   4  505.85   18.40
  -6  -7  -4  521.75   21.20
  -6   7  -4  506.35   17.30
   6   7   4  488.55   21.00
  -7  -7  -4  324.37   14.60
  -7  -7  -4  311.67   17.50
   7  -7   4  284.47   14.50
   7  -7   4  296.97   16.90
   7   7   4  289.57   16.80
  -7   7  -4  312.97   13.80
   8  -7   4   95.89   12.20
   8  -7   4   97.09   10.90
  -8  -7  -4  106.29    9.30
  -8  -7  -4   61.29   10.20
   8   7   4   86.39   11.90
  -8   7  -4   92.49    8.20
  -9  -7  -4  107.89   13.60
  -9  -7  -4  131.79   10.60
   9  -7   4  137.69   11.40
   9  -7   4  123.99   14.40
   9   7   4  146.49   13.10
  -9   7  -4  124.89    9.90
 -10  -7  -4  237.18   17.70
 -10  -7  -4  238.18   14.50
  10  -7   4  224.18   16.80
  10  -7   4  238.68   15.80
  10   7   4  255.07   17.60
 -10   7  -4  244.98   14.00
 -11  -7  -4    9.40    6.00
  11  -7   4   20.10    6.80
  11  -7   4   17.30    5.10
 -11  -7  -4    7.90    4.50
 -11   7  -4   18.50    5.20
  11   7   4   11.50    5.20
  12  -7   4   18.20    7.30
 -12  -7  -4    9.20    6.80
 -12  -7  -4    7.90    3.70
  12  -7   4    8.20    3.90
  12   7   4   21.00    7.00
 -12   7  -4   26.10    6.00
 -13  -7  -4   66.69   12.30
  13  -7   4   58.49   10.20
  13   7   4   47.10    9.70
 -14  -8   4   39.40    9.90
  14  -8  -4   35.00    8.00
 -14   8   4   40.80    8.70
 -14   8   4   41.60    7.50
  14   8  -4   31.10    7.70
 -13  -8   4   36.50   10.70
 -13  -8   4   18.50    4.70
  13  -8  -4   26.50    6.80
 -13   8   4   48.40    8.70
 -13   8   4   20.40    5.20
  13   8  -4   36.60    8.50
  12  -8  -4   65.19   11.60
 -12  -8   4   69.39   12.80
 -12  -8   4   93.79   13.30
 -12   8   4   74.79   11.40
  12   8  -4   75.29   11.80
 -12   8   4   66.09   11.00
 -11  -8   4  121.69   16.20
 -11  -8   4  134.59   12.10
 -11   8   4  158.58   13.10
 -11   8   4  139.99   12.70
  11   8  -4  145.79   15.60
 -10  -8   4   15.10    7.80
  10  -8  -4   14.50    6.20
 -10  -8   4    9.70    4.20
 -10   8   4   15.30    4.90
  10   8  -4   18.30    5.90
  -9  -8   4  109.29   15.10
  -9  -8   4   73.19   10.10
   9  -8  -4  118.99   14.10
   9  -8  -4   89.89   10.60
  -9   8   4   83.89   10.50
   9   8  -4   89.59   11.00
  -8  -8   4    0.50    5.70
  -8  -8   4    2.60    2.80
   8  -8  -4    2.00    3.00
   8  -8  -4    5.40    4.60
  -8   8   4    1.70    3.00
   8   8  -4    2.40    3.10
  -7  -8   4   -0.80    5.20
   7  -8  -4    1.30    3.70
   7  -8  -4   -0.50    2.30
  -7  -8   4    1.10    3.10
   7   8  -4   -3.10    2.10
  -7   8   4   -1.20    3.00
   6  -8  -4   14.90    4.20
   6  -8  -4   18.70    5.70
  -6  -8   4   17.00    6.30
   6  -8  -4   13.30    4.30
  -6  -8   4   12.50    4.60
   6   8  -4    6.50    3.50
   6   8  -4   17.90    4.20
  -6   8   4    9.80    4.40
   5  -8  -4  335.57   15.20
  -5  -8   4  320.87   17.40
   5  -8  -4  338.57   13.60
   5  -8  -4  346.77   16.60
  -5   8   4  317.77   15.30
   5   8  -4  334.87   15.20
   5   8  -4  335.57   13.10
  -4  -8   4   44.90    6.80
  -4  -8   4   80.09   10.30
   4  -8  -4   73.39    8.40
   4  -8  -4   59.59    8.10
   4  -8  -4   69.29    6.20
   4   8  -4   79.79    9.10
  -4   8   4   72.69    8.70
   4   8  -4   67.69    5.40
   3  -8  -4   97.39    8.20
   3  -8  -4   94.19    8.60
   3  -8  -4  114.79    6.90
  -3  -8   4  103.39    9.20
  -3  -8   4  107.89    8.60
  -3   8   4  110.99    8.40
   3   8  -4  101.39    5.60
   3   8  -4  120.69    8.60
  -2  -8   4  576.14   18.80
   2  -8  -4  600.54   19.90
  -2  -8   4  560.64   20.30
   2  -8  -4  589.64   19.00
  -2  -8   4  568.74   13.40
   2  -8  -4  594.24   16.30
   2   8  -4  604.24   19.30
  -2   8   4  572.84   18.80
  -1  -8   4  185.48   11.10
   1  -8  -4  187.98   11.00
  -1  -8   4  197.08   10.10
   1  -8  -4  185.28    8.60
   1  -8  -4  195.78   10.50
  -1  -8   4  200.38    5.70
  -1   8   4  178.88    9.70
   1   8  -4  189.48   10.20
   0  -8  -4   15.10    3.70
   0  -8   4   12.60    1.70
   0  -8   4   12.30    3.30
   0  -8  -4    8.50    3.40
   0  -8  -4   11.20    4.10
   0  -8   4    5.80    3.70
   0   8  -4   10.00    3.50
   0   8   4   13.60    3.60
   1  -8   4  228.08    6.80
  -1  -8  -4  228.28   10.60
  -1  -8  -4  225.78   11.00
   1  -8   4  235.48    9.90
  -1  -8  -4  214.98   11.80
   1  -8   4  217.08   11.80
   1   8   4  227.78   10.00
  -1   8  -4  211.38   10.50
  -2  -8  -4   45.00    5.80
  -2  -8  -4   44.20    6.30
  -2  -8  -4   43.70    6.10
   2  -8   4   49.90    3.90
   2  -8   4   36.80    6.30
  -2  -8  -4   57.39    7.70
  -2   8  -4   42.60    5.50
   2   8   4   48.00    4.40
  -2   8  -4   40.60    5.30
  -3  -8  -4    9.60    4.20
   3  -8   4    5.40    4.00
  -3  -8  -4   10.50    4.20
  -3  -8  -4    8.70    3.60
  -3  -8  -4    9.60    3.00
   3  -8   4    8.90    2.70
  -3   8  -4    7.70    2.70
   4  -8   4  683.03   23.80
  -4  -8  -4  719.23   23.60
   4  -8   4  676.43   19.00
  -4  -8  -4  671.53   21.10
  -4   8  -4  703.93   20.70
  -5  -8  -4   22.10    4.70
   5  -8   4   29.30    6.60
   5  -8   4   35.00    5.40
  -5  -8  -4   27.30    6.50
  -5   8  -4   21.50    4.70
   5   8   4   31.70    7.10
  -6  -8  -4  110.49    9.00
   6  -8   4  101.09   11.60
  -6  -8  -4  117.89   12.90
   6  -8   4  108.09    8.60
  -6   8  -4  113.29    8.60
   6   8   4  129.49   11.60
   7  -8   4  150.38   10.50
  -7  -8  -4  162.38   13.60
   7  -8   4  153.58   12.80
  -7  -8  -4  148.29   10.70
   7   8   4  140.79   12.40
  -7   8  -4  151.28   10.10
  -8  -8  -4  399.66   21.40
   8  -8   4  432.46   21.70
   8  -8   4  445.26   19.20
  -8  -8  -4  397.46   18.20
  -8   8  -4  400.56   17.20
   8   8   4  446.06   22.00
   9  -8   4   55.09   10.70
  -9  -8  -4   50.39   10.70
   9  -8   4   61.09    9.60
  -9  -8  -4   46.70    7.90
   9   8   4   44.70    9.50
  -9   8  -4   49.10    7.70
  10  -8   4  275.27   16.70
 -10  -8  -4  242.48   18.20
  10  -8   4  257.67   18.10
 -10  -8  -4  245.98   15.20
  10   8   4  238.18   17.50
 -10   8  -4  245.38   14.30
 -11  -8  -4   15.60    5.00
  11  -8   4   12.50    5.10
  11  -8   4   16.50    6.30
 -11  -8  -4   11.70    7.40
 -11   8  -4    9.10    3.70
  11   8   4    3.70    4.70
  12  -8   4   62.29   11.90
  12  -8   4   61.69   10.20
 -12  -8  -4   66.59   10.00
 -12  -8  -4   54.59   11.50
 -12   8  -4   66.89    9.80
  12   8   4   82.49   13.00
 -13  -8  -4  150.58   12.70
  13  -8   4  143.89   12.90
 -13  -8  -4  125.39   17.50
 -13   8  -4  160.58   13.00
  13   8   4  192.58   21.70
 -14   9   4    2.80    2.50
  14   9  -4    9.30    3.80
 -14   9   4    8.50    3.10
 -13  -9   4   35.30    7.80
 -13  -9   4   47.50   11.30
  13  -9  -4   45.50   10.80
  13   9  -4   47.50    9.20
 -13   9   4   62.59    9.60
 -13   9   4   35.10    7.80
 -12  -9   4   -3.00    4.30
  12  -9  -4   -2.50    2.30
 -12  -9   4   -1.10    2.00
 -12   9   4    4.00    2.70
 -12   9   4    1.90    2.20
  12   9  -4   -4.50    2.40
 -11  -9   4  230.38   16.40
  11  -9  -4  212.88   16.70
 -11  -9   4  226.28   19.10
  11   9  -4  235.38   16.40
 -11   9   4  232.78   16.20
 -10  -9   4  113.89   16.60
  10  -9  -4  154.68   12.70
  10  -9  -4  154.78   17.20
 -10  -9   4  147.39   12.80
 -10   9   4  131.89   12.10
  10   9  -4  141.79   11.90
   9  -9  -4    8.10    4.20
   9  -9  -4    4.50    4.30
  -9  -9   4    5.10    3.60
  -9  -9   4    6.40    7.10
   9   9  -4   11.90    4.70
  -9   9   4    9.10    4.00
  -8  -9   4   -2.40    5.40
  -8  -9   4    7.30    3.70
   8  -9  -4    3.10    4.20
   8  -9  -4   -1.00    2.90
  -8   9   4    4.10    2.70
   8   9  -4    2.60    3.40
  -7  -9   4  215.58   14.40
   7  -9  -4  211.08   12.40
   7  -9  -4  255.47   15.60
  -7  -9   4  239.68   16.90
  -7   9   4  196.58   13.50
   7   9  -4  203.78   12.10
  -6  -9   4    9.90    4.20
  -6  -9   4   10.00    6.60
   6  -9  -4   15.10    4.20
   6  -9  -4   19.90    6.10
  -6   9   4    6.20    4.30
   6   9  -4    9.90    3.60
   6   9  -4    6.30    7.50
   5  -9  -4   81.19    7.30
   5  -9  -4   86.89    9.80
  -5  -9   4   83.79    9.50
  -5  -9   4   73.99   10.30
   5  -9  -4   82.89    9.90
   5   9  -4   76.09    6.50
   5   9  -4   60.79    7.70
  -5   9   4   69.99    8.90
  -4  -9   4   14.50    6.40
   4  -9  -4   13.70    3.80
   4  -9  -4   15.70    5.00
  -4  -9   4   11.30    4.20
   4  -9  -4    3.80    4.20
  -4   9   4   -0.60    2.60
   4   9  -4    5.90    3.20
   4   9  -4    7.30    2.70
   3  -9  -4  112.49    7.40
  -3  -9   4  109.79   10.00
  -3  -9   4   99.59    8.80
   3  -9  -4  104.19    9.30
   3  -9  -4  109.69    8.90
  -3   9   4  113.09    9.00
   3   9  -4  121.39    9.10
  -2  -9   4   58.49    7.50
  -2  -9   4   47.70    3.80
   2  -9  -4   45.60    5.50
   2  -9  -4   43.40    6.90
  -2  -9   4   39.50    7.00
   2  -9  -4   48.30    6.70
   2   9  -4   49.20    7.00
  -2   9   4   50.49    6.60
  -1  -9   4   81.99    7.10
  -1  -9   4   76.49    9.10
   1  -9  -4   56.59    7.00
  -1  -9   4   75.29    3.90
   1  -9  -4   64.09    7.90
  -1   9   4   80.19    8.60
   1   9  -4   63.99    7.30
   0  -9   4  354.36    9.00
   0  -9  -4  368.96   15.20
   0  -9   4  384.06   14.40
   0  -9   4  358.66   16.20
   0  -9  -4  373.96   15.90
   0   9   4  367.56   14.30
   0   9  -4  378.86   15.20
   1  -9   4   -1.30    3.30
  -1  -9  -4   -2.20    2.70
   1  -9   4    2.80    1.70
  -1  -9  -4    2.90    3.50
   1  -9   4    0.50    1.30
  -1  -9  -4    1.00    2.90
   1   9   4    0.80    1.90
  -1   9  -4   -0.50    2.40
  -2  -9  -4   16.20    4.40
  -2  -9  -4   17.10    5.10
   2  -9   4   11.30    4.90
  -2  -9  -4   14.60    4.40
   2   9   4   19.10    3.90
  -2   9  -4   11.70    4.10
  -2   9  -4   15.30    4.20
  -3  -9  -4   -0.50    2.70
   3  -9   4    7.70    4.30
   3  -9   4    4.20    2.20
  -3  -9  -4    5.50    4.10
  -3  -9  -4    4.50    4.00
  -3   9  -4    4.90    3.00
   4  -9   4   24.10    6.40
   4  -9   4   40.70    5.40
  -4  -9  -4   34.00    6.20
  -4  -9  -4   40.30    7.60
  -4  -9  -4   29.00    6.70
  -4   9  -4   34.30    5.70
  -5  -9  -4  461.35   18.00
  -5  -9  -4  441.26   20.10
   5  -9   4  435.66   15.90
   5  -9   4  414.66   19.50
  -5   9  -4  424.76   16.70
  -6  -9  -4   10.40    5.70
  -6  -9  -4   17.30    4.90
   6  -9   4   12.30    5.30
   6  -9   4   16.80    4.50
  -6   9  -4   16.60    4.50
   6   9   4   18.40    5.90
   7  -9   4  102.69    8.70
  -7  -9  -4  118.79   13.90
   7  -9   4   74.79   10.50
  -7  -9  -4  105.69   11.00
   7   9   4  105.09   13.30
  -7   9  -4   95.59    8.70
  -8  -9  -4  254.87   14.70
   8  -9   4  270.07   17.40
  -8  -9  -4  213.68   16.40
   8  -9   4  246.38   14.10
   8   9   4  240.28   16.60
  -8   9  -4  241.58   13.80
   9  -9   4  620.74   27.60
   9  -9   4  618.44   24.60
  -9  -9  -4  639.74   24.70
  -9  -9  -4  621.24   28.70
  -9   9  -4  635.94   23.60
   9   9   4  601.14   27.40
  10  -9   4   24.50    7.40
  10  -9   4   32.60    7.40
 -10  -9  -4   19.30    5.80
 -10  -9  -4   23.20    8.50
  10   9   4   25.60    7.60
 -10   9  -4   17.60    5.00
  11  -9   4  114.09   14.10
 -11  -9  -4  102.79   12.40
  11  -9   4  116.89   16.10
 -11  -9  -4  125.09   17.10
 -11   9  -4   96.79   11.80
  11   9   4  110.89   15.70
 -12  -9  -4   29.90    8.80
  12  -9   4   52.19    9.30
  12  -9   4   44.80    9.80
 -12  -9  -4   39.40    7.80
 -12   9  -4   36.90    7.10
 -13  -9  -4  183.78   21.90
 -13  -9  -4  146.09   19.60
  13  -9   4  181.48   14.50
 -13 -10   4    7.10    6.00
  13 -10  -4    0.10    3.60
  13  10  -4    6.90    3.10
 -13  10   4   -0.60    1.90
 -13  10   4    1.40    2.60
 -12 -10   4  152.38   22.40
 -12 -10   4  164.38   19.60
  12 -10  -4  175.28   15.40
  12  10  -4  170.88   14.10
 -12  10   4  199.18   15.20
 -12  10   4  149.29   12.80
 -11 -10   4   14.10    4.80
 -11 -10   4   24.80    9.50
  11 -10  -4   22.90    7.30
  11  10  -4   14.00    5.60
 -11  10   4   19.90    4.80
 -10 -10   4   16.50    8.20
  10 -10  -4   23.70    7.20
  10 -10  -4   11.50    4.80
 -10 -10   4   14.50    5.20
 -10  10   4   20.50    5.70
  10  10  -4   17.50    5.60
  -9 -10   4    1.30    2.10
  -9 -10   4   -8.70    5.00
   9 -10  -4   -4.30    2.20
   9 -10  -4   -2.30    3.10
  -9  10   4    1.10    2.70
   9  10  -4    1.40    3.40
  -8 -10   4  130.59   11.70
   8 -10  -4  107.49   11.90
  -8 -10   4  111.99   15.10
  -8  10   4  114.19   12.70
   8  10  -4  115.59   12.10
  -7 -10   4    6.50    4.70
   7 -10  -4   19.20    6.30
  -7 -10   4    7.20    6.30
   7 -10  -4   12.60    4.50
   7  10  -4    6.50    3.60
  -7  10   4   15.70    6.40
  -6 -10   4    2.80    5.40
   6 -10  -4    8.80    5.20
  -6 -10   4    4.80    3.80
   6 -10  -4    9.40    3.90
   6  10  -4    2.90    2.80
  -6  10   4    5.20    3.80
  -5 -10   4   -4.90    4.40
  -5 -10   4    2.70    3.40
   5 -10  -4    0.10    2.50
   5 -10  -4    2.20    2.70
   5 -10  -4    5.10    4.20
  -5  10   4    0.00    3.10
   5  10  -4    4.60    2.60
   5  10  -4    0.80    2.70
  -4 -10   4   30.00    6.90
   4 -10  -4   27.30    5.30
   4 -10  -4   40.10    5.80
   4 -10  -4   35.50    7.10
  -4 -10   4   43.00    7.10
   4  10  -4   33.50    6.00
   4  10  -4   45.70    5.40
  -4  10   4   49.80    8.00
  -3 -10   4   55.79    4.90
  -3 -10   4   42.30    6.90
   3 -10  -4   49.20    7.10
  -3 -10   4   66.69   10.20
   3 -10  -4   52.59    7.80
   3 -10  -4   63.69    7.10
   3  10  -4   54.09    8.10
  -3  10   4   62.59    8.60
  -2 -10   4  217.08   12.30
   2 -10  -4  246.38   11.20
   2 -10  -4  241.48   13.60
  -2 -10   4  241.58    8.60
  -2 -10   4  212.68   13.90
   2 -10  -4  231.68   12.70
   2  10  -4  233.58   13.00
  -2  10   4  228.78   12.40
  -1 -10   4   22.50    5.00
   1 -10  -4   26.60    6.20
   1 -10  -4   23.60    4.80
   1 -10  -4   26.50    5.80
  -1 -10   4   21.90    6.10
  -1 -10   4   29.10    3.30
  -1  10   4   27.40    5.50
   1  10  -4   24.60    5.50
   0 -10  -4  228.78   11.40
   0 -10   4  232.38   13.80
   0 -10   4  252.37   12.10
   0 -10  -4  234.08   12.70
   0 -10  -4  218.58   13.00
   0 -10   4  234.88    7.40
   0  10   4  237.38   11.90
   0  10  -4  224.78   12.30
  -1 -10  -4   40.40    6.50
  -1 -10  -4   48.80    7.70
   1 -10   4   30.20    6.30
   1 -10   4   39.30    3.90
  -1 -10  -4   39.90    7.00
   1  10   4   38.10    7.30
  -1  10  -4   43.70    6.40
  -2 -10  -4  290.27   14.00
  -2 -10  -4  291.57   15.10
   2 -10   4  276.67    9.50
  -2 -10  -4  275.67   13.70
   3 -10   4  196.28   13.10
  -3 -10  -4  194.58   11.90
  -3 -10  -4  193.88   12.40
   3 -10   4  232.28    9.40
  -3 -10  -4  190.58   12.90
  -3  10  -4  202.38   11.70
   4 -10   4  964.10   24.30
   4 -10   4  923.81   30.30
  -4 -10  -4  957.50   28.20
  -4 -10  -4  918.91   29.50
  -4 -10  -4  958.00   30.60
  -4  10  -4 1001.10   27.90
   5 -10   4   47.90    6.40
  -5 -10  -4   33.80    7.50
  -5 -10  -4   36.00    6.40
  -5 -10  -4   38.60    8.10
   5 -10   4   55.39    9.30
  -5  10  -4   43.10    6.70
   6 -10   4  177.78   10.50
  -6 -10  -4  141.09   12.90
   6 -10   4  163.88   13.40
  -6 -10  -4  180.38   12.10
  -6  10  -4  176.28   11.60
   7 -10   4    1.90    2.10
  -7 -10  -4    3.50    5.40
   7 -10   4   11.30    5.70
  -7 -10  -4    8.70    4.30
   7  10   4    7.70    5.20
   8 -10   4  121.79    9.70
  -8 -10  -4  138.99   11.50
  -8 -10  -4  136.39   16.30
   8 -10   4  141.79   16.00
  -8  10  -4  133.39   10.80
   8  10   4  133.69   15.00
  -9 -10  -4   32.60    9.50
   9 -10   4   37.00    6.80
   9 -10   4   23.00    7.00
  -9 -10  -4   36.40    7.50
   9  10   4   25.80    7.10
  -9  10  -4   35.70    7.10
  10 -10   4  148.29   11.90
 -10 -10  -4  173.88   16.20
 -10 -10  -4  156.38   12.80
  10 -10   4  132.89   16.20
 -10  10  -4  145.79   11.70
  10  10   4  161.68   14.70
  11 -10   4    5.60    3.80
 -11 -10  -4    7.10    3.50
  11 -10   4   -0.70    2.30
 -11 -10  -4   -5.60    3.70
 -11  10  -4    6.20    4.00
  11  10   4    4.60    4.10
  12 -10   4    8.10    2.90
 -12 -10  -4    1.20    2.80
  12 -10   4    9.30    4.70
 -12 -10  -4   -3.10    3.80
  12  10   4    6.00    4.60
 -12  10  -4    8.70    3.90
  13 -10   4    5.60    3.50
  13 -11  -4   10.20    4.30
 -13 -11   4    4.20    6.80
  13  11  -4    2.80    3.20
 -12 -11   4   30.30    9.80
  12 -11  -4   54.39   11.10
  12  11  -4   34.00    8.20
 -12  11   4   34.40    7.60
  11 -11  -4  172.18   15.20
 -11 -11   4  161.38   20.10
  11 -11  -4  199.08   15.00
  11  11  -4  168.18   13.70
 -11  11   4  173.38   13.80
  10 -11  -4   43.30    9.10
 -10 -11   4   32.50    6.80
 -10 -11   4   38.60   10.00
  10 -11  -4   41.30    8.20
 -10  11   4   36.60    7.60
  10  11  -4   43.80    8.30
  -9 -11   4   55.89   12.20
  -9 -11   4   32.50    7.00
   9 -11  -4   44.30    8.20
   9 -11  -4   53.99   10.60
   9  11  -4   44.20    8.00
  -9  11   4   52.79    9.40
   8 -11  -4    0.20    3.70
  -8 -11   4    2.40    2.20
  -8 -11   4   -0.60    5.80
   8 -11  -4   -2.30    2.30
  -8  11   4   -0.30    2.00
   8  11  -4    0.00    3.10
   7 -11  -4   97.39   10.80
  -7 -11   4  102.89   11.90
   7 -11  -4  109.19   13.00
  -7 -11   4  108.99   14.40
  -7  11   4  113.69   10.40
   7  11  -4  101.09    9.00
  -6 -11   4    0.00    2.60
   6 -11  -4    3.90    4.60
   6 -11  -4   -3.60    2.00
  -6 -11   4    3.10    5.90
  -6  11   4    4.00    3.80
   6  11  -4    5.30    2.90
   5 -11  -4    8.80    5.20
  -5 -11   4    2.20    3.30
  -5 -11   4    4.60    5.50
   5 -11  -4   15.00    4.10
   5  11  -4    9.80    3.60
  -5  11   4    6.00    4.00
   5  11  -4   11.10    3.40
   4 -11  -4    9.80    3.70
  -4 -11   4    7.50    2.80
  -4 -11   4    5.70    3.70
  -4 -11   4    4.80    5.00
   4 -11  -4    5.50    3.60
   4 -11  -4    9.50    5.00
   4  11  -4    4.00    3.40
  -4  11   4    5.90    3.60
   3 -11  -4  567.84   22.00
  -3 -11   4  568.44   16.10
  -3 -11   4  559.34   23.40
   3 -11  -4  583.44   21.70
  -3 -11   4  579.94   21.70
   3 -11  -4  590.94   19.30
   3  11  -4  560.84   21.50
  -3  11   4  582.74   21.80
  -2 -11   4  537.65   14.50
   2 -11  -4  554.84   18.30
   2 -11  -4  493.15   19.80
  -2 -11   4  526.55   22.10
  -2 -11   4  571.74   20.80
   2 -11  -4  528.15   20.90
   2  11  -4  539.95   20.80
  -2  11   4  503.65   19.70
   1 -11  -4  627.34   19.90
   1 -11  -4  605.24   22.10
  -1 -11   4  612.94   14.90
   1 -11  -4  620.54   22.50
  -1 -11   4  601.64   23.60
  -1  11   4  604.94   21.40
   1  11  -4  597.04   21.60
   0 -11  -4   20.60    5.50
   0 -11  -4   11.00    4.00
   0 -11   4   14.40    2.60
   0 -11   4   13.10    5.70
   0 -11  -4   15.70    5.30
   0  11  -4   10.00    4.30
   1 -11   4   45.10    7.60
  -1 -11  -4   70.29    9.10
   1 -11   4   57.09    4.10
  -1 -11  -4   64.49    8.30
  -1 -11  -4   48.90    8.00
  -1  11  -4   74.29    9.40
  -2 -11  -4  933.41   28.30
  -2 -11  -4  950.70   28.10
   2 -11   4  919.21   21.60
   2 -11   4  898.81   29.50
  -2 -11  -4  953.50   29.60
   3 -11   4  338.57   17.40
   3 -11   4  313.47   11.60
  -3 -11  -4  341.67   16.10
  -3 -11  -4  315.07   16.40
  -3 -11  -4  317.07   16.90
  -3  11  -4  337.47   15.80
  -4 -11  -4   25.90    5.60
   4 -11   4   25.30    6.70
   4 -11   4   25.50    4.20
  -4 -11  -4   16.70    6.40
  -4 -11  -4    9.30    5.10
  -4  11  -4   28.80    6.20
   5 -11   4  174.78   13.50
  -5 -11  -4  179.68   12.30
  -5 -11  -4  170.58   13.80
  -5 -11  -4  154.58   13.00
   5 -11   4  192.08   10.50
  -5  11  -4  177.58   11.80
  -6 -11  -4    5.60    5.50
   6 -11   4    1.40    3.60
  -6 -11  -4    4.40    3.90
   6 -11   4    6.40    2.60
  -6 -11  -4    9.10    5.40
  -6  11  -4    2.10    3.10
   7 -11   4   -3.80    3.20
  -7 -11  -4   -0.70    3.10
  -7 -11  -4    0.80    4.90
   7 -11   4    0.20    1.40
  -7  11  -4    1.70    3.10
   8 -11   4    4.50    4.30
   8 -11   4    3.90    2.30
  -8 -11  -4    5.30    4.00
  -8 -11  -4    0.50    5.10
   8  11   4    4.70    4.70
  -8  11  -4    4.10    3.60
  -9 -11  -4   30.90    7.10
   9 -11   4   31.60    7.90
   9 -11   4   40.70    7.10
  -9 -11  -4   29.30    8.80
  -9  11  -4   43.80    8.30
  10 -11   4   -2.40    1.80
 -10 -11  -4    0.30    2.50
  10 -11   4    5.00    3.50
 -10 -11  -4    2.00    5.10
 -10  11  -4    5.60    3.50
  10  11   4    1.30    3.70
  11 -11   4   14.90    5.60
 -11 -11  -4   13.40    7.10
  11  11   4   14.80    5.80
 -11  11  -4   13.40    4.00
  12 -11   4    1.30    3.10
 -12 -11  -4   -4.70    1.80
 -12 -11  -4    2.70    4.50
  12  11   4   -1.10    3.70
 -12  11  -4    0.90    2.30
  12 -12  -4   57.99   11.30
 -11 -12   4   22.20    8.40
  11 -12  -4   13.70    5.50
  11 -12  -4    9.40    4.70
 -10 -12   4  134.49   18.60
  10 -12  -4  140.09   12.40
  10 -12  -4  106.49   15.00
  10  12  -4  113.69   13.30
 -10  12   4  125.19   11.30
  -9 -12   4   51.39   11.50
   9 -12  -4   59.29   10.30
   9 -12  -4   59.79    9.50
   9  12  -4   63.49    9.40
  -9  12   4   45.90    7.80
   8 -12  -4   76.39   10.50
   8 -12  -4   79.59   12.10
  -8 -12   4   64.49   12.40
  -8 -12   4   44.70    8.80
   8  12  -4   57.79    8.60
  -8  12   4   55.39    8.70
  -7 -12   4   78.69   13.30
   7 -12  -4   81.09   11.30
   7 -12  -4   83.99   10.20
  -7 -12   4   79.29   10.80
   7  12  -4   72.89    9.00
  -7  12   4   85.29   10.50
   6 -12  -4  437.26   20.90
  -6 -12   4  433.66   20.60
  -6 -12   4  394.36   22.40
   6 -12  -4  417.16   18.30
  -6  12   4  409.76   19.70
   6  12  -4  398.46   16.30
   5 -12  -4    9.00    4.70
  -5 -12   4   13.10    3.50
   5 -12  -4   14.50    4.50
  -5 -12   4   16.50    5.30
  -5 -12   4   17.50    6.80
  -5  12   4   23.10    6.20
   4 -12  -4   87.89   13.50
  -4 -12   4   75.89    9.30
  -4 -12   4   59.79    9.90
  -4 -12   4   90.49   13.70
   4 -12  -4   72.59   10.00
   4  12  -4   62.99    9.10
  -4  12   4   89.19   10.60
   3 -12  -4  163.98   11.80
   3 -12  -4  149.59   12.10
  -3 -12   4  144.19   13.10
  -3  12   4  138.39   10.80
   3  12  -4  139.79   11.10
   2 -12  -4  378.36   15.70
  -2 -12   4  365.96   19.10
   2 -12  -4  402.86   18.20
   2 -12  -4  376.56   18.00
   2  12  -4  387.86   18.00
  -2  12   4  397.16   22.70
   1 -12  -4   12.60    5.10
  -1 -12   4    7.60    4.70
   1 -12  -4    8.40    3.90
   1 -12  -4   11.50    5.30
   1  12  -4   16.40    5.10
   0 -12  -4   47.90    8.30
   0 -12   4   34.30    7.30
   0 -12  -4   47.00    7.00
   0 -12  -4   78.09   10.30
   0  12  -4   73.49    9.20
  -1 -12  -4   21.80    6.40
   1 -12   4   21.40    6.60
  -1 -12  -4   14.70    4.90
  -1 -12  -4   10.40    4.60
  -1  12  -4   21.90    5.70
  -2 -12  -4   98.69   10.70
   2 -12   4   49.99    8.30
  -2 -12  -4   96.49   11.40
  -2 -12  -4   75.69    9.50
  -2  12  -4   95.29   10.60
  -3 -12  -4  219.78   14.30
  -3 -12  -4  248.78   14.50
  -3 -12  -4  247.28   15.50
   3 -12   4  259.67   15.90
  -3  12  -4  270.57   14.70
  -4 -12  -4   30.80    6.70
  -4 -12  -4   21.00    6.50
  -4 -12  -4   37.20    7.60
   4 -12   4   41.60    8.40
  -4  12  -4   23.00    5.60
  -5 -12  -4  103.79   12.10
  -5 -12  -4   70.09   10.80
   5 -12   4   81.59   11.30
  -5  12  -4  103.59   11.60
   6 -12   4   10.60    5.40
  -6 -12  -4   16.50    6.10
  -6 -12  -4   13.90    6.80
  -6 -12  -4   11.60    5.00
  -6  12  -4   11.40    4.50
  -7 -12  -4   66.39   10.20
   7 -12   4   61.39   10.80
  -7 -12  -4   92.79   13.00
  -7 -12  -4   74.39   12.30
  -7  12  -4   64.09    9.10
   8 -12   4    4.00    3.90
  -8 -12  -4   11.00    5.60
  -8 -12  -4    3.40    5.40
  -8  12  -4   12.50    4.20
   9 -12   4    4.10    3.70
  -9 -12  -4    0.50    2.60
  -9 -12  -4   -4.80    3.40
   9  12   4    2.00    3.60
  -9  12  -4    0.70    2.50
  10 -12   4    4.50    4.10
 -10 -12  -4   -3.50    4.50
 -10 -12  -4   -1.80    2.80
  10  12   4   -3.60    2.80
 -10  12  -4    1.10    2.60
 -11 -12  -4   24.70    7.70
 -11 -12  -4   33.20    7.10
  11 -12   4   24.40    7.00
 -11  12  -4   16.90    5.30
  11  12   4   27.10    7.40
 -12 -12  -4    5.90    5.00
 -12 -12  -4    5.60    3.30
  12  12   4    3.00    4.60
 -12 -13   4   14.80    8.00
 -11 -13   4   51.59   12.50
  11 -13  -4   66.99   11.50
  10 -13  -4    4.10    3.40
 -10 -13   4    1.40    6.50
  -9 -13   4   29.40   10.00
   9 -13  -4   36.40    7.50
   9 -13  -4   34.20    8.10
  -8 -13   4   12.20    7.80
   8 -13  -4   20.90    6.90
   8 -13  -4   15.40    5.10
  -8  13   4   12.20    5.80
   7 -13  -4  281.97   15.80
  -7 -13   4  309.87   21.20
   7 -13  -4  323.17   20.30
  -7  13   4  295.67   17.60
   6 -13  -4   -3.40    3.40
   6 -13  -4    1.40    2.60
  -6 -13   4    5.60    6.60
  -6  13   4    1.30    2.10
  -5 -13   4  191.48   15.80
   5 -13  -4  198.78   12.50
   5 -13  -4  185.78   14.00
  -5  13   4  176.08   15.20
  -4 -13   4  278.87   18.40
   4 -13  -4  287.67   14.60
   4 -13  -4  288.27   16.30
   3 -13  -4   24.10    6.40
   3 -13  -4   20.70    5.30
  -3 -13   4   11.50    6.40
   3 -13  -4   28.90    6.50
   3  13  -4   11.60    4.40
  -2 -13   4  284.67   17.00
   2 -13  -4  302.77   14.40
   2 -13  -4  304.37   18.70
   2 -13  -4  298.67   16.40
   2  13  -4  273.17   15.80
   1 -13  -4 1237.28   35.80
   1 -13  -4 1202.78   32.80
  -1 -13   4 1231.08   37.70
   1 -13  -4 1214.28   35.40
   1  13  -4 1217.28   35.20
   0 -13  -4  516.25   21.70
   0 -13  -4  517.85   21.20
   0 -13  -4  479.65   19.30
   0 -13   4  470.75   21.90
   0  13  -4  460.95   20.20
  -1 -13  -4   68.49    9.90
  -1 -13  -4   77.79    9.60
   1 -13   4   83.99   11.70
  -1 -13  -4   65.19    9.00
   2 -13   4   80.89   10.90
  -2 -13  -4  132.09   13.50
  -2 -13  -4  120.09   13.20
  -2 -13  -4  114.69   10.50
  -2  13  -4  114.29   12.20
  -3 -13  -4   75.29    9.70
   3 -13   4  102.99   12.90
  -3 -13  -4   87.59   11.00
  -3 -13  -4   81.49   10.70
  -3  13  -4   85.19   10.60
   4 -13   4    6.50    5.00
  -4 -13  -4    3.00    3.50
  -4 -13  -4    4.40    3.80
  -4 -13  -4    2.30    4.40
  -4  13  -4    0.90    2.80
  -5 -13  -4   47.20    8.80
  -5 -13  -4   53.29    8.90
   5 -13   4   48.10    9.40
  -5 -13  -4   40.80    9.10
  -5  13  -4   49.70    8.20
  -6 -13  -4    2.10    4.70
  -6 -13  -4    7.00    5.10
  -6 -13  -4    4.60    5.20
   6 -13   4    9.60    5.70
  -6  13  -4   -1.50    2.80
  -7 -13  -4    4.80    3.70
   7 -13   4    2.30    4.40
  -7 -13  -4    2.30    5.10
  -7 -13  -4    5.30    4.90
  -7  13  -4    3.40    3.80
   8 -13   4    2.50    3.50
  -8 -13  -4    6.40    5.80
  -8  13  -4    6.90    3.50
  -9 -13  -4    2.70    2.90
  -9 -13  -4   -4.00    3.70
   9 -13   4   -3.50    2.50
  -9  13  -4    2.50    3.00
 -10 -13  -4   15.20    6.40
 -10 -13  -4   10.20    4.90
  10 -13   4   14.70    5.00
 -10  13  -4   15.40    5.00
 -11 -13  -4   23.20    5.90
  11 -13   4   16.70    5.50
 -11 -13  -4   10.90    5.90
  11  13   4   22.00    6.60
 -11  13  -4   23.40    5.20
  12 -14  -4    7.90    2.70
 -11 -14   4   54.09   13.00
  11 -14  -4   62.99   11.20
 -10 -14   4  103.79   17.50
  10 -14  -4   77.59   12.00
  -9 -14   4   -0.30    5.20
   9 -14  -4    6.30    4.10
   8 -14  -4   16.30    5.60
  -8 -14   4   23.80    7.40
   8 -14  -4   10.70    4.70
   7 -14  -4    5.20    3.40
   7 -14  -4    2.50    4.20
  -7 -14   4    3.80    6.30
  -6 -14   4  532.25   27.40
   6 -14  -4  572.24   22.80
   6 -14  -4  570.04   25.20
   5 -14  -4   38.70    7.00
   5 -14  -4   42.80    8.60
  -5 -14   4   42.50    9.90
  -4 -14   4    5.30    5.50
   4 -14  -4   12.60    5.20
   4 -14  -4    6.40    3.70
[truncated: 548,903 more chars]
