# Supplementary material for: Crystal structure at 100 K of bis­[1,2-bis­(di­phenyl­phosphan­yl)ethane]­nickel(II) bis­(tri­fluoro­methane­sulfonate): a possible negative thermal expansion mol­ecular material
Source: Acta Crystallogr E Crystallogr Commun. 2018 Oct 31;74(Pt 11):1678–81. doi: 10.1107/S2056989018014846 (PMC6218916; doi:10.1107/S2056989018014846)
Supplement: Supplementary file 2 [file e-74-01678-Isup2.hkl]

data_I                                                                          
_shelx_title ' 1398LE_0mS_a.res in P2(1)/n'                                     
_shelx_refln_list_code          4                                               
_shelx_F_calc_maximum      254.99                                               
_exptl_crystal_F_000      1188.00                                               
_reflns_d_resolution_high  0.7116                                               
                                                                                
loop_                                                                           
 _space_group_symop_operation_xyz                                               
 'x, y, z'                                                                      
 '-x+1/2, y+1/2, -z+1/2'                                                        
 '-x, -y, -z'                                                                   
 'x-1/2, -y-1/2, z-1/2'                                                         
                                                                                
_cell_length_a    11.0462                                                       
_cell_length_b    16.1813                                                       
_cell_length_c    14.3914                                                       
_cell_angle_alpha  90.000                                                       
_cell_angle_beta   98.143                                                       
_cell_angle_gamma  90.000                                                       
                                                                                
_shelx_F_squared_multiplier     1.000                                           
                                                                                
loop_                                                                           
 _refln_index_h                                                                 
 _refln_index_k                                                                 
 _refln_index_l                                                                 
 _refln_F_squared_calc                                                          
 _refln_F_squared_meas                                                          
 _refln_F_squared_sigma                                                         
 _refln_observed_status                                                         
   2   0   0       3140.12       3069.55        34.30 o                         
   4   0   0      12349.19      12137.17       118.18 o                         
   6   0   0       3345.01       3786.97        72.38 o                         
   8   0   0        251.77        188.50        23.02 o                         
  10   0   0        163.38        135.58        32.44 o                         
  12   0   0        145.36        136.02        28.45 o                         
  14   0   0        417.50        373.86       118.92 o                         
   1   1   0      20063.60      21270.97       133.56 o                         
   2   1   0         44.99         40.30         3.41 o                         
   3   1   0       2914.31       3250.80        26.38 o                         
   4   1   0       3064.35       3000.78        27.44 o                         
   5   1   0       9217.85       9269.47        72.48 o                         
   6   1   0         19.42          9.33         6.58 o                         
   7   1   0          7.27          3.60         5.98 o                         
   8   1   0        414.20        311.59        20.23 o                         
   9   1   0       2440.72       2600.30        50.63 o                         
  10   1   0          0.08          1.92         9.51 o                         
  11   1   0        103.31        114.45        16.49 o                         
  12   1   0        597.81        647.12        35.84 o                         
  13   1   0          2.58          3.40        11.71 o                         
  14   1   0         72.41         60.00        12.89 o                         
  15   1   0        217.48        175.91        23.71 o                         
   0   2   0      24209.37      26109.25       213.84 o                         
   1   2   0       8478.90       9117.01        51.33 o                         
   2   2   0      32919.36      34667.52       253.93 o                         
   3   2   0       3682.12       4190.11        32.17 o                         
   4   2   0       3655.54       3594.27        31.45 o                         
   5   2   0        472.22        453.70        16.10 o                         
   6   2   0       1591.95       1549.01        26.49 o                         
   7   2   0          0.97          0.43         6.49 o                         
   8   2   0       2731.36       2844.13        49.97 o                         
   9   2   0        494.21        541.32        28.69 o                         
  10   2   0       2044.16       2022.18        47.35 o                         
  11   2   0       1555.12       1518.74        43.61 o                         
  12   2   0         32.96         44.18        12.47 o                         
  13   2   0         43.14         39.72        14.87 o                         
  14   2   0        467.96        475.95        32.66 o                         
  15   2   0         25.54         44.83        26.76 o                         
   1   3   0       3169.92       3085.53        24.03 o                         
   2   3   0       6253.90       6569.20        43.44 o                         
   3   3   0        525.57        577.55        11.71 o                         
   4   3   0       2191.72       2493.85        25.90 o                         
   5   3   0          5.81          3.91         5.20 o                         
   6   3   0          2.14         -2.46         5.16 o                         
   7   3   0         11.08          1.81         5.81 o                         
   8   3   0       1179.33       1064.74        34.31 o                         
   9   3   0       2052.05       1914.50        44.00 o                         
  10   3   0         63.48         91.50        24.20 o                         
  11   3   0       1209.23       1216.29        39.69 o                         
  12   3   0       1318.06       1412.65        48.01 o                         
  13   3   0        127.88        124.65        17.62 o                         
  14   3   0        813.05        876.72        45.66 o                         
  15   3   0        588.10        609.84        55.78 o                         
   0   4   0       4388.62       4478.94        59.51 o                         
   1   4   0      13869.60      15107.53       119.44 o                         
   2   4   0         17.17         15.37         4.84 o                         
   3   4   0       6381.75       6616.17        47.83 o                         
   4   4   0         49.03         59.81         5.89 o                         
   5   4   0        444.33        435.73        14.07 o                         
   6   4   0        463.60        359.51        16.25 o                         
   7   4   0         91.99         75.47        12.27 o                         
   8   4   0        101.01        118.46        15.17 o                         
   9   4   0        113.24         83.99        14.09 o                         
  10   4   0       5902.21       5821.45       158.98 o                         
  11   4   0         57.87         44.94        12.98 o                         
  12   4   0        252.78        235.67        31.64 o                         
  13   4   0        609.46        602.85        36.04 o                         
  14   4   0       1028.26       1114.52        44.49 o                         
  15   4   0         82.11         24.79        17.79 o                         
   1   5   0        463.28        436.21        12.31 o                         
   2   5   0        902.24        880.40        16.86 o                         
   3   5   0       9025.94       9063.28        69.61 o                         
   4   5   0        405.72        356.77        13.35 o                         
   5   5   0       2790.91       2900.50        36.05 o                         
   6   5   0       1887.70       1928.96        31.26 o                         
   7   5   0       1889.52       1913.35        40.18 o                         
   8   5   0        468.13        415.21        23.91 o                         
   9   5   0       1723.14       1615.25        59.65 o                         
  10   5   0         89.67         79.11        21.56 o                         
  11   5   0       1749.41       1789.60        53.54 o                         
  12   5   0         17.09         29.56        11.02 o                         
  13   5   0         73.07         60.39        12.99 o                         
  14   5   0        276.62        287.82        25.82 o                         
   0   6   0        143.00        154.92        13.47 o                         
   1   6   0        140.36        123.60         8.79 o                         
   2   6   0      11503.03      12317.22        88.07 o                         
   3   6   0       2442.45       2378.18        30.64 o                         
   4   6   0       1150.08       1244.41        24.35 o                         
   5   6   0        417.54        418.67        17.18 o                         
   6   6   0       1334.21       1283.91        29.32 o                         
   7   6   0       1693.69       1522.61        36.90 o                         
   8   6   0        358.41        313.55        22.16 o                         
   9   6   0         97.41         82.50        14.12 o                         
  10   6   0       4143.94       4275.28        72.81 o                         
  11   6   0        184.77        178.01        39.92 o                         
  12   6   0          2.95          4.68        13.03 o                         
  13   6   0          0.64         14.49         9.20 o                         
  14   6   0         49.89         27.69        12.95 o                         
   1   7   0       5317.58       5365.74        58.27 o                         
   2   7   0        685.54        604.73        15.99 o                         
   3   7   0       2127.13       2234.05        41.76 o                         
   4   7   0        244.91        179.71        12.01 o                         
   5   7   0       3545.42       3401.19        42.85 o                         
   6   7   0        855.64        897.35        28.62 o                         
   7   7   0       1134.47       1101.21        32.92 o                         
   8   7   0       7145.85       7246.77        91.43 o                         
   9   7   0        408.88        428.21        26.81 o                         
  10   7   0         72.18         51.39        13.90 o                         
  11   7   0        215.70        192.92        21.42 o                         
  12   7   0        430.18        413.96        30.69 o                         
  13   7   0        142.44        137.92        18.21 o                         
  14   7   0         89.52         99.09        20.54 o                         
   0   8   0       4558.70       4145.69        61.98 o                         
   1   8   0       1873.83       1992.97        31.18 o                         
   2   8   0       2349.86       2414.58        36.24 o                         
   3   8   0       1275.98       1120.35        23.02 o                         
   4   8   0       5193.94       5038.19        63.45 o                         
   5   8   0        175.19        186.88        13.75 o                         
   6   8   0        958.53        934.16        30.11 o                         
   7   8   0          0.43          7.57        10.11 o                         
   8   8   0          5.48         11.75        10.33 o                         
   9   8   0         17.87         30.29        11.42 o                         
  10   8   0       1385.94       1313.33        43.10 o                         
  11   8   0         88.33         78.94        16.23 o                         
  12   8   0          1.82        -13.47         9.54 o                         
  13   8   0         92.19         84.08        14.38 o                         
  14   8   0          1.87        -33.77        29.65 o                         
   1   9   0       8994.40       9155.94        77.17 o                         
   2   9   0        143.04        129.06        11.45 o                         
   3   9   0       2225.91       2181.03        33.72 o                         
   4   9   0       3361.38       3405.96        44.19 o                         
   5   9   0       6513.56       6559.96        79.88 o                         
   6   9   0        242.18        263.86        20.22 o                         
   7   9   0         81.71         98.79        14.65 o                         
   8   9   0          3.95         -4.08         9.18 o                         
   9   9   0       3004.69       2979.52        60.61 o                         
  10   9   0        794.52        776.82        37.47 o                         
  11   9   0        472.85        432.02        33.94 o                         
  12   9   0         39.71         21.36         9.80 o                         
  13   9   0         17.99         18.53         8.09 o                         
  14   9   0         19.51         12.71         9.34 o                         
   0  10   0      15510.19      16217.94       170.20 o                         
   1  10   0         16.92         17.85         7.45 o                         
   2  10   0         81.34         81.02         9.90 o                         
   3  10   0        289.40        272.42        16.65 o                         
   4  10   0       2899.30       2550.23        46.83 o                         
   5  10   0        137.11        144.03        16.09 o                         
   6  10   0       1563.53       1589.32        41.89 o                         
   7  10   0       1566.85       1611.05        41.72 o                         
   8  10   0       1079.43        999.75        35.40 o                         
   9  10   0        401.11        405.34        35.34 o                         
  10  10   0        388.86        402.24        29.15 o                         
  11  10   0        479.07        488.43        43.92 o                         
  12  10   0        107.11         76.38        20.54 o                         
  13  10   0         82.50         66.52        13.02 o                         
   1  11   0       1250.47       1164.46        26.38 o                         
   2  11   0       1460.55       1419.05        29.19 o                         
   3  11   0          4.15          6.37         7.99 o                         
   4  11   0          2.28         -0.11         8.91 o                         
   5  11   0       1709.60       1618.92        50.77 o                         
   6  11   0       1599.44       1491.07        39.71 o                         
   7  11   0        600.89        546.30        29.90 o                         
   8  11   0       2438.57       2293.61        65.34 o                         
   9  11   0        316.81        307.25        24.80 o                         
  10  11   0        122.81         68.76        16.59 o                         
  11  11   0        171.89        211.30        21.00 o                         
  12  11   0        467.76        542.57        36.33 o                         
  13  11   0        475.43        491.64        34.72 o                         
   0  12   0        460.75        381.29        27.52 o                         
   1  12   0        192.16        180.68        15.29 o                         
   2  12   0         77.50         70.56        11.01 o                         
   3  12   0         89.05         63.63        12.63 o                         
   4  12   0          4.14         -0.36        10.44 o                         
   5  12   0        138.69        117.49        15.32 o                         
   6  12   0        728.16        726.86        72.67 o                         
   7  12   0       2464.81       2481.49        53.95 o                         
   8  12   0         88.67         77.48        14.24 o                         
   9  12   0        223.84        236.64        22.51 o                         
  10  12   0       1624.08       1777.73        76.95 o                         
  11  12   0        843.09        811.95        54.60 o                         
  12  12   0        351.71        336.91        27.71 o                         
  13  12   0          0.16         -7.29        10.37 o                         
   1  13   0         70.81         49.01        10.03 o                         
   2  13   0         10.52          5.27         9.74 o                         
   3  13   0        501.66        517.58        27.56 o                         
   4  13   0        593.64        681.77        32.26 o                         
   5  13   0         38.80         37.90        10.89 o                         
   6  13   0        545.10        494.33        30.00 o                         
   7  13   0        711.61        737.74        40.14 o                         
   8  13   0        132.98        137.78        17.53 o                         
   9  13   0         31.57         45.25        15.88 o                         
  10  13   0        737.03        684.93        38.78 o                         
  11  13   0       1086.99       1150.64        42.46 o                         
  12  13   0        252.71        232.76        35.35 o                         
   0  14   0          7.73         20.46        13.90 o                         
   1  14   0         95.64        119.99        15.79 o                         
   2  14   0       1549.31       1702.85        41.16 o                         
   3  14   0         10.20          5.99         8.47 o                         
   4  14   0        456.48        454.17        27.09 o                         
   5  14   0        427.65        382.99        25.47 o                         
   6  14   0       1489.49       1512.04        44.77 o                         
   7  14   0         54.91         41.63        12.35 o                         
   8  14   0          9.76         25.16        10.65 o                         
   9  14   0        273.83        282.02        28.20 o                         
  10  14   0        613.16        594.05        36.16 o                         
  11  14   0        126.40         91.03        15.87 o                         
  12  14   0         29.02         19.12         8.09 o                         
   1  15   0       2055.73       2063.40        61.96 o                         
   2  15   0         53.76         44.33        10.11 o                         
   3  15   0        647.49        689.92        33.06 o                         
   4  15   0        478.61        473.59        27.72 o                         
   5  15   0        262.94        271.67        21.66 o                         
   6  15   0        213.38        171.95        17.73 o                         
   7  15   0        707.99        799.08        43.63 o                         
   8  15   0        176.87        225.25        21.75 o                         
   9  15   0        116.68        122.34        15.82 o                         
  10  15   0        586.95        686.13        43.26 o                         
  11  15   0        224.67        180.04        36.04 o                         
   0  16   0        869.87        868.07        96.98 o                         
   1  16   0         12.50         17.10         8.89 o                         
   2  16   0       1636.61       1675.61        92.43 o                         
   3  16   0        928.03        894.74        50.20 o                         
   4  16   0         38.08         38.65         9.54 o                         
   5  16   0        342.33        357.02        25.31 o                         
   6  16   0       1230.58       1203.64        40.42 o                         
   7  16   0        121.84        138.45        17.61 o                         
   8  16   0          5.67         -6.35        14.66 o                         
   9  16   0        594.03        603.50        45.36 o                         
  10  16   0        341.58        320.37        48.13 o                         
   1  17   0       1794.56       1780.46        86.29 o                         
   2  17   0          0.59         15.04        21.95 o                         
   3  17   0        382.74        447.89        63.14 o                         
   4  17   0       1918.55       1847.40        88.87 o                         
   5  17   0       1782.66       1871.01        73.04 o                         
   6  17   0        423.73        372.25        39.00 o                         
   7  17   0         14.88         21.30        18.01 o                         
   8  17   0        387.45        443.73        44.73 o                         
   9  17   0        141.99        137.97        26.76 o                         
  10  17   0        112.32         98.20        21.24 o                         
   0  18   0       2072.82       2323.04       140.23 o                         
   1  18   0         88.99         94.84        28.79 o                         
   2  18   0        203.76        224.03        53.72 o                         
   3  18   0        110.41         44.02        23.54 o                         
   4  18   0       1862.03       1769.95        88.70 o                         
   5  18   0        328.32        296.43        46.84 o                         
   6  18   0        270.73        330.53        51.59 o                         
   7  18   0        246.62        176.51        34.50 o                         
   8  18   0        545.34        568.69        66.28 o                         
   9  18   0         26.34         23.72        44.65 o                         
   1  19   0        205.29        171.77        33.47 o                         
   2  19   0        517.56        544.89       129.77 o                         
   3  19   0        142.98         97.77        31.40 o                         
   4  19   0          0.45         -4.90        15.92 o                         
   5  19   0        544.27        529.90        72.21 o                         
   6  19   0        768.77        908.15        92.44 o                         
   7  19   0        405.14        455.17        57.46 o                         
   8  19   0         20.61        107.31        50.93 o                         
   0  20   0        835.62        694.81        94.88 o                         
   1  20   0         98.14         76.63        24.24 o                         
   2  20   0         14.35         43.37        45.00 o                         
   3  20   0         15.70         31.33        18.76 o                         
   4  20   0        922.82       1023.74        75.14 o                         
   5  20   0         15.09         76.75        48.14 o                         
   6  20   0         22.99         34.67        17.04 o                         
   7  20   0        778.55        920.45       115.81 o                         
   1  21   0        136.43        100.56        25.81 o                         
   2  21   0        114.86         84.97        57.91 o                         
   3  21   0        133.33         83.02        26.15 o                         
   4  21   0          0.01         10.87        24.07 o                         
   5  21   0         49.84        158.37        47.44 o                         
   0  22   0         15.91         54.42        34.19 o                         
   1  22   0         64.28        212.79        67.67 o                         
   2  22   0        130.48        139.38        32.09 o                         
   3  22   0         82.35        115.01        25.23 o                         
 -15   0   1        828.81        912.73        68.91 o                         
 -13   0   1       2352.85       2616.41        87.08 o                         
 -11   0   1        256.39        230.03        30.94 o                         
  -9   0   1         95.23         87.87        19.62 o                         
  -7   0   1       1879.42       1843.79        41.05 o                         
  -5   0   1       2553.70       2976.15        47.54 o                         
  -3   0   1      48554.43      49809.30       358.64 o                         
  -1   0   1      13879.44      14203.12       105.57 o                         
   1   0   1      14825.63      16907.28       197.33 o                         
   3   0   1       7608.42       8604.98        83.76 o                         
   5   0   1      28464.51      29874.84       262.14 o                         
   7   0   1         17.66         20.09        14.20 o                         
   9   0   1       1198.03       1282.04        52.66 o                         
  11   0   1         14.54         11.87        15.66 o                         
  13   0   1         22.11         19.65        15.06 o                         
  15   0   1        646.69        519.70        93.49 o                         
 -15   1   1         40.28         47.27        11.27 o                         
 -14   1   1        170.12        185.30        29.96 o                         
 -13   1   1        187.84        166.95        21.13 o                         
 -12   1   1        115.55         83.27        15.34 o                         
 -11   1   1        359.02        343.30        25.55 o                         
 -10   1   1       2046.59       1938.78        46.45 o                         
  -9   1   1        151.57        156.98        17.00 o                         
  -8   1   1        202.66        149.86        15.82 o                         
  -7   1   1       2989.86       3072.70        45.92 o                         
  -6   1   1       4199.69       4002.65        39.08 o                         
  -5   1   1        302.15        265.40        12.38 o                         
  -4   1   1       6253.49       6760.46        54.34 o                         
  -3   1   1       3198.59       3271.01        27.38 o                         
  -2   1   1       2233.30       2395.17        22.18 o                         
  -1   1   1       1810.99       1790.80        30.34 o                         
   0   1   1       7116.94       7744.60        60.79 o                         
   1   1   1          1.04         -2.07         1.38 o                         
   2   1   1       5989.18       6035.16        41.34 o                         
   3   1   1       1915.68       1881.48        20.75 o                         
   4   1   1       1469.13       1556.46        21.15 o                         
   5   1   1        303.74        258.59        11.77 o                         
   6   1   1       8601.98       8383.65       120.67 o                         
   7   1   1         23.25         33.15         9.36 o                         
   8   1   1        273.56        258.15        18.68 o                         
   9   1   1        495.52        476.71        26.52 o                         
  10   1   1       3041.32       3131.54        77.21 o                         
  11   1   1        223.63        240.49        28.08 o                         
  12   1   1        311.55        287.86        26.43 o                         
  13   1   1        511.94        579.31        41.97 o                         
  14   1   1        905.49       1060.63        44.83 o                         
  15   1   1         24.95         50.54        22.44 o                         
 -15   2   1        746.71        726.59        47.84 o                         
 -14   2   1         13.23         30.16         9.82 o                         
 -13   2   1         74.11         68.62        13.00 o                         
 -12   2   1         56.23         61.26        13.98 o                         
 -11   2   1       1814.49       1824.73        47.73 o                         
 -10   2   1        751.27        701.21        33.50 o                         
  -9   2   1        142.43        126.24        15.66 o                         
  -8   2   1        494.64        470.96        25.04 o                         
  -7   2   1        482.53        409.27        18.09 o                         
  -6   2   1       4688.50       4651.57        48.27 o                         
  -5   2   1       7017.79       7158.40        57.17 o                         
  -4   2   1       1063.92       1078.74        17.06 o                         
  -3   2   1        102.93         49.73         5.68 o                         
  -2   2   1      65017.57      67604.20       415.06 o                         
  -1   2   1         68.36         55.15         4.35 o                         
   0   2   1       2698.81       2938.42        18.59 o                         
   1   2   1       2261.81       2526.39        18.33 o                         
   2   2   1       2469.01       2456.47        19.95 o                         
   3   2   1       1386.05       1334.90        20.12 o                         
   4   2   1       5592.73       6151.56        53.69 o                         
   5   2   1       7683.72       7135.22        60.11 o                         
   6   2   1       1032.31       1011.19        21.14 o                         
   7   2   1          2.77         -7.19         6.43 o                         
   8   2   1       1793.91       1639.33        37.87 o                         
   9   2   1       1542.08       1597.96        39.69 o                         
  10   2   1         12.20         17.60        12.18 o                         
  11   2   1        436.56        422.08        27.49 o                         
  12   2   1        880.21        862.29        41.01 o                         
  13   2   1        121.32         95.66        20.90 o                         
  14   2   1        438.18        397.30        29.65 o                         
 -15   3   1         51.99         39.63        11.98 o                         
 -14   3   1        472.14        497.29        37.38 o                         
 -13   3   1        274.98        304.35        26.27 o                         
 -12   3   1        138.90         83.17        15.98 o                         
 -11   3   1        601.51        625.73        34.03 o                         
 -10   3   1       1862.38       1888.78        46.53 o                         
  -9   3   1         76.36         91.30        14.07 o                         
  -8   3   1        409.16        375.04        22.67 o                         
  -7   3   1        179.36        134.89        12.61 o                         
  -6   3   1      13001.70      12937.04        98.94 o                         
  -5   3   1       2467.70       2523.27        34.14 o                         
  -4   3   1        271.30        253.51        11.49 o                         
  -3   3   1      12599.56      13551.23        97.15 o                         
  -2   3   1        367.18        345.35        10.19 o                         
  -1   3   1       3707.38       3638.37        29.97 o                         
   0   3   1        183.73        107.28         6.83 o                         
   1   3   1        685.98        716.05        10.23 o                         
   2   3   1        373.15        348.78         8.51 o                         
   3   3   1       4726.87       5050.32        44.39 o                         
   4   3   1       7641.78       7932.14        67.02 o                         
   5   3   1       7061.14       7339.07        62.34 o                         
   6   3   1        345.79        306.26        14.40 o                         
   7   3   1          0.10         -6.52         5.46 o                         
   8   3   1        968.37        934.31        29.89 o                         
   9   3   1        696.02        646.41        31.63 o                         
  10   3   1       1154.04       1139.75        45.50 o                         
  11   3   1         23.30         12.83        11.12 o                         
  12   3   1         65.25         56.22        17.82 o                         
  13   3   1         97.81        105.94        15.79 o                         
  14   3   1        702.62        630.98        38.16 o                         
 -15   4   1        973.36       1044.26        90.74 o                         
 -14   4   1        822.96        886.84        45.54 o                         
 -13   4   1       1673.09       1679.42        49.85 o                         
 -12   4   1         13.66         10.30        10.14 o                         
 -11   4   1       2943.69       3023.09        62.55 o                         
 -10   4   1       1290.48       1185.38        41.26 o                         
  -9   4   1       1696.59       1595.44        44.75 o                         
  -8   4   1        839.34        852.12        29.57 o                         
  -7   4   1         78.81         47.84        10.87 o                         
  -6   4   1          8.67          4.62         5.25 o                         
  -5   4   1       3500.79       3084.00        49.11 o                         
  -4   4   1       2695.13       2596.37        31.61 o                         
  -3   4   1       9171.58       9510.38        83.65 o                         
  -2   4   1       1182.87       1105.01        17.56 o                         
  -1   4   1       9801.16      10234.72        70.68 o                         
   0   4   1      29914.27      32197.40       187.54 o                         
   1   4   1        823.10        653.87        11.50 o                         
   2   4   1       1160.47       1165.57        15.52 o                         
   3   4   1         70.97         67.53         5.78 o                         
   4   4   1       3189.56       3479.71        37.11 o                         
   5   4   1       4846.41       4936.95        49.10 o                         
   6   4   1       1766.45       1909.89        30.36 o                         
   7   4   1         75.10         58.92        11.18 o                         
   8   4   1        289.29        288.25        21.42 o                         
   9   4   1        721.20        723.14        30.69 o                         
  10   4   1        403.75        360.18        26.82 o                         
  11   4   1        488.29        396.02        29.65 o                         
  12   4   1         16.22          4.94        13.11 o                         
  13   4   1       1055.31       1071.78        75.39 o                         
  14   4   1         38.80         38.45        20.89 o                         
 -15   5   1          4.79         -2.58        17.48 o                         
 -14   5   1       1965.13       2092.47        57.47 o                         
 -13   5   1         10.23          3.50         8.74 o                         
 -12   5   1        240.18        235.88        29.34 o                         
 -11   5   1        104.74         87.87        16.60 o                         
 -10   5   1       4050.82       4305.79        72.43 o                         
  -9   5   1        608.94        641.27        31.80 o                         
  -8   5   1        401.03        387.24        32.30 o                         
  -7   5   1          6.07          2.24         9.12 o                         
  -6   5   1       1944.51       1704.25        29.47 o                         
  -5   5   1         17.67         22.54         7.15 o                         
  -4   5   1          3.91          8.28         5.50 o                         
  -3   5   1        245.15        230.69        15.45 o                         
  -2   5   1       7255.71       8474.53        64.39 o                         
  -1   5   1        956.99       1106.98        18.94 o                         
   0   5   1        434.98        433.85        12.05 o                         
   1   5   1       1119.79       1163.87        19.50 o                         
   2   5   1        818.61        870.36        15.79 o                         
   3   5   1        363.70        351.27        14.06 o                         
   4   5   1      12999.08      13821.83        99.62 o                         
   5   5   1        220.80        160.82        11.00 o                         
   6   5   1       1171.88       1163.03        24.64 o                         
   7   5   1       1145.75       1175.71        31.71 o                         
   8   5   1       1493.36       1498.45        37.97 o                         
   9   5   1        251.23        183.07        18.06 o                         
  10   5   1        146.29        119.91        16.78 o                         
  11   5   1         40.38         19.73        11.67 o                         
  12   5   1        586.95        582.79        38.38 o                         
  13   5   1         10.19         23.40        12.94 o                         
  14   5   1        564.04        450.06        34.16 o                         
 -14   6   1          0.51         12.90         9.15 o                         
 -13   6   1         10.74         10.60         8.49 o                         
 -12   6   1        256.84        245.21        25.25 o                         
 -11   6   1         84.02         46.33        13.57 o                         
 -10   6   1        216.00        257.31        22.88 o                         
  -9   6   1        839.24        850.87        34.72 o                         
  -8   6   1          1.78         -2.88         9.62 o                         
  -7   6   1        156.72        145.88        15.35 o                         
  -6   6   1       2528.64       2448.50        36.66 o                         
  -5   6   1      21378.02      23097.77       156.90 o                         
  -4   6   1        324.45        415.12        17.50 o                         
  -3   6   1         78.66         84.56         8.33 o                         
  -2   6   1       4880.61       4923.35        45.73 o                         
  -1   6   1       2604.30       2564.00        29.72 o                         
   0   6   1       1191.23       1314.42        20.57 o                         
   1   6   1       1068.17       1257.67        20.18 o                         
   2   6   1       2309.97       2223.06        32.33 o                         
   3   6   1       1844.92       1768.14        24.23 o                         
   4   6   1        146.51        121.14         8.60 o                         
   5   6   1       6076.76       5934.03        69.22 o                         
   6   6   1        256.82        207.30        14.66 o                         
   7   6   1        250.21        263.02        19.07 o                         
   8   6   1       2363.04       2327.57        47.85 o                         
   9   6   1        598.19        570.24        34.84 o                         
  10   6   1         27.86         15.20        10.78 o                         
  11   6   1       1008.05        994.56        43.86 o                         
  12   6   1         90.20         80.59        14.13 o                         
  13   6   1         25.80          6.49        13.49 o                         
  14   6   1         26.34          6.22        12.64 o                         
 -14   7   1        170.59        172.11        30.86 o                         
 -13   7   1        390.24        370.79        28.90 o                         
 -12   7   1          6.49        -14.09        11.98 o                         
 -11   7   1        233.80        208.90        24.94 o                         
 -10   7   1        312.54        297.34        24.39 o                         
  -9   7   1       1080.45       1093.44        35.83 o                         
  -8   7   1        171.53        181.02        18.20 o                         
  -7   7   1         10.53         20.63        10.33 o                         
  -6   7   1       3170.02       3165.33        63.22 o                         
  -5   7   1       8333.72       8604.94        76.74 o                         
  -4   7   1       2594.18       2424.70        34.13 o                         
  -3   7   1       2883.77       3029.28        39.44 o                         
  -2   7   1         95.86        106.85         9.13 o                         
  -1   7   1        112.31        101.33         8.46 o                         
   0   7   1       1919.96       1805.00        25.85 o                         
   1   7   1       5300.33       5506.17        50.19 o                         
   2   7   1         37.60         23.35         5.97 o                         
   3   7   1         38.92         34.66         6.72 o                         
   4   7   1       1365.99       1169.60        22.13 o                         
   5   7   1        910.65        867.91        21.39 o                         
   6   7   1         35.25         17.46         9.52 o                         
   7   7   1          6.43         16.71        10.13 o                         
   8   7   1        335.91        307.69        22.28 o                         
   9   7   1        912.77        933.67        41.97 o                         
  10   7   1       1318.94       1306.09        40.83 o                         
  11   7   1         29.85         39.02        13.58 o                         
  12   7   1        131.93        103.00        18.03 o                         
  13   7   1       1050.72       1157.82        42.25 o                         
  14   7   1         96.33        111.07        16.05 o                         
 -14   8   1         58.63         57.41        15.52 o                         
 -13   8   1         29.23          9.17         8.24 o                         
 -12   8   1         16.09         22.84        10.82 o                         
 -11   8   1        710.40        678.47        37.53 o                         
 -10   8   1       1896.96       1889.31        53.24 o                         
  -9   8   1        203.46        186.36        19.27 o                         
  -8   8   1          3.76         15.62        10.00 o                         
  -7   8   1        472.58        467.96        26.28 o                         
  -6   8   1       1980.55       1908.83        41.11 o                         
  -5   8   1       6140.08       6224.05        63.95 o                         
  -4   8   1        213.43        211.47        19.89 o                         
  -3   8   1        174.21        220.89        14.50 o                         
  -2   8   1         47.02         26.59         6.69 o                         
  -1   8   1       2590.35       2424.65        32.36 o                         
   0   8   1        115.43        105.37        10.45 o                         
   1   8   1       5867.68       5954.91        58.98 o                         
   2   8   1        389.29        326.85        17.03 o                         
   3   8   1       1963.02       1836.07        44.72 o                         
   4   8   1        270.14        235.54        14.65 o                         
   5   8   1       4189.89       3822.84        56.82 o                         
   6   8   1          9.42          7.75         9.92 o                         
   7   8   1        406.23        409.21        31.88 o                         
   8   8   1       2950.92       3016.73        56.99 o                         
   9   8   1        950.76        925.21        46.13 o                         
  10   8   1        548.85        506.96        31.70 o                         
  11   8   1        763.07        863.74        40.15 o                         
  12   8   1         29.58         26.67        10.39 o                         
  13   8   1        394.57        476.00        33.11 o                         
  14   8   1         19.37          5.88        18.80 o                         
 -14   9   1        227.05        237.19        23.81 o                         
 -13   9   1        159.64        140.63        18.72 o                         
 -12   9   1         24.59         14.73        10.60 o                         
 -11   9   1        241.65        193.66        22.61 o                         
 -10   9   1        100.54         73.89        13.85 o                         
  -9   9   1       1346.21       1341.15        40.90 o                         
  -8   9   1        640.74        743.34        37.75 o                         
  -7   9   1        764.25        779.00        32.85 o                         
  -6   9   1       1869.48       1818.28        41.43 o                         
  -5   9   1        526.76        538.52        31.05 o                         
  -4   9   1       2199.97       2093.72        34.28 o                         
  -3   9   1        136.53        149.94        11.53 o                         
  -2   9   1       3083.69       3014.79        39.03 o                         
  -1   9   1       4510.10       4799.90        50.51 o                         
   0   9   1       7350.59       7504.95        71.35 o                         
   1   9   1       1306.81       1288.25        25.02 o                         
   2   9   1        254.43        192.94        12.20 o                         
   3   9   1         31.07         47.83         8.22 o                         
   4   9   1       9256.54       9462.97        97.60 o                         
   5   9   1         63.96         46.78        10.74 o                         
   6   9   1       8302.21       8377.61        96.92 o                         
   7   9   1       1070.31        991.88        32.87 o                         
   8   9   1         94.80        112.94        16.15 o                         
   9   9   1          4.85         11.20        10.20 o                         
  10   9   1       3254.60       3444.70        68.12 o                         
  11   9   1        322.46        322.58        28.62 o                         
  12   9   1        159.89        139.87        17.42 o                         
  13   9   1         85.11         52.10        23.28 o                         
 -13  10   1         39.93         11.80        15.96 o                         
 -12  10   1         15.43          7.08        13.25 o                         
 -11  10   1       1246.43       1291.54        44.59 o                         
 -10  10   1          1.81         13.18         9.61 o                         
  -9  10   1          2.16         -3.23         8.99 o                         
  -8  10   1         55.21         41.09        13.40 o                         
  -7  10   1        641.24        668.25        31.10 o                         
  -6  10   1       4329.28       4319.56        66.77 o                         
  -5  10   1        948.73        912.61        30.09 o                         
  -4  10   1        318.39        308.85        18.67 o                         
  -3  10   1       2295.07       2165.95        35.23 o                         
  -2  10   1       1056.81        967.57        23.55 o                         
  -1  10   1        563.74        564.36        26.24 o                         
   0  10   1       1717.33       1944.21        31.65 o                         
   1  10   1       2546.26       2480.03        36.16 o                         
   2  10   1         75.31         49.91         8.82 o                         
   3  10   1       1051.42       1051.47        24.70 o                         
   4  10   1       1349.68       1238.57        33.02 o                         
   5  10   1       4045.43       3661.12        58.51 o                         
   6  10   1         41.08         23.38        12.21 o                         
   7  10   1        506.77        476.22        36.09 o                         
   8  10   1         74.45         65.48        13.19 o                         
   9  10   1       2042.02       2097.01        52.24 o                         
  10  10   1        763.05        836.69        41.03 o                         
  11  10   1       1035.28       1122.05        40.96 o                         
  12  10   1        104.06         92.71        13.58 o                         
  13  10   1         43.31          3.47        10.28 o                         
 -13  11   1         26.31         10.83         9.73 o                         
 -12  11   1        626.28        634.69        38.10 o                         
 -11  11   1       1179.85       1122.56        47.62 o                         
 -10  11   1        546.42        498.20        32.05 o                         
  -9  11   1        347.94        372.00        26.86 o                         
  -8  11   1        297.56        297.46        23.51 o                         
  -7  11   1       2770.24       2686.56        54.94 o                         
  -6  11   1         35.31          7.18         9.59 o                         
  -5  11   1        809.21        714.12        35.51 o                         
  -4  11   1       1745.69       1645.85        38.66 o                         
  -3  11   1          0.77         -7.42         6.85 o                         
  -2  11   1         71.31         54.46         9.61 o                         
  -1  11   1       7931.87       8296.20        82.71 o                         
   0  11   1       2220.82       2161.59        35.40 o                         
   1  11   1        980.02        963.61        24.29 o                         
   2  11   1        834.05        809.40        22.66 o                         
   3  11   1        270.33        238.60        18.19 o                         
   4  11   1       1945.79       1858.51        41.05 o                         
   5  11   1        945.77        874.90        33.94 o                         
   6  11   1       1410.56       1352.12        37.83 o                         
   7  11   1        187.36        191.91        19.22 o                         
   8  11   1       1171.40       1087.01        46.89 o                         
   9  11   1         47.09         42.38        11.63 o                         
  10  11   1       1814.05       1901.94        66.30 o                         
  11  11   1        685.61        669.57        41.65 o                         
  12  11   1          2.04          9.31        10.09 o                         
  13  11   1        137.69        109.75        22.76 o                         
 -13  12   1        222.52        215.24        21.87 o                         
 -12  12   1        221.75        196.13        21.11 o                         
 -11  12   1       1115.05       1273.96        44.16 o                         
 -10  12   1        177.86        156.26        18.67 o                         
  -9  12   1         27.77         33.80        10.45 o                         
  -8  12   1         88.16         38.22        11.91 o                         
  -7  12   1        523.05        517.76        30.22 o                         
  -6  12   1       4277.35       4290.15        69.70 o                         
  -5  12   1        808.67        810.80        30.61 o                         
  -4  12   1       1767.19       1727.03        45.40 o                         
  -3  12   1         60.07         93.71        12.47 o                         
  -2  12   1       5822.93       5829.92        69.19 o                         
  -1  12   1          4.62          8.39         7.45 o                         
   0  12   1       1450.02       1394.14        29.88 o                         
   1  12   1        599.46        626.05        27.98 o                         
   2  12   1        478.57        407.37        22.50 o                         
   3  12   1       1420.38       1295.84        34.92 o                         
   4  12   1        916.91        877.83        30.43 o                         
   5  12   1          8.54         12.86         9.45 o                         
   6  12   1         50.98         55.44        16.22 o                         
   7  12   1         50.29         68.62        13.88 o                         
   8  12   1         16.57         26.04         9.99 o                         
   9  12   1        127.64        128.29        17.39 o                         
  10  12   1         65.72         71.47        12.86 o                         
  11  12   1          3.03          5.22         8.53 o                         
  12  12   1         24.57         30.01        12.77 o                         
 -12  13   1        752.06        850.84        53.78 o                         
 -11  13   1        446.94        468.95        40.33 o                         
 -10  13   1       1590.78       1691.79        54.54 o                         
  -9  13   1        153.85        165.57        22.39 o                         
  -8  13   1        280.05        265.87        23.91 o                         
  -7  13   1        203.57        186.68        19.21 o                         
  -6  13   1       1754.13       1916.49        64.19 o                         
  -5  13   1        174.69        188.38        20.63 o                         
  -4  13   1        564.72        441.10        25.68 o                         
  -3  13   1        607.33        504.72        29.69 o                         
  -2  13   1        302.97        288.63        18.91 o                         
  -1  13   1        174.13        155.07        13.73 o                         
   0  13   1         37.89         19.20         8.47 o                         
   1  13   1       3057.18       3100.98        54.38 o                         
   2  13   1       1568.03       1471.11        44.02 o                         
   3  13   1       2025.17       2018.16        44.25 o                         
   4  13   1         95.55         90.37        13.90 o                         
   5  13   1        184.96        190.23        18.17 o                         
   6  13   1        218.22        187.46        24.13 o                         
   7  13   1        597.75        542.29        40.02 o                         
   8  13   1        239.20        226.69        20.74 o                         
   9  13   1        130.47        123.16        18.36 o                         
  10  13   1       1518.16       1514.23        46.75 o                         
  11  13   1          2.83          5.81        13.80 o                         
  12  13   1        149.44        182.79        18.90 o                         
 -12  14   1         38.55         25.38        14.28 o                         
 -11  14   1       1024.35       1055.56        44.91 o                         
 -10  14   1         55.09         40.60         9.66 o                         
  -9  14   1       1067.69       1019.72        39.38 o                         
  -8  14   1       1409.05       1368.11        47.37 o                         
  -7  14   1        632.30        573.90        38.27 o                         
  -6  14   1          3.16         12.48         8.73 o                         
  -5  14   1       2214.86       2177.62        49.22 o                         
  -4  14   1       1546.15       1591.00        46.69 o                         
  -3  14   1         48.79         61.02        11.82 o                         
  -2  14   1        348.99        347.01        29.36 o                         
  -1  14   1       2475.13       2581.30        51.10 o                         
   0  14   1       2113.45       2109.24        63.96 o                         
   1  14   1        177.84        197.56        21.06 o                         
   2  14   1        312.45        283.80        20.97 o                         
   3  14   1          6.14          5.61         9.02 o                         
   4  14   1        587.22        542.98        32.25 o                         
   5  14   1         18.15         28.31        14.04 o                         
   6  14   1         89.04         83.70        12.34 o                         
   7  14   1        272.55        252.30        22.09 o                         
   8  14   1        866.81        979.57        50.15 o                         
   9  14   1        204.47        151.95        19.58 o                         
  10  14   1        268.74        288.76        26.05 o                         
  11  14   1         51.22         19.38        15.47 o                         
 -11  15   1        188.42        214.78        37.68 o                         
 -10  15   1       1067.23       1083.50        48.08 o                         
  -9  15   1        359.89        354.82        37.13 o                         
  -8  15   1         41.79         31.45         8.04 o                         
  -7  15   1        356.73        345.34        25.84 o                         
  -6  15   1       1137.53       1251.01        49.92 o                         
  -5  15   1        266.34        242.05        30.63 o                         
  -4  15   1       1533.13       1534.44        41.41 o                         
  -3  15   1         94.92         78.47        14.52 o                         
  -2  15   1        391.84        396.90        27.92 o                         
  -1  15   1         17.94         13.01        11.58 o                         
   0  15   1       3514.96       3597.65        66.38 o                         
   1  15   1        146.62        145.07        15.28 o                         
   2  15   1        565.29        558.77        28.91 o                         
   3  15   1         78.61         61.01        11.62 o                         
   4  15   1       2091.78       2095.31        48.22 o                         
   5  15   1        312.84        266.42        22.13 o                         
   6  15   1        436.23        466.72        49.81 o                         
   7  15   1         12.37        -18.72        12.48 o                         
   8  15   1        413.69        407.09        32.24 o                         
   9  15   1        829.53        837.72        47.73 o                         
  10  15   1        134.42        181.27        21.50 o                         
  11  15   1         18.27         37.61        11.13 o                         
 -10  16   1        504.42        576.31        45.47 o                         
  -9  16   1        139.67        138.40        29.71 o                         
  -8  16   1        106.77         74.50        20.79 o                         
  -7  16   1         19.12         10.93         9.23 o                         
  -6  16   1        359.63        307.01        32.39 o                         
  -5  16   1        430.13        458.31        36.24 o                         
  -4  16   1        382.43        384.27        38.08 o                         
  -3  16   1        202.65        219.63        29.71 o                         
  -2  16   1         60.44         33.77        15.17 o                         
  -1  16   1       1321.63       1318.23        72.96 o                         
   0  16   1         11.04         32.79        15.51 o                         
   1  16   1        957.78        896.47        42.21 o                         
   2  16   1        413.51        472.94        35.69 o                         
   3  16   1        570.05        648.20        37.35 o                         
   4  16   1        264.90        291.62        25.47 o                         
   5  16   1       2038.83       1994.39        56.07 o                         
   6  16   1        496.19        447.26        33.26 o                         
   7  16   1        453.06        389.74        36.39 o                         
   8  16   1        609.72        657.38        49.07 o                         
   9  16   1        483.82        595.52        39.69 o                         
  10  16   1         26.59         32.06        11.18 o                         
 -10  17   1         25.44         35.58        22.33 o                         
  -9  17   1         18.85         37.60        32.44 o                         
  -8  17   1         54.63        112.55        29.00 o                         
  -7  17   1          0.19        -13.57        31.74 o                         
  -6  17   1        284.20        244.50        43.01 o                         
  -5  17   1        216.36        162.60        25.81 o                         
  -4  17   1        368.26        374.66        38.34 o                         
  -3  17   1          1.50         -0.59        11.54 o                         
  -2  17   1        232.04        325.04        42.39 o                         
  -1  17   1         41.71         66.82        16.36 o                         
   0  17   1       1088.06       1046.85        50.81 o                         
   1  17   1        291.50        304.86        33.74 o                         
   2  17   1       1274.56       1328.88        57.89 o                         
   3  17   1        146.12        150.17        21.06 o                         
   4  17   1        621.30        757.66        48.09 o                         
   5  17   1        277.98        328.00        49.67 o                         
   6  17   1        750.33        830.59        46.70 o                         
   7  17   1         79.39         75.11        18.07 o                         
   8  17   1        330.76        278.01        25.98 o                         
   9  17   1        427.80        410.96        38.81 o                         
  10  17   1        206.42        231.38        35.27 o                         
  -9  18   1         47.44         63.97        71.86 o                         
  -8  18   1         13.30         31.93        19.85 o                         
  -7  18   1        133.48         76.05        25.37 o                         
  -6  18   1        230.27        236.94        40.87 o                         
  -5  18   1        114.11        176.38        35.70 o                         
  -4  18   1          8.40         -2.57        15.61 o                         
  -3  18   1        642.89        652.86        64.54 o                         
  -2  18   1        145.11        134.72        34.86 o                         
  -1  18   1        386.25        384.72        49.58 o                         
   0  18   1        156.63        127.80        31.88 o                         
   1  18   1       2273.64       2638.41       106.01 o                         
   2  18   1       1280.22       1271.26        75.17 o                         
   3  18   1        293.14        261.00        43.28 o                         
   4  18   1        654.76        702.17        71.13 o                         
   5  18   1       1785.91       1889.46        87.62 o                         
   6  18   1        934.40        975.96        61.68 o                         
   7  18   1        139.85        128.11        27.52 o                         
   8  18   1          2.91         36.15        14.93 o                         
   9  18   1        217.13        284.72        34.90 o                         
  -8  19   1        293.26        312.82        66.24 o                         
  -7  19   1        366.32        298.33        44.66 o                         
  -6  19   1         82.18        144.96        34.19 o                         
  -5  19   1         93.83         59.05        22.07 o                         
  -4  19   1        147.00        157.40        34.36 o                         
  -3  19   1        416.25        439.72        53.02 o                         
  -2  19   1        810.84        968.62        81.55 o                         
  -1  19   1        569.75        645.33        66.83 o                         
   0  19   1        346.13        326.26        51.48 o                         
   1  19   1        397.61        394.09        51.13 o                         
   2  19   1        218.11        201.15        37.19 o                         
   3  19   1         32.07         17.22        24.07 o                         
   4  19   1         19.29         19.79        17.74 o                         
   5  19   1        187.53        255.74        65.58 o                         
   6  19   1       1014.61       1222.84       101.86 o                         
   7  19   1        904.54        935.73        85.20 o                         
   8  19   1         70.33         56.54        34.88 o                         
  -7  20   1        758.95        914.49        93.15 o                         
  -6  20   1        857.38        853.55        81.14 o                         
  -5  20   1        155.30        217.60        90.70 o                         
  -4  20   1         13.03         15.25        20.23 o                         
  -3  20   1        584.21        713.83        71.32 o                         
  -2  20   1        631.03        564.42        63.15 o                         
  -1  20   1         72.71         91.94        27.57 o                         
   0  20   1          2.29        -14.04        12.22 o                         
   1  20   1        201.30        224.82        36.65 o                         
   2  20   1          0.13         -0.92        33.49 o                         
   3  20   1          2.43         18.99        17.60 o                         
   4  20   1        107.37        145.85        30.04 o                         
   5  20   1        342.53        380.83        54.93 o                         
   6  20   1        290.29        324.16        49.27 o                         
   7  20   1         30.07         63.13        26.16 o                         
  -5  21   1          1.58         13.60        21.98 o                         
  -4  21   1         13.44         54.37        22.46 o                         
  -3  21   1          2.34         27.76        16.03 o                         
  -2  21   1        458.36        409.18        73.92 o                         
  -1  21   1        324.32        311.59        46.52 o                         
   0  21   1          6.26         51.17        17.01 o                         
   1  21   1        190.45        272.51        58.95 o                         
   2  21   1         20.73        -11.45        12.73 o                         
   3  21   1        321.10        357.35        52.68 o                         
   4  21   1        181.17        121.10        53.02 o                         
   5  21   1          0.71         25.78        17.58 o                         
  -3  22   1         37.52         88.78        22.46 o                         
  -2  22   1        113.28         88.21        20.93 o                         
  -1  22   1         57.75         74.94        54.77 o                         
   0  22   1        142.00        195.38        70.47 o                         
   1  22   1        154.12        190.06        35.48 o                         
   2  22   1         88.43         57.67        18.97 o                         
   3  22   1         67.73         52.73        32.44 o                         
 -14   0   2         15.90         44.13        15.33 o                         
 -12   0   2         46.26         22.97        17.94 o                         
 -10   0   2       8214.27       8245.33       145.04 o                         
  -8   0   2      13326.77      13383.75       189.47 o                         
  -6   0   2         62.04         10.02         8.53 o                         
  -4   0   2       1220.20       1547.98        31.79 o                         
  -2   0   2       5647.33       5541.62        57.61 o                         
   0   0   2       7010.28       7046.03        48.70 o                         
   2   0   2      26954.52      29361.24       464.58 o                         
   4   0   2      38469.39      42050.20       346.25 o                         
   6   0   2       1136.22        868.52        26.58 o                         
   8   0   2       1072.40       1073.16        43.38 o                         
  10   0   2       1776.99       1707.88        61.40 o                         
  12   0   2          2.94         13.96        15.75 o                         
  14   0   2          3.37         -0.60        21.89 o                         
 -15   1   2       1164.65       1167.15        47.89 o                         
 -14   1   2          6.20          7.72        12.69 o                         
 -13   1   2        331.86        291.41        25.72 o                         
 -12   1   2         20.47         22.48        11.33 o                         
 -11   1   2       1870.91       1826.01        47.90 o                         
 -10   1   2          3.28          9.06        10.45 o                         
  -9   1   2          8.85          7.70         9.99 o                         
  -8   1   2        872.79        884.58        29.07 o                         
  -7   1   2        352.72        359.99        22.17 o                         
  -6   1   2       4704.48       4955.41        50.91 o                         
  -5   1   2        670.69        654.46        16.47 o                         
  -4   1   2        777.69        747.22        16.97 o                         
  -3   1   2       1008.48        910.74        15.86 o                         
  -2   1   2       1608.04       1684.98        21.44 o                         
  -1   1   2      22911.21      24440.15       118.85 o                         
   0   1   2       2843.57       3099.96        17.38 o                         
   1   1   2       8174.55       8772.47       104.98 o                         
   2   1   2      22896.19      24853.77       210.56 o                         
   3   1   2      24404.63      26007.30       153.52 o                         
   4   1   2        195.39        252.90        10.38 o                         
   5   1   2         29.22         21.42         5.25 o                         
   6   1   2       2156.39       2250.18        30.69 o                         
   7   1   2       5516.86       5602.54        83.98 o                         
   8   1   2         53.81         54.80        11.72 o                         
   9   1   2       1446.45       1526.64        38.61 o                         
  10   1   2        265.14        214.32        19.86 o                         
  11   1   2        823.62        806.01        35.23 o                         
  12   1   2        469.21        476.97        33.15 o                         
  13   1   2          4.22         24.58        10.41 o                         
  14   1   2         36.35         22.78        10.26 o                         
 -15   2   2        510.88        523.07        38.92 o                         
 -14   2   2         18.55         38.09        11.63 o                         
 -13   2   2         94.12         85.72        14.73 o                         
 -12   2   2          4.18          7.37        10.04 o                         
 -11   2   2          4.37          5.78        10.86 o                         
 -10   2   2       4458.32       4605.83        91.88 o                         
  -9   2   2       1994.61       2085.13        46.02 o                         
  -8   2   2        671.61        608.04        30.33 o                         
  -7   2   2         10.39         13.57         6.15 o                         
  -6   2   2       6527.56       6437.25        61.15 o                         
  -5   2   2       4145.16       4255.38        56.77 o                         
  -4   2   2       2265.51       2414.56        29.95 o                         
  -3   2   2        255.36        206.40        12.54 o                         
  -2   2   2       1271.38       1176.35        17.00 o                         
  -1   2   2       3683.33       3749.90        23.02 o                         
   0   2   2        826.69        754.79         8.76 o                         
   1   2   2         18.37         24.18         3.27 o                         
   2   2   2      12162.96      12526.62        78.41 o                         
   3   2   2       6433.60       6699.37        49.60 o                         
   4   2   2        974.41        961.26        17.04 o                         
   5   2   2        608.52        549.93        14.43 o                         
   6   2   2         64.85         35.02         6.54 o                         
   7   2   2        134.64        119.62        10.67 o                         
   8   2   2        696.48        723.84        29.94 o                         
   9   2   2        520.48        438.04        25.06 o                         
  10   2   2       3916.07       4012.34        67.09 o                         
  11   2   2        269.67        284.34        23.73 o                         
  12   2   2        132.40        130.86        17.45 o                         
  13   2   2        658.90        649.97        40.98 o                         
  14   2   2        193.24        145.68        19.49 o                         
 -15   3   2        186.95        195.81        34.04 o                         
 -14   3   2        167.69        226.69        22.99 o                         
 -13   3   2         16.05         20.59        10.34 o                         
 -12   3   2          8.73          3.50         9.65 o                         
 -11   3   2       1781.19       1816.94        48.33 o                         
 -10   3   2        211.44        188.84        19.63 o                         
  -9   3   2        243.83        223.47        19.86 o                         
  -8   3   2        172.36        167.11        16.75 o                         
  -7   3   2        261.34        241.50        15.65 o                         
  -6   3   2       2776.42       3003.77        38.77 o                         
  -5   3   2       3834.60       3667.31        40.86 o                         
  -4   3   2       1032.23       1116.88        21.46 o                         
  -3   3   2         20.94         18.32         5.31 o                         
  -2   3   2        979.82        894.11        15.77 o                         
  -1   3   2      40176.07      42260.43       318.60 o                         
   0   3   2      14220.38      14962.93       117.07 o                         
   1   3   2        232.81        309.82         7.27 o                         
   2   3   2        915.87        941.17        14.41 o                         
   3   3   2        910.31        977.95        15.89 o                         
   4   3   2       2435.39       2415.40        28.13 o                         
   5   3   2         30.20         11.23         5.15 o                         
   6   3   2       1182.95       1131.14        22.40 o                         
   7   3   2         89.27         63.66         8.91 o                         
   8   3   2          6.58         10.39         9.18 o                         
   9   3   2       1965.25       1842.04        45.87 o                         
  10   3   2        373.87        371.60        27.27 o                         
  11   3   2          7.92         -5.97         9.71 o                         
  12   3   2        269.69        282.27        24.14 o                         
  13   3   2        262.48        283.91        33.52 o                         
  14   3   2        310.67        308.81        29.34 o                         
 -15   4   2        163.29        162.73        22.96 o                         
 -14   4   2        280.99        251.13        23.95 o                         
 -13   4   2        315.82        273.04        24.78 o                         
 -12   4   2       1606.04       1666.05        53.03 o                         
 -11   4   2        195.31        171.25        19.49 o                         
 -10   4   2       1871.62       1891.05        47.01 o                         
  -9   4   2        324.50        326.81        23.34 o                         
  -8   4   2       3801.98       3666.73        65.05 o                         
  -7   4   2          0.01         10.60         7.21 o                         
  -6   4   2       2892.18       2765.07        47.91 o                         
  -5   4   2        196.27        227.20        12.32 o                         
  -4   4   2       1241.05       1085.29        23.99 o                         
  -3   4   2       1087.13       1124.99        19.32 o                         
  -2   4   2       6436.37       6983.18        53.93 o                         
  -1   4   2       1285.72       1386.23        19.06 o                         
   0   4   2      13288.91      13528.96        73.17 o                         
   1   4   2        825.88        869.81        13.16 o                         
   2   4   2        245.63        146.50         7.44 o                         
   3   4   2          0.10          0.57         4.68 o                         
   4   4   2       2697.87       2875.49        32.69 o                         
   5   4   2       4170.93       4674.74        47.08 o                         
   6   4   2        292.73        278.20        14.20 o                         
   7   4   2        127.93        136.21        14.06 o                         
   8   4   2        187.44        179.86        17.06 o                         
   9   4   2        328.16        300.07        22.13 o                         
  10   4   2        239.81        175.09        20.72 o                         
  11   4   2         50.03         23.41        11.44 o                         
  12   4   2         30.20         44.01        12.01 o                         
  13   4   2        173.96        182.37        19.90 o                         
  14   4   2       2213.74       2331.87        60.63 o                         
 -15   5   2        184.30        171.41        24.72 o                         
 -14   5   2          2.97         17.06        15.04 o                         
 -13   5   2       1474.86       1483.57        56.32 o                         
 -12   5   2         33.09         38.96        12.90 o                         
 -11   5   2       4138.67       4207.86        75.15 o                         
 -10   5   2        333.64        324.95        26.80 o                         
  -9   5   2       2136.16       2135.76        52.65 o                         
  -8   5   2        149.26        134.35        15.66 o                         
  -7   5   2       3043.12       3047.03        51.52 o                         
  -6   5   2         70.43         59.11         9.59 o                         
  -5   5   2      11146.56      11748.75        92.09 o                         
  -4   5   2       8412.56       9022.52        78.15 o                         
  -3   5   2       1642.04       1530.27        23.28 o                         
  -2   5   2       6958.67       7334.65        58.04 o                         
  -1   5   2      16696.82      18175.38       116.13 o                         
   0   5   2       2414.68       2658.47        27.76 o                         
   1   5   2        458.16        488.12        11.52 o                         
   2   5   2        831.52        776.18        14.40 o                         
   3   5   2        713.69        625.70        14.90 o                         
   4   5   2       1598.74       1721.46        30.67 o                         
   5   5   2       4624.20       4671.62        48.53 o                         
   6   5   2         10.45         -0.58         6.24 o                         
   7   5   2        627.41        536.91        24.81 o                         
   8   5   2         41.28         50.06        11.76 o                         
   9   5   2       4736.36       5046.37        74.99 o                         
  10   5   2        665.66        660.63        33.69 o                         
  11   5   2          4.26        -13.32         8.88 o                         
  12   5   2         53.31         39.11        11.43 o                         
  13   5   2       1553.02       1698.01        50.19 o                         
  14   5   2         99.76         77.26        14.56 o                         
 -14   6   2         12.31          4.40        14.16 o                         
 -13   6   2        649.21        675.85        38.94 o                         
 -12   6   2       1697.40       1698.87        49.34 o                         
 -11   6   2        447.46        482.94        31.75 o                         
 -10   6   2        233.95        236.79        24.09 o                         
  -9   6   2        901.71        943.65        34.10 o                         
  -8   6   2       1392.94       1371.63        37.36 o                         
  -7   6   2        721.91        651.31        35.27 o                         
  -6   6   2       3832.90       3844.19        47.74 o                         
  -5   6   2      11712.03      12291.73        97.08 o                         
  -4   6   2         69.48         85.76         8.76 o                         
  -3   6   2         90.47         93.43         8.76 o                         
  -2   6   2       3211.84       3562.83        37.21 o                         
  -1   6   2      18796.82      20291.38       158.93 o                         
   0   6   2      28159.46      29496.55       200.32 o                         
   1   6   2        878.43        867.59        16.64 o                         
   2   6   2        830.61        734.75        18.06 o                         
   3   6   2         10.75         -1.17         4.75 o                         
   4   6   2        676.16        571.50        16.27 o                         
   5   6   2        264.40        243.80        13.71 o                         
   6   6   2        327.86        321.24        19.49 o                         
   7   6   2        673.62        662.54        27.55 o                         
   8   6   2       1965.54       1993.48        44.04 o                         
   9   6   2       1066.21       1071.56        48.89 o                         
  10   6   2       1431.24       1412.57        41.52 o                         
  11   6   2         68.31         38.68        12.21 o                         
  12   6   2         77.64         67.18        12.82 o                         
  13   6   2         46.09         40.18        10.69 o                         
  14   6   2       1544.28       1606.56        54.76 o                         
 -14   7   2          0.98         10.74        19.29 o                         
 -13   7   2          6.03         24.73        11.14 o                         
 -12   7   2        356.27        362.41        30.93 o                         
 -11   7   2        182.51        199.40        21.20 o                         
 -10   7   2        184.45        173.77        19.73 o                         
  -9   7   2        143.49        119.42        16.14 o                         
  -8   7   2        718.27        722.71        33.39 o                         
  -7   7   2        750.16        702.31        29.12 o                         
  -6   7   2        980.28       1029.01        25.35 o                         
  -5   7   2         30.14          9.76         6.59 o                         
  -4   7   2       5070.29       4979.54        56.43 o                         
  -3   7   2       2097.11       2401.85        35.11 o                         
  -2   7   2       1572.59       1697.88        28.51 o                         
  -1   7   2      13534.49      13915.01        98.52 o                         
   0   7   2       9850.44      10375.42        78.15 o                         
   1   7   2       2318.54       2333.71        34.21 o                         
   2   7   2        485.68        456.74        14.68 o                         
   3   7   2        216.08        317.55        13.59 o                         
   4   7   2        676.55        681.69        17.55 o                         
   5   7   2      10284.05      10433.47        87.84 o                         
   6   7   2        353.31        312.62        20.03 o                         
   7   7   2         29.23         31.61        10.42 o                         
   8   7   2        609.43        651.60        31.68 o                         
   9   7   2        761.56        823.85        58.53 o                         
  10   7   2       1140.24       1038.02        43.67 o                         
  11   7   2         67.16         42.46        11.96 o                         
  12   7   2        342.23        374.99        30.03 o                         
  13   7   2         46.74         41.90        11.12 o                         
  14   7   2        241.02        208.79        25.83 o                         
 -14   8   2         62.61         68.82        11.72 o                         
 -13   8   2        331.65        313.16        47.08 o                         
 -12   8   2         21.70         29.33        11.18 o                         
 -11   8   2         57.63         60.95        15.57 o                         
 -10   8   2        328.75        343.08        27.29 o                         
  -9   8   2       1212.41       1267.22        39.88 o                         
  -8   8   2         70.75         48.64        12.89 o                         
  -7   8   2       1375.56       1365.01        37.19 o                         
  -6   8   2       2757.61       2779.70        49.77 o                         
  -5   8   2        791.50        700.66        21.12 o                         
  -4   8   2        302.21        330.89        16.91 o                         
  -3   8   2       1566.20       1750.25        28.85 o                         
  -2   8   2          9.21          0.83         5.57 o                         
  -1   8   2       1173.14       1106.13        23.06 o                         
   0   8   2       6396.97       6215.88        64.53 o                         
   1   8   2       6072.78       6410.55        61.83 o                         
   2   8   2        637.75        497.51        16.18 o                         
   3   8   2         10.96          3.46         5.15 o                         
   4   8   2        815.76        646.13        18.80 o                         
   5   8   2         20.56         29.10         9.70 o                         
   6   8   2       2106.84       1976.91        41.77 o                         
   7   8   2        507.00        460.12        37.96 o                         
   8   8   2       2446.22       2524.19        51.90 o                         
   9   8   2        401.21        385.84        28.95 o                         
  10   8   2        503.18        516.00        31.54 o                         
  11   8   2         88.47         64.19        13.12 o                         
  12   8   2         18.44         35.66        10.75 o                         
  13   8   2         94.14         84.59        13.64 o                         
  14   8   2         91.87         52.33        22.33 o                         
 -14   9   2        595.30        670.91        53.43 o                         
 -13   9   2        705.65        752.61        46.96 o                         
 -12   9   2         55.26         45.86        13.15 o                         
 -11   9   2        255.36        230.55        22.10 o                         
 -10   9   2        115.53        109.16        16.95 o                         
  -9   9   2        123.91        124.72        16.62 o                         
  -8   9   2         30.01         47.56        12.15 o                         
  -7   9   2         13.38         14.33         9.68 o                         
  -6   9   2       2095.04       2005.65        43.31 o                         
  -5   9   2         56.08         11.07         8.04 o                         
  -4   9   2          4.95         -0.88         7.13 o                         
  -3   9   2        883.64        935.21        22.63 o                         
  -2   9   2        719.00        686.84        20.50 o                         
  -1   9   2       3587.51       3369.61        40.72 o                         
   0   9   2       1363.29       1413.06        25.52 o                         
   1   9   2       3031.02       3176.71        44.37 o                         
   2   9   2        484.03        493.15        20.17 o                         
   3   9   2       1002.46        892.26        21.43 o                         
   4   9   2         61.24         58.20        12.36 o                         
   5   9   2       3705.43       3724.91        57.38 o                         
   6   9   2         69.48         81.16        13.23 o                         
   7   9   2       3290.58       3245.37        57.91 o                         
   8   9   2          9.30         -5.48        13.11 o                         
   9   9   2       1537.47       1577.41        63.12 o                         
  10   9   2         85.96         83.71        14.77 o                         
  11   9   2       1017.53       1004.43        40.85 o                         
  12   9   2         39.56         15.85         9.66 o                         
  13   9   2          2.19        -12.02        11.53 o                         
 -13  10   2         62.16         73.41        16.73 o                         
 -12  10   2          3.04          2.42        14.06 o                         
 -11  10   2         58.50         46.65        14.14 o                         
 -10  10   2        636.63        679.21        37.84 o                         
  -9  10   2        101.98         70.85        13.70 o                         
  -8  10   2       2100.97       2020.31        51.02 o                         
  -7  10   2        340.29        377.57        25.07 o                         
  -6  10   2       2666.27       2545.03        81.94 o                         
  -5  10   2        168.84        185.84        17.06 o                         
  -4  10   2          7.27          8.95         7.27 o                         
  -3  10   2        805.42        862.76        23.95 o                         
  -2  10   2       1294.52       1132.68        25.01 o                         
  -1  10   2       1192.75       1158.62        24.78 o                         
   0  10   2       6156.48       6529.94        63.39 o                         
   1  10   2        425.23        443.71        17.94 o                         
   2  10   2       2268.56       2329.34        35.33 o                         
   3  10   2        578.91        523.03        27.04 o                         
   4  10   2       4421.74       4266.51        61.54 o                         
   5  10   2        237.01        229.10        18.81 o                         
   6  10   2       1520.04       1522.70        39.28 o                         
   7  10   2        298.35        261.07        21.08 o                         
   8  10   2        743.54        774.88        40.81 o                         
   9  10   2         15.06         16.90        11.47 o                         
  10  10   2        378.19        406.11        36.49 o                         
  11  10   2       1636.19       1750.32        50.82 o                         
  12  10   2         82.11         79.27        17.28 o                         
  13  10   2          6.85         13.21        10.61 o                         
 -13  11   2         23.05         37.58        27.01 o                         
 -12  11   2         53.46         67.17        26.18 o                         
 -11  11   2       1313.09       1310.30        50.21 o                         
 -10  11   2          5.82          1.94         9.90 o                         
  -9  11   2         32.70         20.36        10.47 o                         
  -8  11   2        315.54        323.82        24.43 o                         
  -7  11   2        422.17        479.41        31.19 o                         
  -6  11   2         71.36         34.10        16.17 o                         
  -5  11   2       1287.28       1135.08        37.87 o                         
  -4  11   2        491.64        470.94        25.47 o                         
  -3  11   2       1129.23       1218.57        27.85 o                         
  -2  11   2        561.01        556.55        20.80 o                         
  -1  11   2       1830.67       1681.33        31.23 o                         
   0  11   2       3630.55       3477.33        48.14 o                         
   1  11   2       1734.54       1781.27        31.90 o                         
   2  11   2        101.53        110.72        12.29 o                         
   3  11   2       1617.36       1500.71        35.82 o                         
   4  11   2        475.58        485.50        25.85 o                         
   5  11   2         88.74        106.27        14.89 o                         
   6  11   2       2788.97       2878.92        55.34 o                         
   7  11   2          9.49         18.41         9.65 o                         
   8  11   2         87.69        118.65        17.11 o                         
   9  11   2       1880.30       1874.30        53.45 o                         
  10  11   2       1209.04       1338.62        44.93 o                         
  11  11   2         16.46          9.35        13.25 o                         
  12  11   2         35.85         19.04        18.20 o                         
  13  11   2        140.15        109.60        19.76 o                         
 -13  12   2         21.80         30.91        11.51 o                         
 -12  12   2        488.19        495.85        48.99 o                         
 -11  12   2          9.07         20.03        10.43 o                         
 -10  12   2       1396.94       1388.62        44.37 o                         
  -9  12   2        776.19        785.64        39.30 o                         
  -8  12   2       1071.35       1100.93        38.20 o                         
  -7  12   2         97.90        104.48        15.76 o                         
  -6  12   2       2169.84       2294.56        49.72 o                         
  -5  12   2        928.77        830.66        31.08 o                         
  -4  12   2         84.28         94.61        13.64 o                         
  -3  12   2        324.26        351.95        19.17 o                         
  -2  12   2       1056.35       1112.99        27.16 o                         
  -1  12   2       1505.13       1413.64        31.96 o                         
   0  12   2       1001.08        985.68        25.29 o                         
   1  12   2       1437.79       1420.55        34.79 o                         
   2  12   2       1840.83       1763.42        38.84 o                         
   3  12   2        530.43        440.43        27.56 o                         
   4  12   2        307.20        284.81        21.71 o                         
   5  12   2        377.08        359.49        24.33 o                         
   6  12   2         10.52          5.81        12.93 o                         
   7  12   2         60.89         56.27        13.42 o                         
   8  12   2         59.26         72.21        14.01 o                         
   9  12   2         15.77         22.68        11.33 o                         
  10  12   2        950.94        836.36        52.37 o                         
  11  12   2        493.51        496.31        33.03 o                         
  12  12   2         43.98         32.07         9.15 o                         
 -12  13   2        446.87        457.01        37.26 o                         
 -11  13   2       1322.31       1394.12        64.74 o                         
 -10  13   2        261.55        242.05        22.87 o                         
  -9  13   2       2224.85       2366.40        57.38 o                         
  -8  13   2          0.11          6.77         9.91 o                         
  -7  13   2       1997.67       1919.42        48.07 o                         
  -6  13   2        287.52        280.16        22.43 o                         
  -5  13   2       1290.43       1290.47        36.73 o                         
  -4  13   2        216.27        190.95        17.99 o                         
  -3  13   2        851.08        938.40        38.53 o                         
  -2  13   2       1496.88       1522.00        34.70 o                         
  -1  13   2        170.59        181.36        15.51 o                         
   0  13   2         79.25         78.12        13.02 o                         
   1  13   2         21.83         18.67         9.84 o                         
   2  13   2       1031.71       1024.02        31.37 o                         
   3  13   2          2.61          5.81         9.01 o                         
   4  13   2       1794.52       1808.57        42.93 o                         
   5  13   2         90.95         67.91        11.58 o                         
   6  13   2        960.33        931.65        34.76 o                         
   7  13   2        765.84        838.86        35.66 o                         
   8  13   2       1355.50       1395.24        49.25 o                         
   9  13   2       1849.27       1952.61        59.33 o                         
  10  13   2         51.31         60.30        13.53 o                         
  11  13   2         20.09          6.88        10.11 o                         
  12  13   2          8.06        -19.99        15.74 o                         
 -12  14   2        872.52        918.93        71.49 o                         
 -11  14   2         90.65         33.48        11.28 o                         
 -10  14   2        948.43        934.82        47.60 o                         
  -9  14   2        274.05        235.41        21.74 o                         
  -8  14   2       1718.71       1737.32        90.99 o                         
  -7  14   2          8.99         13.75        10.92 o                         
  -6  14   2        244.71        247.54        20.41 o                         
  -5  14   2        789.10        745.39        35.83 o                         
  -4  14   2       4670.44       4561.70        71.23 o                         
  -3  14   2        938.40        836.14        37.43 o                         
  -2  14   2       1009.38        971.68        34.29 o                         
  -1  14   2        958.92        923.31        32.45 o                         
   0  14   2       1726.74       1740.64        50.32 o                         
   1  14   2         50.77         25.93         9.80 o                         
   2  14   2        134.29        120.32        14.59 o                         
   3  14   2        806.57        837.38        33.33 o                         
   4  14   2        521.13        457.21        39.89 o                         
   5  14   2        642.48        569.46        35.55 o                         
   6  14   2        118.52        110.96        17.57 o                         
   7  14   2        201.46        210.19        22.95 o                         
   8  14   2         84.42         92.81        17.16 o                         
   9  14   2          0.47         31.54        11.41 o                         
  10  14   2        420.26        402.60        36.95 o                         
  11  14   2          3.69         18.33         9.65 o                         
 -11  15   2        426.70        404.11        52.22 o                         
 -10  15   2        457.44        437.44        37.89 o                         
  -9  15   2        574.47        570.75        43.43 o                         
  -8  15   2        180.02        185.33        23.12 o                         
  -7  15   2         33.17         20.59        11.28 o                         
  -6  15   2         51.34         60.70        14.83 o                         
  -5  15   2       1210.83       1176.19        46.47 o                         
  -4  15   2        466.04        559.55        57.00 o                         
  -3  15   2        552.43        601.44        45.86 o                         
  -2  15   2        317.21        344.63        34.51 o                         
  -1  15   2       1110.84       1146.75        44.21 o                         
   0  15   2         68.62         70.73        14.29 o                         
   1  15   2       1334.73       1325.75        42.37 o                         
   2  15   2        414.25        436.82        30.46 o                         
   3  15   2        115.66         96.75        15.96 o                         
   4  15   2         31.21         22.08        10.86 o                         
   5  15   2       3767.74       3941.27        79.12 o                         
   6  15   2        519.62        569.89        36.65 o                         
   7  15   2          2.29         -6.39        11.17 o                         
   8  15   2        321.32        403.33        32.86 o                         
   9  15   2       1582.28       1817.77        64.99 o                         
  10  15   2         71.88         45.86        13.59 o                         
  11  15   2         96.51        120.47        18.92 o                         
 -10  16   2        168.78        210.86        31.17 o                         
  -9  16   2         36.53         60.91        17.54 o                         
  -8  16   2        130.00        122.42        22.58 o                         
  -7  16   2        227.01        183.21        29.60 o                         
  -6  16   2          4.38         -8.69        16.53 o                         
  -5  16   2       1761.97       1793.94        67.82 o                         
  -4  16   2        250.17        248.45        31.18 o                         
  -3  16   2         80.09         76.92        21.23 o                         
  -2  16   2        132.74         88.40        23.63 o                         
  -1  16   2        786.27        847.54        51.12 o                         
   0  16   2        634.93        586.08        39.34 o                         
   1  16   2        733.14        647.48        41.24 o                         
   2  16   2       1758.99       1754.13        51.37 o                         
   3  16   2         89.66        111.78        17.20 o                         
   4  16   2       2618.12       2641.33        64.35 o                         
   5  16   2         63.58         48.10        12.52 o                         
   6  16   2       1727.18       1944.65        56.82 o                         
   7  16   2        122.65        159.80        20.56 o                         
   8  16   2        701.99        787.57        46.61 o                         
   9  16   2         84.37         65.09        12.18 o                         
  10  16   2        427.64        505.46        37.24 o                         
  -9  17   2          5.51         17.68        11.63 o                         
  -8  17   2         14.52         40.72        14.37 o                         
  -7  17   2         27.94         46.32        29.86 o                         
  -6  17   2         56.72         74.11        22.16 o                         
  -5  17   2         57.59         31.57        14.55 o                         
  -4  17   2       1047.38        928.58        51.04 o                         
  -3  17   2         22.05         16.30        15.98 o                         
  -2  17   2         96.49        108.11        21.18 o                         
  -1  17   2       2371.45       2429.14        77.58 o                         
   0  17   2        193.47        196.71        34.36 o                         
   1  17   2        989.06        941.34       108.79 o                         
   2  17   2        167.88        184.19        23.57 o                         
   3  17   2        896.19       1058.54        45.54 o                         
   4  17   2        177.71        165.80        19.58 o                         
   5  17   2       1876.50       1981.88        57.33 o                         
   6  17   2          5.02         20.09        13.13 o                         
   7  17   2        424.00        496.07        36.48 o                         
   8  17   2        210.21        180.70        21.94 o                         
   9  17   2         25.49         33.81        11.42 o                         
  -9  18   2         49.97         66.98        50.93 o                         
  -8  18   2        165.05        248.82        45.09 o                         
  -7  18   2        864.62        920.47       212.06 o                         
  -6  18   2         34.37         10.92        27.21 o                         
  -5  18   2         23.46         38.26        15.48 o                         
  -4  18   2         33.31         22.85        20.23 o                         
  -3  18   2        842.49        809.92        71.77 o                         
  -2  18   2       1680.14       1670.71        65.35 o                         
  -1  18   2          0.17          6.36        11.33 o                         
   0  18   2        247.93        209.71        29.52 o                         
   1  18   2        474.53        490.34        44.53 o                         
   2  18   2        481.95        539.28        58.77 o                         
   3  18   2        468.95        496.18        51.56 o                         
   4  18   2        370.89        366.91        33.67 o                         
   5  18   2          2.95         -8.16        11.38 o                         
   6  18   2        294.25        235.80        34.64 o                         
   7  18   2        756.40        754.55        59.85 o                         
   8  18   2        400.47        351.24        81.29 o                         
   9  18   2        373.37        351.55        47.49 o                         
  -8  19   2         48.15        136.05        73.26 o                         
  -7  19   2        237.65        200.23        60.00 o                         
  -6  19   2        711.89        679.53       139.53 o                         
  -5  19   2        590.13        652.11        66.83 o                         
  -4  19   2        122.06        125.43        27.74 o                         
  -3  19   2          2.23         25.31        18.67 o                         
  -2  19   2        440.57        468.01        67.67 o                         
  -1  19   2        326.11        400.86        52.29 o                         
   0  19   2         88.31        155.45        38.37 o                         
   1  19   2         87.63         90.89        26.88 o                         
   2  19   2          1.30         15.14        19.44 o                         
   3  19   2        113.49        141.63        34.28 o                         
   4  19   2         95.64         75.30        23.05 o                         
   5  19   2        335.22        304.01        47.66 o                         
   6  19   2        324.94        274.99        45.81 o                         
   7  19   2        632.61        814.45        95.96 o                         
   8  19   2         20.60         64.78        22.25 o                         
  -6  20   2       1561.49       1769.09       141.63 o                         
  -5  20   2          3.49          8.37        24.42 o                         
  -4  20   2         56.47         87.55        26.88 o                         
  -3  20   2          0.20         -1.63        23.72 o                         
  -2  20   2        661.22        685.79        67.27 o                         
  -1  20   2       1160.83       1168.88        71.72 o                         
   0  20   2         26.47         23.33        16.59 o                         
   1  20   2          8.33         19.75        17.51 o                         
   2  20   2        112.25        144.33        30.40 o                         
   3  20   2        637.56        642.47        79.53 o                         
   4  20   2         73.17         94.26        57.56 o                         
   5  20   2          8.73        -17.61        13.56 o                         
   6  20   2          3.06         27.49        24.07 o                         
  -5  21   2        393.20        446.44        80.93 o                         
  -4  21   2         79.53        152.09        48.84 o                         
  -3  21   2        176.21        204.05        45.42 o                         
  -2  21   2        185.08        152.41        51.28 o                         
  -1  21   2        140.05        154.96        45.35 o                         
   0  21   2         20.98         13.40        34.19 o                         
   1  21   2        194.45        201.16        90.35 o                         
   2  21   2          0.56          8.59        20.93 o                         
   3  21   2         53.93         64.66        20.65 o                         
   4  21   2         98.81        125.08        28.61 o                         
   5  21   2        231.49        225.58        73.60 o                         
  -3  22   2        197.04        175.12        48.14 o                         
  -2  22   2         15.00         38.37        24.42 o                         
  -1  22   2         63.92         55.81        34.88 o                         
   0  22   2          2.26         35.41        17.76 o                         
   1  22   2        634.03        669.34       103.95 o                         
   2  22   2         84.73         94.33        20.21 o                         
   3  22   2        296.61        263.61        38.88 o                         
 -15   0   3        419.35        382.95        49.45 o                         
 -13   0   3        126.76        110.49        22.25 o                         
 -11   0   3         88.23         58.08        20.26 o                         
  -9   0   3         59.69         50.35        17.53 o                         
  -7   0   3          4.18         10.23         8.34 o                         
  -5   0   3       4762.75       4829.67        67.47 o                         
  -3   0   3       1219.29       1028.35        29.43 o                         
  -1   0   3        932.73       1064.06        16.31 o                         
   1   0   3       8450.77       8931.48       118.88 o                         
   3   0   3      11800.33      12905.52       180.79 o                         
   5   0   3      14485.31      14632.93       141.26 o                         
   7   0   3        943.25        944.70        30.01 o                         
   9   0   3       2217.13       2420.99        67.59 o                         
  11   0   3       2071.92       2116.91        71.15 o                         
  13   0   3       2297.46       2343.19       112.44 o                         
 -15   1   3        190.83        179.67        20.59 o                         
 -14   1   3        423.73        379.33        35.72 o                         
 -13   1   3         16.08         14.21         9.82 o                         
 -12   1   3        455.66        406.10        28.16 o                         
 -11   1   3         13.73          3.04        10.67 o                         
 -10   1   3        370.45        418.98        27.19 o                         
  -9   1   3        975.08       1082.86        34.14 o                         
  -8   1   3       1022.86        857.63        29.28 o                         
  -7   1   3          0.42          0.95         5.99 o                         
  -6   1   3        745.20        707.14        18.99 o                         
  -5   1   3       1259.02       1260.56        26.31 o                         
  -4   1   3        614.86        552.31        14.47 o                         
  -3   1   3       2299.43       2358.29        26.48 o                         
  -2   1   3       3286.59       3215.33        28.82 o                         
  -1   1   3       2561.51       2795.78        19.12 o                         
   0   1   3      36739.68      40292.39       216.43 o                         
   1   1   3        909.40       1018.52        19.84 o                         
   2   1   3          9.86         -4.58         6.61 o                         
   3   1   3       5632.41       6098.51        84.94 o                         
   4   1   3      24479.72      24768.20       150.73 o                         
   5   1   3        174.06        229.40        10.28 o                         
   6   1   3        573.13        578.27        16.35 o                         
   7   1   3         90.92         68.41         8.91 o                         
   8   1   3       3619.21       3746.11        56.92 o                         
   9   1   3         70.39         58.78        12.43 o                         
  10   1   3       2713.39       2693.81        53.78 o                         
  11   1   3        145.00        108.21        17.45 o                         
  12   1   3        485.43        501.42        31.61 o                         
  13   1   3          9.04         24.22         9.10 o                         
  14   1   3        250.87        203.12        34.92 o                         
 -15   2   3         51.33         27.10         8.89 o                         
 -14   2   3        458.11        503.26        34.13 o                         
 -13   2   3         12.43         33.12        12.80 o                         
 -12   2   3        113.37         75.98        14.31 o                         
 -11   2   3       1224.60       1179.96        39.44 o                         
 -10   2   3       3695.57       3695.10        65.17 o                         
  -9   2   3          6.46          2.50         9.79 o                         
  -8   2   3       1937.11       1775.67        40.30 o                         
  -7   2   3       2581.21       2354.50        38.57 o                         
  -6   2   3        307.73        204.63        12.77 o                         
  -5   2   3       1774.61       1643.36        30.06 o                         
  -4   2   3        525.45        401.04        13.34 o                         
  -3   2   3       1048.99       1184.49        22.23 o                         
  -2   2   3        638.45        609.57        13.09 o                         
  -1   2   3       1883.47       2124.93        18.74 o                         
   0   2   3      15038.67      16128.63        77.57 o                         
   1   2   3        807.24        719.57        10.84 o                         
   2   2   3       1391.13       1417.06        19.35 o                         
   3   2   3       5600.52       6000.88        48.90 o                         
   4   2   3        636.32        714.83        13.63 o                         
   5   2   3        946.94        788.66        16.09 o                         
   6   2   3       4138.95       4330.81        48.93 o                         
   7   2   3         66.52         72.87         8.69 o                         
   8   2   3        467.40        451.74        23.89 o                         
   9   2   3       3183.65       3288.94        56.75 o                         
  10   2   3        175.34        160.85        19.11 o                         
  11   2   3          2.54          1.72        10.20 o                         
  12   2   3       2256.49       2309.60        69.20 o                         
  13   2   3        380.89        369.30        27.11 o                         
  14   2   3        117.62        112.57        22.92 o                         
 -15   3   3        470.96        510.76        47.33 o                         
 -14   3   3         72.46         51.38        13.21 o                         
 -13   3   3         15.78         19.81        11.80 o                         
 -12   3   3        370.58        356.22        29.97 o                         
 -11   3   3        337.36        378.41        28.26 o                         
 -10   3   3        498.93        481.40        32.86 o                         
  -9   3   3          3.45         -3.26         9.29 o                         
  -8   3   3       2139.03       2092.79        43.90 o                         
  -7   3   3        139.41        138.71        12.31 o                         
  -6   3   3       9780.98      10147.06        90.83 o                         
  -5   3   3         39.42         22.04         7.66 o                         
  -4   3   3         26.52         29.72         5.81 o                         
  -3   3   3        665.23        705.25        15.18 o                         
  -2   3   3      13547.95      14536.97        94.22 o                         
  -1   3   3       4194.50       4635.59        28.86 o                         
   0   3   3        782.68        762.49        11.78 o                         
   1   3   3       1670.24       1737.56        18.75 o                         
   2   3   3         36.77         50.00         5.15 o                         
   3   3   3        142.64        157.03         8.54 o                         
   4   3   3       3894.49       3688.86        35.82 o                         
   5   3   3       2089.66       2063.00        30.51 o                         
   6   3   3       1487.76       1536.14        31.31 o                         
   7   3   3       1009.26        921.50        28.71 o                         
   8   3   3        202.09        178.55        16.08 o                         
   9   3   3        254.05        309.58        21.84 o                         
  10   3   3        618.76        557.87        33.10 o                         
  11   3   3        459.05        425.86        28.19 o                         
  12   3   3         73.46         81.09        14.50 o                         
  13   3   3         39.26         37.44        16.22 o                         
  14   3   3       1159.32       1190.66        85.79 o                         
 -15   4   3        285.28        289.98        28.49 o                         
 -14   4   3         95.48         93.92        17.68 o                         
 -13   4   3         22.16         27.55        11.43 o                         
 -12   4   3         63.71         46.73        12.91 o                         
 -11   4   3       7162.00       7541.51       103.91 o                         
 -10   4   3       3516.31       3599.53        68.25 o                         
  -9   4   3         32.12         39.28        12.23 o                         
  -8   4   3       2013.32       1932.73        43.06 o                         
  -7   4   3       9344.29       9290.77        90.23 o                         
  -6   4   3         20.53         21.42         7.57 o                         
  -5   4   3       7636.65       7530.68        66.79 o                         
  -4   4   3       1966.62       2101.39        28.83 o                         
  -3   4   3       1216.97       1284.57        20.58 o                         
  -2   4   3         46.69         43.58         5.79 o                         
  -1   4   3        257.46        199.01        12.49 o                         
   0   4   3       3681.20       4024.51        33.41 o                         
   1   4   3       5846.44       6016.66        43.16 o                         
   2   4   3       1578.50       1706.07        21.24 o                         
   3   4   3        465.50        433.77        12.98 o                         
   4   4   3       1024.09       1074.15        18.96 o                         
   5   4   3       1452.65       1371.85        23.17 o                         
   6   4   3        148.39        169.17        14.05 o                         
   7   4   3        909.55        829.47        26.57 o                         
   8   4   3        155.41        148.81        15.49 o                         
   9   4   3       1256.44       1206.15        35.44 o                         
  10   4   3        343.33        296.83        24.74 o                         
  11   4   3         45.32         21.09        10.86 o                         
  12   4   3        427.83        467.20        30.42 o                         
  13   4   3         96.65        100.44        15.96 o                         
  14   4   3         56.55         60.59        16.76 o                         
 -15   5   3         11.13          7.95        21.28 o                         
 -14   5   3          8.75         -6.22        12.15 o                         
 -13   5   3         51.50         41.64        12.67 o                         
 -12   5   3       2213.66       2363.41        58.27 o                         
 -11   5   3        592.56        597.17        34.34 o                         
 -10   5   3       5162.41       5419.14        82.69 o                         
  -9   5   3        269.71        283.33        22.50 o                         
  -8   5   3        187.64        186.54        17.47 o                         
  -7   5   3          9.21         10.28         8.40 o                         
  -6   5   3      15201.36      15340.83       117.06 o                         
  -5   5   3          0.67          2.37         5.20 o                         
  -4   5   3          8.71          6.01         5.71 o                         
  -3   5   3          6.50          2.81         4.69 o                         
  -2   5   3      12611.88      13492.45        92.70 o                         
  -1   5   3       1650.38       1793.19        21.93 o                         
   0   5   3       2505.97       2473.01        26.85 o                         
   1   5   3       2037.17       1923.50        21.78 o                         
   2   5   3       5142.26       5299.19        49.06 o                         
   3   5   3         12.50         10.81         4.71 o                         
   4   5   3       3489.69       3508.39        38.37 o                         
   5   5   3          4.39          0.38         5.00 o                         
   6   5   3       1428.81       1416.58        26.60 o                         
   7   5   3       2273.73       2276.61        44.93 o                         
   8   5   3        424.39        373.11        23.10 o                         
   9   5   3         35.87         13.95        10.14 o                         
  10   5   3        819.47        790.38        39.47 o                         
  11   5   3          0.14          4.82         9.71 o                         
  12   5   3        185.48        152.22        19.71 o                         
  13   5   3        267.58        255.17        23.25 o                         
  14   5   3        530.03        522.93        38.66 o                         
 -14   6   3        389.63        400.47        30.54 o                         
 -13   6   3         22.60         42.87        11.54 o                         
 -12   6   3        589.29        578.00        41.75 o                         
 -11   6   3       1884.92       2030.72        52.14 o                         
 -10   6   3         51.97         44.66        12.60 o                         
  -9   6   3          5.82          1.48        10.94 o                         
  -8   6   3        197.94        161.43        17.49 o                         
  -7   6   3       3071.87       3036.70        52.68 o                         
  -6   6   3         12.95         14.68         7.37 o                         
  -5   6   3       2500.28       2317.24        34.62 o                         
  -4   6   3        521.91        394.27        15.31 o                         
  -3   6   3         86.97         63.17         7.94 o                         
  -2   6   3        117.16        115.86         9.63 o                         
  -1   6   3       1426.36       1533.08        21.56 o                         
   0   6   3       4446.89       4339.10        39.58 o                         
   1   6   3       6970.50       7081.75        50.84 o                         
   2   6   3          1.12          1.27         4.13 o                         
   3   6   3          7.76         -1.86         4.56 o                         
   4   6   3        710.57        696.92        18.41 o                         
   5   6   3       2306.87       2346.00        33.77 o                         
   6   6   3         49.54         63.03        11.02 o                         
   7   6   3         87.21         51.21        11.33 o                         
   8   6   3        891.72        887.91        31.68 o                         
   9   6   3       1106.72       1021.52        33.92 o                         
  10   6   3        150.45        156.35        18.43 o                         
  11   6   3         94.08         75.45        13.13 o                         
  12   6   3       1147.88       1126.63        50.79 o                         
  13   6   3        299.36        265.22        23.64 o                         
  14   6   3         38.22         -6.36        41.09 o                         
 -14   7   3         77.37         51.20        23.44 o                         
 -13   7   3        722.79        717.78        40.35 o                         
 -12   7   3        557.76        588.68        34.98 o                         
 -11   7   3        662.58        604.14        49.66 o                         
 -10   7   3        799.95        740.90        40.67 o                         
  -9   7   3        122.17        135.78        16.46 o                         
  -8   7   3        882.93        889.14        32.76 o                         
  -7   7   3        686.60        698.44        28.98 o                         
  -6   7   3       1081.11        962.90        26.09 o                         
  -5   7   3         87.14        130.53        11.48 o                         
  -4   7   3         52.23         37.07         7.32 o                         
  -3   7   3       2611.14       2476.16        33.10 o                         
  -2   7   3       2304.97       2292.62        48.50 o                         
  -1   7   3       1605.52       1799.44        34.26 o                         
   0   7   3          4.96          1.75         5.05 o                         
   1   7   3       4016.81       3770.30        51.42 o                         
   2   7   3       3022.02       3131.50        38.88 o                         
   3   7   3        232.85        188.07        11.99 o                         
   4   7   3       1601.39       1435.04        25.94 o                         
   5   7   3       4234.66       4185.47        57.53 o                         
   6   7   3          4.44          3.15         8.59 o                         
   7   7   3       1468.26       1437.90        36.63 o                         
   8   7   3       2477.60       2490.75        50.23 o                         
   9   7   3         97.09         94.41        14.40 o                         
  10   7   3       1419.03       1484.15        42.96 o                         
  11   7   3         50.19         39.05        13.10 o                         
  12   7   3         11.65         15.21        10.82 o                         
  13   7   3        101.77         89.84        13.10 o                         
  14   7   3       1656.14       1739.86       126.98 o                         
 -14   8   3         69.26         37.10        20.34 o                         
 -13   8   3        113.08         81.54        13.17 o                         
 -12   8   3          5.90         21.93         9.08 o                         
 -11   8   3          2.55        -17.13        14.47 o                         
 -10   8   3         42.34         32.38        13.05 o                         
  -9   8   3        506.27        460.41        32.07 o                         
  -8   8   3        159.83        151.91        17.16 o                         
  -7   8   3         64.77         50.05        13.78 o                         
  -6   8   3        323.47        317.59        19.46 o                         
  -5   8   3       1325.51       1139.96        26.22 o                         
  -4   8   3         85.93        102.83        10.07 o                         
  -3   8   3        199.64        206.82        12.26 o                         
  -2   8   3        537.92        520.82        16.51 o                         
  -1   8   3       3944.45       3842.97        41.69 o                         
   0   8   3       3514.85       3422.47        40.76 o                         
   1   8   3        650.72        577.36        17.16 o                         
   2   8   3       1093.20       1120.88        21.57 o                         
   3   8   3       2604.09       2532.60        34.61 o                         
   4   8   3         20.30          6.66         6.34 o                         
   5   8   3       4287.16       4305.43        60.46 o                         
   6   8   3          7.44          8.19         9.02 o                         
   7   8   3       1324.60       1280.50        42.47 o                         
   8   8   3       1740.28       1738.24        48.33 o                         
   9   8   3       1690.88       1671.00        44.34 o                         
  10   8   3        290.61        270.24        23.30 o                         
  11   8   3         89.41         94.67        19.97 o                         
  12   8   3        559.63        621.44        37.03 o                         
  13   8   3        571.91        622.30        40.38 o                         
 -14   9   3         11.52         18.19        18.23 o                         
 -13   9   3         48.54         28.14        15.46 o                         
 -12   9   3         68.31         78.06        13.14 o                         
 -11   9   3          2.58         -5.23         9.25 o                         
 -10   9   3         13.37         30.83        15.15 o                         
  -9   9   3        106.42        129.41        19.40 o                         
  -8   9   3        111.05         92.41        16.20 o                         
  -7   9   3        141.31        156.34        25.90 o                         
  -6   9   3        969.19        945.47        30.47 o                         
  -5   9   3          9.34          5.74         7.36 o                         
  -4   9   3       1812.91       1771.05        31.76 o                         
  -3   9   3       1085.63       1155.33        29.13 o                         
  -2   9   3        170.61        174.68        12.72 o                         
  -1   9   3        133.24        143.51        10.71 o                         
   0   9   3       6092.03       6039.38        57.44 o                         
   1   9   3        181.52        157.80        10.99 o                         
   2   9   3       1175.92       1248.97        25.70 o                         
   3   9   3       2499.56       2449.65        39.91 o                         
   4   9   3      10293.96      10179.62       102.92 o                         
   5   9   3        519.74        503.34        25.26 o                         
   6   9   3         16.48         17.03         9.76 o                         
   7   9   3        448.51        426.46        25.34 o                         
   8   9   3       4276.42       4506.95        84.90 o                         
   9   9   3         48.27         29.96        10.80 o                         
  10   9   3        729.60        800.23        37.31 o                         
  11   9   3         33.53         35.28        10.88 o                         
  12   9   3        529.39        424.27        42.06 o                         
  13   9   3        105.47        125.44        16.84 o                         
 -13  10   3        364.98        337.84        33.31 o                         
 -12  10   3         68.13         65.88        12.80 o                         
 -11  10   3         57.89         62.17        12.24 o                         
 -10  10   3        280.85        295.32        25.43 o                         
  -9  10   3        372.54        382.29        29.63 o                         
  -8  10   3        151.96        159.17        17.34 o                         
  -7  10   3         48.82         24.03        10.08 o                         
  -6  10   3        347.86        444.64        26.62 o                         
  -5  10   3       2046.30       1951.72        38.57 o                         
  -4  10   3        553.19        546.53        21.19 o                         
  -3  10   3         44.64         39.98         8.70 o                         
  -2  10   3       1900.58       1727.03        30.44 o                         
  -1  10   3      12539.81      13131.77       119.77 o                         
   0  10   3        430.27        525.31        25.78 o                         
   1  10   3         50.13         26.25         7.35 o                         
   2  10   3       1210.91       1207.45        33.89 o                         
   3  10   3       4552.56       4542.05        61.49 o                         
   4  10   3         18.94         14.65         9.61 o                         
   5  10   3       1996.75       1977.32        46.28 o                         
   6  10   3          3.75         -3.44         8.70 o                         
   7  10   3        772.41        818.52        32.23 o                         
   8  10   3         54.32         39.99        11.78 o                         
   9  10   3       2327.53       2338.20        54.43 o                         
  10  10   3       1306.26       1341.60        45.78 o                         
  11  10   3        397.68        349.13        27.50 o                         
  12  10   3        100.92         76.69        14.46 o                         
  13  10   3       1075.43       1072.79        54.97 o                         
 -13  11   3         60.78         30.01        17.62 o                         
 -12  11   3        542.13        551.51        39.59 o                         
 -11  11   3          1.41         17.79        11.28 o                         
 -10  11   3        133.10        147.59        20.13 o                         
  -9  11   3       1218.75       1166.62        39.95 o                         
  -8  11   3       1620.67       1541.60        54.19 o                         
  -7  11   3          8.32         11.55         9.66 o                         
  -6  11   3       2667.45       2738.10        53.11 o                         
  -5  11   3          2.33          8.44         9.27 o                         
  -4  11   3        198.69        167.12        13.88 o                         
  -3  11   3       1849.49       1664.93        32.16 o                         
  -2  11   3         45.01         47.07         9.53 o                         
  -1  11   3          0.69          1.57         6.96 o                         
   0  11   3      10966.38      11304.37        94.43 o                         
   1  11   3        220.36        164.61        14.43 o                         
   2  11   3        331.26        292.19        19.22 o                         
   3  11   3        838.17        884.42        28.08 o                         
   4  11   3       4845.01       5014.23        69.69 o                         
   5  11   3       2377.31       2393.60        48.27 o                         
   6  11   3        149.72        156.18        18.13 o                         
   7  11   3        146.51        125.11        17.22 o                         
   8  11   3        810.03        824.61        47.01 o                         
   9  11   3         20.01          7.47        13.34 o                         
  10  11   3          6.77         -5.85         8.37 o                         
  11  11   3        874.50        830.20        39.21 o                         
  12  11   3          6.94         -1.02        15.44 o                         
 -13  12   3         10.23         33.15        17.12 o                         
 -12  12   3        444.89        537.24        37.83 o                         
 -11  12   3       1206.22       1268.50        50.60 o                         
 -10  12   3       1162.27       1214.20        73.52 o                         
  -9  12   3        683.60        723.63        38.21 o                         
  -8  12   3        840.10        821.16        36.37 o                         
  -7  12   3       1777.20       1936.71        47.05 o                         
  -6  12   3        776.69        846.47        38.12 o                         
  -5  12   3       2033.59       1898.34        43.51 o                         
  -4  12   3        227.78        217.77        17.35 o                         
  -3  12   3          8.42          3.01         7.35 o                         
  -2  12   3        625.21        564.19        23.17 o                         
  -1  12   3       1054.78       1065.00        32.20 o                         
   0  12   3        579.00        548.53        39.05 o                         
   1  12   3        731.20        756.10        26.82 o                         
   2  12   3        483.38        455.50        28.96 o                         
   3  12   3       1079.64       1089.68        31.58 o                         
   4  12   3         50.90         60.00        11.49 o                         
   5  12   3        115.42         93.12        14.40 o                         
   6  12   3         20.00          6.46         8.50 o                         
   7  12   3         63.70         69.95        13.19 o                         
   8  12   3         55.76         51.87        11.73 o                         
   9  12   3        223.74        229.30        28.30 o                         
  10  12   3          3.78         16.86         9.62 o                         
  11  12   3        103.10         75.99        22.97 o                         
  12  12   3        151.05        178.31        37.40 o                         
 -12  13   3        535.99        520.19        63.43 o                         
 -11  13   3         44.37         42.29        19.64 o                         
 -10  13   3       1282.59       1226.42        49.44 o                         
  -9  13   3        377.33        431.65        30.50 o                         
  -8  13   3        422.14        456.87        28.97 o                         
  -7  13   3        700.26        693.89        54.29 o                         
  -6  13   3       3091.99       3207.16        67.83 o                         
  -5  13   3        355.99        380.28        24.41 o                         
  -4  13   3        221.15        233.62        18.99 o                         
  -3  13   3        322.14        309.60        20.85 o                         
  -2  13   3        767.82        794.58        27.72 o                         
  -1  13   3       1001.69        970.93        46.47 o                         
   0  13   3        496.48        460.47        32.50 o                         
   1  13   3         46.15         30.78        12.58 o                         
   2  13   3        400.61        357.29        29.48 o                         
   3  13   3        382.91        340.54        26.06 o                         
   4  13   3        215.90        179.96        21.13 o                         
   5  13   3        156.38        129.67        18.45 o                         
   6  13   3          2.65         -1.25        10.37 o                         
   7  13   3         39.53         31.15        13.64 o                         
   8  13   3         12.33         23.23        11.23 o                         
   9  13   3         70.10         47.16        17.52 o                         
  10  13   3        648.98        598.57        40.42 o                         
  11  13   3        105.87        111.07        15.99 o                         
  12  13   3         10.47         11.38        32.44 o                         
 -12  14   3         39.21         94.88        28.60 o                         
 -11  14   3       1736.01       1786.66        97.97 o                         
 -10  14   3        649.42        727.59        70.19 o                         
  -9  14   3          3.21          4.40        11.05 o                         
  -8  14   3        374.69        442.82        36.88 o                         
  -7  14   3       3218.50       3251.61        80.25 o                         
  -6  14   3        751.31        772.99        46.44 o                         
  -5  14   3       1175.86       1096.85        58.06 o                         
  -4  14   3         40.65         11.35        25.61 o                         
  -3  14   3       1794.05       1747.36        74.34 o                         
  -2  14   3        879.43        896.51        45.84 o                         
  -1  14   3       1162.79       1190.79        44.63 o                         
   0  14   3       5190.94       5427.76        86.10 o                         
   1  14   3          3.04         12.72        17.29 o                         
   2  14   3         38.55         28.55        15.07 o                         
   3  14   3       1246.60       1232.34        54.25 o                         
   4  14   3         30.38         23.55        12.15 o                         
   5  14   3         38.30         12.79        14.26 o                         
   6  14   3          3.55         -4.46        10.20 o                         
   7  14   3        889.36        904.79        47.04 o                         
   8  14   3        486.05        543.80        42.79 o                         
   9  14   3        442.49        502.55        37.38 o                         
  10  14   3         20.15         -8.16        18.27 o                         
  11  14   3        102.04        140.49        25.10 o                         
 -11  15   3        252.17        189.84        38.98 o                         
 -10  15   3        196.86        193.88        38.74 o                         
  -9  15   3         28.01         45.14        18.47 o                         
  -8  15   3         25.47         56.67        18.87 o                         
  -7  15   3        683.46        740.13        55.97 o                         
  -6  15   3       1241.37       1170.19        56.00 o                         
  -5  15   3       1750.63       1726.85        66.06 o                         
  -4  15   3          8.89         18.98        15.66 o                         
  -3  15   3          1.01        -11.22        12.74 o                         
  -2  15   3       1833.64       1756.59        62.88 o                         
  -1  15   3         13.13         18.65        10.77 o                         
   0  15   3         13.23         -3.76         7.57 o                         
   1  15   3       1475.28       1387.74        59.18 o                         
   2  15   3       2629.90       2667.71        61.45 o                         
   3  15   3          1.42         -5.68         8.78 o                         
   4  15   3       1094.31       1119.17        42.30 o                         
   5  15   3        625.04        640.69        38.46 o                         
   6  15   3        283.16        283.40        37.86 o                         
   7  15   3        217.13        226.87        29.78 o                         
   8  15   3          8.98         17.31        10.66 o                         
   9  15   3        369.30        322.99        29.36 o                         
  10  15   3        722.70        814.31        49.89 o                         
 -10  16   3        194.38        197.28        36.37 o                         
  -9  16   3         87.95         75.77        27.30 o                         
  -8  16   3         56.87         34.01        20.76 o                         
  -7  16   3        170.29        190.92        30.38 o                         
  -6  16   3        926.83        831.56        52.88 o                         
  -5  16   3         11.68         -5.01        20.09 o                         
  -4  16   3       1100.07       1165.79        65.29 o                         
  -3  16   3         98.25        114.91        24.88 o                         
  -2  16   3        467.17        464.84        62.25 o                         
  -1  16   3       1000.49       1005.99        51.49 o                         
   0  16   3       1430.64       1520.16        52.17 o                         
   1  16   3        539.41        534.95        33.89 o                         
   2  16   3         50.74         31.66        12.10 o                         
   3  16   3        426.40        518.37        35.05 o                         
   4  16   3          0.22        -10.32        10.56 o                         
   5  16   3       2196.64       2269.21        61.37 o                         
   6  16   3        969.64        995.70        48.30 o                         
   7  16   3        313.46        343.92        37.10 o                         
   8  16   3        203.52        250.68        29.31 o                         
   9  16   3       1215.71       1294.36        53.64 o                         
  10  16   3        171.79        150.17        26.99 o                         
 -10  17   3        149.68        128.37        32.79 o                         
  -9  17   3        339.37        287.71        49.04 o                         
  -8  17   3         58.03         26.12        17.64 o                         
  -7  17   3       1000.05       1044.19        65.45 o                         
  -6  17   3         17.58        -15.24        13.18 o                         
  -5  17   3        255.73        239.24        32.11 o                         
  -4  17   3        559.02        585.98        47.85 o                         
  -3  17   3         32.61         18.05        13.95 o                         
  -2  17   3         97.32         73.37        20.76 o                         
  -1  17   3        131.62        118.64        23.60 o                         
   0  17   3        623.89        728.23        53.28 o                         
   1  17   3        487.31        536.52        45.11 o                         
   2  17   3        920.07        965.20        44.82 o                         
   3  17   3        427.71        476.40        39.58 o                         
   4  17   3       1041.30       1098.89        42.39 o                         
   5  17   3         66.13         72.85        14.48 o                         
   6  17   3        304.66        343.28        34.46 o                         
   7  17   3       1638.44       1716.62        55.82 o                         
   8  17   3        530.50        599.58        41.62 o                         
   9  17   3         55.71         56.40        13.87 o                         
  -9  18   3          4.78          9.77        14.65 o                         
  -8  18   3        253.47        267.49        81.24 o                         
  -7  18   3        107.38        156.85        30.65 o                         
  -6  18   3        635.68        652.95        72.56 o                         
  -5  18   3        654.39        558.96        48.46 o                         
  -4  18   3        442.71        408.85        40.64 o                         
  -3  18   3          3.23         14.97        12.59 o                         
  -2  18   3         54.85        106.80        29.28 o                         
  -1  18   3        143.14        140.28        38.16 o                         
   0  18   3          2.88         11.89        12.97 o                         
   1  18   3        957.36        969.50        57.55 o                         
   2  18   3       1252.24       1398.40        56.09 o                         
   3  18   3        744.87        851.23        48.08 o                         
   4  18   3         12.09          6.10        15.31 o                         
   5  18   3        646.53        701.28        43.08 o                         
   6  18   3        198.25        190.46        21.26 o                         
   7  18   3        206.71        229.74        24.34 o                         
   8  18   3       1199.71       1342.12        59.27 o                         
  -7  19   3        162.09        174.42        60.70 o                         
  -6  19   3         60.75         71.16        34.88 o                         
  -5  19   3        376.23        381.91        62.57 o                         
  -4  19   3        776.40        830.72        72.21 o                         
  -3  19   3        643.62        710.01        54.88 o                         
  -2  19   3         38.23         24.50        13.33 o                         
  -1  19   3        298.74        282.73        34.70 o                         
   0  19   3        538.38        563.16        48.00 o                         
   1  19   3        165.01        159.06        27.04 o                         
   2  19   3          1.85         24.07        14.06 o                         
   3  19   3        882.19        982.80        60.13 o                         
   4  19   3       2200.88       2296.44        73.98 o                         
   5  19   3        181.94        155.45        20.95 o                         
   6  19   3         44.73         61.20        15.16 o                         
   7  19   3         24.93         15.55        14.45 o                         
  -6  20   3         47.02         46.74        35.58 o                         
  -5  20   3       1255.48       1365.91       122.09 o                         
  -4  20   3         57.96         45.35        31.40 o                         
  -2  20   3        781.48        876.21       117.91 o                         
  -1  20   3        275.69        330.55        46.52 o                         
   0  20   3          0.38         19.38        16.39 o                         
   1  20   3         57.51         84.67        22.84 o                         
   2  20   3        119.01        117.84        38.02 o                         
   3  20   3        395.97        455.22       157.64 o                         
   4  20   3        120.11        149.63        33.52 o                         
   5  20   3          6.28         19.09        18.26 o                         
   6  20   3         10.80         47.02        17.74 o                         
  -5  21   3         19.88         90.00        55.12 o                         
  -4  21   3         37.04         38.37        30.00 o                         
  -3  21   3          0.55        -13.95        25.12 o                         
  -2  21   3         58.23         16.05        25.81 o                         
  -1  21   3          2.57         16.05        17.44 o                         
   0  21   3        490.32        605.51        96.28 o                         
   1  21   3         93.86        160.46        43.26 o                         
   2  21   3        178.19        115.27        36.63 o                         
   3  21   3          3.12         12.81        33.49 o                         
   4  21   3        323.61        437.63        55.46 o                         
   5  21   3        200.44        232.09        46.30 o                         
  -2  22   3         16.37         19.53        30.00 o                         
  -1  22   3        322.84        259.53        61.40 o                         
   0  22   3        546.26        507.84       101.86 o                         
   1  22   3        301.20        384.35        73.95 o                         
   2  22   3          3.36        -10.47        20.93 o                         
 -14   0   4         63.11         26.39        18.33 o                         
 -12   0   4       2019.47       2079.43        75.47 o                         
 -10   0   4        917.75        969.16        51.04 o                         
  -8   0   4       2226.88       2100.36        61.69 o                         
  -6   0   4        171.57        180.05        17.42 o                         
  -4   0   4        588.79        625.24        22.08 o                         
  -2   0   4       8451.79       8954.06       155.47 o                         
   0   0   4        783.52        973.65        21.05 o                         
   2   0   4       1951.69       2098.03        50.07 o                         
   4   0   4       2769.93       2987.89        73.50 o                         
   6   0   4      15238.54      16713.07       183.04 o                         
   8   0   4       3834.34       4054.12        83.53 o                         
  10   0   4       6416.78       6583.89       131.22 o                         
  12   0   4         47.10         34.48        16.29 o                         
  14   0   4        583.12        679.58        53.19 o                         
 -15   1   4        371.65        292.14        26.57 o                         
 -14   1   4        164.38        141.87        17.18 o                         
 -13   1   4         18.48         30.50        11.14 o                         
 -12   1   4        101.56         74.40        14.53 o                         
 -11   1   4       2317.62       2335.22        54.05 o                         
 -10   1   4        185.94        181.58        18.31 o                         
  -9   1   4        826.68        863.00        31.50 o                         
  -8   1   4        208.99        157.45        16.22 o                         
  -7   1   4       5406.52       5560.19        59.67 o                         
  -6   1   4       1284.85       1363.71        26.02 o                         
  -5   1   4       3154.21       3229.35        38.24 o                         
  -4   1   4       4198.82       4477.77        43.37 o                         
  -3   1   4       6020.19       6151.25        50.28 o                         
  -2   1   4       4432.43       4588.40        37.82 o                         
  -1   1   4       1212.04       1267.95        12.20 o                         
   0   1   4        814.84        834.22        11.48 o                         
   1   1   4       1262.48       1358.49        25.00 o                         
   2   1   4        289.09        367.81        17.85 o                         
   3   1   4       5886.43       6427.14        78.01 o                         
   4   1   4         91.16         94.13        14.67 o                         
   5   1   4       7185.88       7374.29        57.82 o                         
   6   1   4         18.68         36.13         6.49 o                         
   7   1   4       2546.10       2678.64        35.69 o                         
   8   1   4       1093.85       1103.59        30.48 o                         
   9   1   4       8124.43       8263.12        96.53 o                         
  10   1   4        171.72        158.70        23.50 o                         
  11   1   4        143.23        128.88        15.90 o                         
  12   1   4          4.73         -4.95         9.00 o                         
  13   1   4       1515.65       1696.70        48.44 o                         
  14   1   4          3.03         -3.58        10.57 o                         
 -15   2   4          2.46         18.16         8.28 o                         
 -14   2   4          5.79         33.60        10.27 o                         
 -13   2   4        850.90        886.80        44.64 o                         
 -12   2   4       1319.36       1352.34        47.50 o                         
 -11   2   4          7.59         11.47        10.16 o                         
 -10   2   4         83.91         80.75        14.49 o                         
  -9   2   4       1397.88       1263.71        36.62 o                         
  -8   2   4        439.77        477.26        26.28 o                         
  -7   2   4        638.89        638.09        21.26 o                         
  -6   2   4       3003.40       2917.36        38.88 o                         
  -5   2   4       1040.54        989.51        20.94 o                         
  -4   2   4        279.83        254.33        11.63 o                         
  -3   2   4       1643.38       1524.84        24.49 o                         
  -2   2   4       8044.58       8164.70        61.76 o                         
  -1   2   4        740.72        791.53        12.81 o                         
   0   2   4       6635.56       7412.97        46.87 o                         
   1   2   4       6236.31       6604.35        45.67 o                         
   2   2   4         41.18         42.31         9.03 o                         
   3   2   4        141.39         93.94         8.44 o                         
   4   2   4         59.88        115.66         6.54 o                         
   5   2   4         86.08         75.41         6.53 o                         
   6   2   4       2209.40       2290.80        30.33 o                         
   7   2   4       1999.61       2241.85        39.52 o                         
   8   2   4        446.87        440.89        23.21 o                         
   9   2   4          6.17        -11.48         7.65 o                         
  10   2   4        582.94        541.75        28.96 o                         
  11   2   4        602.53        658.72        37.89 o                         
  12   2   4        331.08        338.91        25.52 o                         
  13   2   4        150.96        184.22        20.24 o                         
  14   2   4       1578.83       1702.35        50.22 o                         
 -15   3   4         32.80         30.53        12.54 o                         
 -14   3   4        452.25        464.46        33.13 o                         
 -13   3   4          2.55         -3.98         8.32 o                         
 -12   3   4        140.54        113.89        16.64 o                         
 -11   3   4       2237.44       2322.62        54.50 o                         
 -10   3   4        385.99        367.52        28.22 o                         
  -9   3   4         32.49         21.55        11.35 o                         
  -8   3   4       1574.04       1513.37        38.07 o                         
  -7   3   4       3655.56       3490.13        46.22 o                         
  -6   3   4         76.91         83.16         9.61 o                         
  -5   3   4       2272.69       2139.04        31.11 o                         
  -4   3   4        391.95        375.56        18.34 o                         
  -3   3   4       1744.08       1730.61        23.32 o                         
  -2   3   4        362.36        270.23        12.96 o                         
  -1   3   4      31015.12      32722.94       170.94 o                         
   0   3   4        270.55        253.09         8.31 o                         
   1   3   4       3261.85       3368.78        29.33 o                         
   2   3   4       4569.46       4612.81        37.25 o                         
   3   3   4         10.78         20.11         4.12 o                         
   4   3   4        657.76        745.87        14.40 o                         
   5   3   4         11.17          8.26         4.79 o                         
   6   3   4       1159.61       1094.11        21.45 o                         
   7   3   4        177.52        170.30        11.83 o                         
   8   3   4        278.56        262.73        18.83 o                         
   9   3   4         82.44         69.97        13.42 o                         
  10   3   4        112.45        118.79        15.76 o                         
  11   3   4        714.08        674.66        38.26 o                         
  12   3   4        521.52        485.27        30.77 o                         
  13   3   4         72.99         59.30        13.48 o                         
  14   3   4         72.87         77.43        13.63 o                         
 -15   4   4         34.08         13.03        17.52 o                         
 -14   4   4          3.00         15.64         9.36 o                         
 -13   4   4        205.76        211.53        22.11 o                         
 -12   4   4        651.17        618.84        35.75 o                         
 -11   4   4          0.09         -9.69         9.77 o                         
 -10   4   4       2176.08       2125.30        50.05 o                         
  -9   4   4        196.44        167.93        17.67 o                         
  -8   4   4        156.70        127.10        15.69 o                         
  -7   4   4        327.88        324.85        17.94 o                         
  -6   4   4      15413.79      15551.73       126.78 o                         
  -5   4   4        434.25        437.57        19.48 o                         
  -4   4   4        654.18        557.13        17.73 o                         
  -3   4   4       2996.06       3117.77        33.83 o                         
  -2   4   4      10253.63      10536.19        74.42 o                         
  -1   4   4        568.25        529.72        11.72 o                         
   0   4   4       5904.77       6616.78        48.01 o                         
   1   4   4      10479.58      11291.15        76.14 o                         
   2   4   4        821.59        847.70        15.35 o                         
   3   4   4          1.39          4.26         4.62 o                         
   4   4   4       3877.83       3842.19        38.56 o                         
   5   4   4       1502.52       1542.44        24.31 o                         
   6   4   4        800.72        752.67        19.74 o                         
   7   4   4        518.14        554.52        23.49 o                         
   8   4   4        830.58        813.57        28.65 o                         
   9   4   4        255.14        259.69        20.62 o                         
  10   4   4        170.89        163.98        21.85 o                         
  11   4   4        584.26        613.67        53.57 o                         
  12   4   4        128.30        134.25        17.07 o                         
  13   4   4          9.80         17.71        10.10 o                         
  14   4   4        247.37        216.49        25.95 o                         
 -15   5   4         85.04         64.80        19.88 o                         
 -14   5   4         94.17         55.20        16.32 o                         
 -13   5   4        351.93        310.81        25.99 o                         
 -12   5   4          3.21          7.56         9.37 o                         
 -11   5   4       2705.59       2712.81        59.88 o                         
 -10   5   4         17.55          2.01         9.57 o                         
  -9   5   4       1031.02        991.08        33.77 o                         
  -8   5   4        398.39        358.26        28.66 o                         
  -7   5   4       2905.94       2887.43        43.04 o                         
  -6   5   4        631.52        613.84        24.13 o                         
  -5   5   4       5311.98       5198.79        54.09 o                         
  -4   5   4       1188.86       1348.56        23.86 o                         
  -3   5   4        924.73        980.36        19.99 o                         
  -2   5   4        930.37        939.04        16.65 o                         
  -1   5   4      20872.49      21546.66       222.48 o                         
   0   5   4       6873.10       7713.19        72.02 o                         
   1   5   4       2117.29       1893.76        24.39 o                         
   2   5   4        186.86        172.02         9.08 o                         
   3   5   4       8824.06       8799.52        72.23 o                         
   4   5   4        123.96        111.97         8.48 o                         
   5   5   4         98.78         88.00         9.50 o                         
   6   5   4       1089.98       1070.64        23.17 o                         
   7   5   4          6.70          8.75         8.65 o                         
   8   5   4        154.17        145.84        15.81 o                         
   9   5   4       1386.10       1414.53        38.41 o                         
  10   5   4        124.40        136.74        21.79 o                         
  11   5   4         39.91         23.18        14.67 o                         
  12   5   4         71.47         89.85        14.67 o                         
  13   5   4          2.56        -10.27         9.57 o                         
  14   5   4         64.20         94.19        36.28 o                         
 -14   6   4         28.72        -17.84        17.20 o                         
 -13   6   4       1467.16       1575.37        48.28 o                         
 -12   6   4        576.12        691.50        39.01 o                         
 -11   6   4        112.18        111.40        16.65 o                         
 -10   6   4       3421.57       3476.47        65.73 o                         
  -9   6   4       1156.17       1135.01        36.73 o                         
  -8   6   4        154.47        140.05        17.78 o                         
  -7   6   4         17.43         12.68         9.34 o                         
  -6   6   4        941.55        850.63        23.40 o                         
  -5   6   4       2270.43       2145.34        36.72 o                         
  -4   6   4       1461.84       1381.37        26.60 o                         
  -3   6   4        125.67        120.65         9.11 o                         
  -2   6   4       7252.84       7395.36        64.03 o                         
  -1   6   4       4407.51       4720.34        48.39 o                         
   0   6   4       1301.95       1473.72        28.18 o                         
   1   6   4       4575.12       4970.15        44.47 o                         
   2   6   4        715.97        725.06        17.24 o                         
   3   6   4        518.46        460.95        17.32 o                         
   4   6   4       3598.66       3797.48        48.08 o                         
   5   6   4         45.83         29.87         7.82 o                         
   6   6   4        676.52        666.53        26.78 o                         
   7   6   4        244.78        208.52        19.35 o                         
   8   6   4       4049.16       4190.67        65.08 o                         
   9   6   4        225.82        224.03        20.44 o                         
  10   6   4          8.49          1.68         9.49 o                         
  11   6   4        168.93        163.04        18.36 o                         
  12   6   4         26.88         20.05        11.04 o                         
  13   6   4        375.97        380.97        31.58 o                         
  14   6   4        337.90        316.74        62.79 o                         
 -14   7   4        457.52        438.70        37.52 o                         
 -13   7   4        102.33        135.88        18.36 o                         
 -12   7   4       1608.61       1612.32        54.67 o                         
 -11   7   4        190.13        183.70        19.50 o                         
 -10   7   4          2.82         -9.44         7.06 o                         
  -9   7   4        103.33        135.53        21.55 o                         
  -8   7   4       3491.44       3495.65        60.96 o                         
  -7   7   4          3.86          3.95         9.27 o                         
  -6   7   4         73.39         66.66         9.91 o                         
  -5   7   4        143.49        160.44        12.30 o                         
  -4   7   4        945.01        803.12        26.48 o                         
  -3   7   4         13.07          8.65         6.63 o                         
  -2   7   4       5457.53       5682.35        58.47 o                         
  -1   7   4       2215.32       1961.69        33.20 o                         
   0   7   4        157.76        139.55        11.54 o                         
   1   7   4         67.15         66.60         6.00 o                         
   2   7   4       9017.25       9300.62        79.24 o                         
   3   7   4       6337.82       6539.71        64.13 o                         
   4   7   4        203.12        166.73        11.34 o                         
   5   7   4       2238.81       2112.04        36.80 o                         
   6   7   4       3438.02       3511.10        54.95 o                         
   7   7   4       2159.23       2125.52        44.12 o                         
   8   7   4        633.17        646.35        30.73 o                         
   9   7   4        990.47        908.64        33.70 o                         
  10   7   4       1628.94       1675.16        45.20 o                         
  11   7   4         83.19         97.98        15.18 o                         
  12   7   4        159.25        101.51        20.80 o                         
  13   7   4        511.43        398.39        42.58 o                         
 -14   8   4        277.04        263.78        25.70 o                         
 -13   8   4        222.93        206.04        29.17 o                         
 -12   8   4        532.17        518.76        33.91 o                         
 -11   8   4        957.36        989.99        42.64 o                         
 -10   8   4        170.18         99.41        16.95 o                         
  -9   8   4        686.88        644.08        39.71 o                         
  -8   8   4          4.23         16.84         9.57 o                         
  -7   8   4          1.85         -5.30         8.10 o                         
  -6   8   4        117.54         95.37        10.98 o                         
  -5   8   4       2357.68       2326.93        39.57 o                         
  -4   8   4        464.89        475.95        21.96 o                         
  -3   8   4        667.10        744.51        19.12 o                         
  -2   8   4       3929.16       4064.51        43.78 o                         
  -1   8   4       1237.07       1341.64        22.09 o                         
   0   8   4        109.72         82.21         7.40 o                         
   1   8   4       1529.46       1570.10        24.30 o                         
   2   8   4        266.56        321.73        12.53 o                         
   3   8   4         60.02         60.20         8.73 o                         
   4   8   4       4994.59       4812.97        66.79 o                         
   5   8   4        262.30        193.88        15.95 o                         
   6   8   4        794.52        788.61        28.42 o                         
   7   8   4       1048.37       1052.59        32.66 o                         
   8   8   4       2955.29       2924.68        65.57 o                         
   9   8   4        410.80        356.72        25.95 o                         
  10   8   4       1720.61       1752.30        46.89 o                         
  11   8   4         70.83         77.64        14.23 o                         
  12   8   4        451.39        460.81        31.03 o                         
  13   8   4        979.17       1071.25        60.59 o                         
 -14   9   4         26.61         44.66        14.14 o                         
 -13   9   4        315.90        320.87        26.01 o                         
 -12   9   4          1.42         -5.40         8.04 o                         
 -11   9   4       1497.60       1590.92        52.63 o                         
 -10   9   4        983.07        994.80        38.29 o                         
  -9   9   4         60.65         52.12        12.42 o                         
  -8   9   4          7.31         17.23         9.80 o                         
  -7   9   4       1574.48       1523.62        54.55 o                         
  -6   9   4         64.93         78.12        12.49 o                         
  -5   9   4        547.20        537.26        20.75 o                         
  -4   9   4         58.11         55.79        12.79 o                         
  -3   9   4        884.01        771.02        23.28 o                         
  -2   9   4        310.61        334.67        14.64 o                         
  -1   9   4        566.99        508.17        22.97 o                         
   0   9   4       2417.80       2559.86        35.57 o                         
   1   9   4         12.55          4.28         5.17 o                         
   2   9   4        105.81        108.08        11.54 o                         
   3   9   4         40.60         28.19         8.78 o                         
   4   9   4        247.86        243.84        17.72 o                         
   5   9   4       3104.43       3042.74        55.62 o                         
   6   9   4        145.52        108.69        14.38 o                         
   7   9   4        743.87        698.35        32.08 o                         
   8   9   4       1678.15       1711.96        43.64 o                         
   9   9   4       4262.59       4355.25        73.76 o                         
  10   9   4        160.18        164.24        18.82 o                         
  11   9   4        745.72        763.83        40.25 o                         
  12   9   4        280.03        286.54        26.15 o                         
  13   9   4       1138.68       1212.20        74.69 o                         
 -13  10   4          0.55         15.22        10.66 o                         
 -12  10   4       1125.24       1191.47        44.78 o                         
 -11  10   4        128.29        128.89        18.10 o                         
 -10  10   4        118.36        119.66        16.57 o                         
  -9  10   4          2.58         -9.88         9.93 o                         
  -8  10   4        735.57        816.62        39.13 o                         
  -7  10   4         76.05         74.41        14.20 o                         
  -6  10   4         52.80         38.11        10.99 o                         
  -5  10   4         10.29         10.21         7.43 o                         
  -4  10   4        319.27        271.18        17.24 o                         
  -3  10   4        465.09        389.34        17.60 o                         
  -2  10   4       1721.37       1632.25        29.14 o                         
  -1  10   4        205.94        182.39        12.26 o                         
   0  10   4       1543.49       1630.88        27.62 o                         
   1  10   4        284.76        279.85        15.80 o                         
   2  10   4       1996.95       1966.34        43.35 o                         
   3  10   4       1569.89       1440.28        41.78 o                         
   4  10   4       6611.45       6673.17        80.34 o                         
   5  10   4        341.03        299.27        20.51 o                         
   6  10   4       1209.16       1190.13        41.08 o                         
   7  10   4         56.39         38.93        11.67 o                         
   8  10   4        888.86        926.89        35.38 o                         
   9  10   4        240.21        227.82        20.98 o                         
  10  10   4       1148.97       1068.51        38.57 o                         
  11  10   4         26.50         17.39        12.90 o                         
  12  10   4         40.74         33.45        12.69 o                         
  13  10   4         93.35         39.07        24.42 o                         
 -13  11   4         62.34         38.96        16.76 o                         
 -12  11   4        281.42        267.52        32.60 o                         
 -11  11   4       1233.16       1232.17        47.22 o                         
 -10  11   4        299.10        273.03        23.20 o                         
  -9  11   4        305.47        321.52        25.01 o                         
  -8  11   4          9.62         -0.35         7.56 o                         
  -7  11   4        665.92        734.18        31.86 o                         
  -6  11   4         22.34          9.11         8.99 o                         
  -5  11   4         75.24         59.08        10.43 o                         
  -4  11   4         59.90         45.72         9.05 o                         
  -3  11   4       3975.23       4008.65        50.68 o                         
  -2  11   4       3935.19       3722.75        50.33 o                         
  -1  11   4       4250.42       4262.66        53.24 o                         
   0  11   4         74.12         98.71        11.56 o                         
   1  11   4        463.31        413.95        30.15 o                         
   2  11   4       6565.94       6489.45        83.69 o                         
   3  11   4       2231.79       2273.01        43.42 o                         
   4  11   4        189.98        161.43        17.28 o                         
   5  11   4       1185.95       1236.69        35.10 o                         
   6  11   4         41.43         31.92        10.26 o                         
   7  11   4          2.21         -2.08         7.53 o                         
   8  11   4         29.34         27.42        10.21 o                         
   9  11   4        244.47        253.21        24.20 o                         
  10  11   4         21.89          8.96         8.09 o                         
  11  11   4         62.39         98.10        18.39 o                         
  12  11   4          9.51         -5.79         8.20 o                         
 -12  12   4        659.36        404.58        78.84 o                         
 -11  12   4         59.27         96.90        22.94 o                         
 -10  12   4        803.99        875.37        42.21 o                         
  -9  12   4        447.47        391.42        29.53 o                         
  -8  12   4        486.92        437.15        32.55 o                         
  -7  12   4        556.14        559.03        30.28 o                         
  -6  12   4       2734.88       2892.69        55.22 o                         
  -5  12   4         86.89        105.74        13.70 o                         
  -4  12   4        489.42        531.46        29.49 o                         
  -3  12   4       1073.22       1028.04        36.50 o                         
  -2  12   4       2562.55       2681.40        52.10 o                         
  -1  12   4        119.54         77.75        14.76 o                         
   0  12   4        437.62        396.44        55.26 o                         
   1  12   4        164.10        124.04        17.07 o                         
   2  12   4        653.98        585.81        56.39 o                         
   3  12   4       1804.58       1742.89        46.62 o                         
   4  12   4        173.61        214.66        24.30 o                         
   5  12   4        687.64        635.35        56.09 o                         
   6  12   4        111.89         87.86        16.81 o                         
   7  12   4        495.27        496.01        33.73 o                         
   8  12   4         79.15         53.62        16.21 o                         
   9  12   4          2.01          3.11         9.45 o                         
  10  12   4          1.98         -5.29         9.75 o                         
  11  12   4        132.77        177.40        20.94 o                         
  12  12   4          8.01         34.18        16.49 o                         
 -12  13   4         64.86        103.26        55.81 o                         
 -11  13   4        405.96        424.97        59.05 o                         
 -10  13   4          0.51         22.14        21.02 o                         
  -9  13   4        206.67        238.53        33.64 o                         
  -8  13   4        138.00        105.74        21.47 o                         
  -7  13   4       2093.29       2093.96        63.99 o                         
  -6  13   4          4.53          5.37        10.23 o                         
  -5  13   4       1392.39       1321.29        49.54 o                         
  -4  13   4       2050.18       1992.87        65.32 o                         
  -3  13   4        144.77        138.00        21.50 o                         
  -2  13   4       2190.96       2044.88        50.79 o                         
  -1  13   4       8055.30       8509.93       110.06 o                         
   0  13   4       3256.41       3413.45        78.15 o                         
   1  13   4        570.17        512.48        34.58 o                         
   2  13   4        777.17        787.67        42.96 o                         
   3  13   4        632.86        598.59        33.83 o                         
   4  13   4         10.64         21.76        11.47 o                         
   5  13   4        337.75        336.79        27.62 o                         
   6  13   4         23.15         23.71        13.21 o                         
   7  13   4          7.68         25.53        13.33 o                         
   8  13   4         39.20         35.54        15.88 o                         
   9  13   4          5.96         -3.71        12.79 o                         
  10  13   4         55.93         96.21        18.25 o                         
  11  13   4        184.89        138.72        17.99 o                         
 -12  14   4         22.61         55.12        18.84 o                         
 -11  14   4        347.51        415.29        59.20 o                         
 -10  14   4        538.71        611.90        91.40 o                         
  -9  14   4         55.53         23.65        23.02 o                         
  -8  14   4        112.81        112.36        22.59 o                         
  -7  14   4          0.90         27.54        17.00 o                         
  -6  14   4       3655.17       3914.22       100.38 o                         
  -5  14   4        337.63        285.56        33.21 o                         
  -4  14   4         70.26         55.39        18.44 o                         
  -3  14   4        408.30        317.15        28.30 o                         
  -2  14   4       1517.95       1508.83        44.19 o                         
  -1  14   4        600.61        594.10        32.77 o                         
   0  14   4       3354.36       3410.46        75.04 o                         
   1  14   4         20.73          7.89        13.61 o                         
   2  14   4       1080.12       1059.98        38.60 o                         
   3  14   4        943.91        969.10        37.51 o                         
   4  14   4       1177.54       1131.68        41.65 o                         
   5  14   4       2516.16       2558.01        75.04 o                         
   6  14   4        246.67        195.97        22.13 o                         
   7  14   4        320.24        293.65        30.21 o                         
   8  14   4        324.72        286.65        28.16 o                         
   9  14   4          0.70         -2.39        12.52 o                         
  10  14   4         28.80         13.54        11.09 o                         
  11  14   4         16.78         15.21        10.77 o                         
 -11  15   4        187.90        211.51        39.29 o                         
 -10  15   4          2.30         14.22        41.51 o                         
  -9  15   4        265.18        260.93        63.49 o                         
  -8  15   4         86.38        111.81        36.63 o                         
  -7  15   4        366.23        313.61        42.66 o                         
  -6  15   4         16.53          7.36        13.31 o                         
  -5  15   4       1019.81        974.33        54.77 o                         
  -4  15   4         40.40         16.73        15.34 o                         
  -3  15   4        211.26        190.50        28.42 o                         
  -2  15   4          8.40          5.09         9.11 o                         
  -1  15   4       3294.39       3495.67        77.85 o                         
   0  15   4       3270.37       3365.86        68.69 o                         
   1  15   4          5.05          9.09        10.53 o                         
   2  15   4        232.70        211.85        21.48 o                         
   3  15   4        429.06        421.25        31.06 o                         
   4  15   4        345.56        341.99        34.81 o                         
   5  15   4          4.61         28.58        12.08 o                         
   6  15   4       1109.28       1152.29        47.40 o                         
   7  15   4       1143.45       1141.51        47.18 o                         
   8  15   4          1.44         -2.27         8.79 o                         
   9  15   4        440.46        462.23        35.45 o                         
  10  15   4          2.62         11.59        16.51 o                         
 -10  16   4        770.43        844.93        83.36 o                         
  -9  16   4        128.42         76.74        34.88 o                         
  -8  16   4         86.88         96.71        24.93 o                         
  -7  16   4         53.85         15.58        20.44 o                         
  -6  16   4        533.55        497.51        59.70 o                         
  -5  16   4         50.49         56.06        20.66 o                         
  -4  16   4          2.86          2.14        12.85 o                         
  -3  16   4          2.05         31.63        15.62 o                         
  -2  16   4          4.73          9.50        14.21 o                         
  -1  16   4        756.02        775.41        61.13 o                         
   0  16   4        256.28        229.43        36.48 o                         
   1  16   4        895.43        972.14        44.75 o                         
   2  16   4        420.72        449.68        36.87 o                         
   3  16   4          6.04        -10.65         9.12 o                         
   4  16   4       1070.37       1116.49        44.10 o                         
   5  16   4       2477.60       2603.43        78.20 o                         
   6  16   4        654.98        643.52        39.67 o                         
   7  16   4         66.16         54.09        23.12 o                         
   8  16   4       2467.61       2634.18        70.40 o                         
   9  16   4          7.37         10.15        14.13 o                         
  10  16   4        481.82        465.88        46.23 o                         
 -10  17   4         22.75         24.42        17.44 o                         
  -9  17   4          7.70         26.02        15.87 o                         
  -8  17   4        151.07        116.93        31.40 o                         
  -7  17   4         40.46         42.91        21.26 o                         
  -6  17   4        352.35        285.00        87.17 o                         
  -5  17   4          2.19        -26.16        17.44 o                         
  -4  17   4          7.14         18.17        20.23 o                         
  -3  17   4         38.88         20.62        13.59 o                         
  -2  17   4          3.32        -16.90        11.26 o                         
  -1  17   4        272.06        250.44        31.38 o                         
   0  17   4          4.42        -10.62        14.60 o                         
   1  17   4        654.27        623.89        48.24 o                         
   2  17   4          0.12         -1.86         8.46 o                         
   3  17   4        428.77        516.87        42.35 o                         
   4  17   4          1.43         -5.89         9.03 o                         
   5  17   4        583.20        541.48        55.83 o                         
   6  17   4        241.57        271.72        26.44 o                         
   7  17   4        665.58        659.72        42.88 o                         
   8  17   4        197.98        225.79        28.56 o                         
   9  17   4        452.57        509.85        54.98 o                         
  -9  18   4          3.14         59.30        21.63 o                         
  -8  18   4         12.42         72.77        17.97 o                         
  -7  18   4        104.98        144.03        30.64 o                         
  -6  18   4          1.72          3.95        12.54 o                         
  -5  18   4         79.24         18.14        32.79 o                         
  -4  18   4         32.81        -17.53        16.15 o                         
  -3  18   4        323.09        320.30        64.15 o                         
  -2  18   4        538.42        643.79        65.31 o                         
  -1  18   4        418.19        456.04        43.33 o                         
   0  18   4        701.89        710.60        54.88 o                         
   1  18   4          7.46          9.83        11.28 o                         
   2  18   4        456.75        448.72        37.20 o                         
   3  18   4         28.52         54.67        25.91 o                         
   4  18   4         59.93         47.44        10.88 o                         
   5  18   4        325.50        303.27        28.30 o                         
   6  18   4        191.04        203.84        37.73 o                         
   7  18   4        412.78        423.45        38.50 o                         
   8  18   4        236.88        242.22        24.24 o                         
  -8  19   4          7.99         36.28        18.14 o                         
  -7  19   4        474.42        510.08        60.96 o                         
  -6  19   4          0.21         23.85        14.29 o                         
  -5  19   4        259.51        296.74        45.09 o                         
  -4  19   4        107.31        105.79        28.30 o                         
  -3  19   4        684.14        694.91        69.09 o                         
  -2  19   4        510.74        617.00        64.68 o                         
  -1  19   4        203.08        224.67        38.22 o                         
   0  19   4        301.79        287.13        51.28 o                         
   1  19   4       1624.75       1660.75        99.08 o                         
   2  19   4        742.36        811.73       121.05 o                         
   3  19   4        261.56        247.33        27.58 o                         
   4  19   4          7.75         23.57        21.55 o                         
   5  19   4        491.55        528.88        42.64 o                         
   6  19   4        125.25        115.12        28.19 o                         
   7  19   4         90.35         91.42        19.53 o                         
  -6  20   4        747.34        769.46       113.02 o                         
  -5  20   4        712.04        798.77       114.42 o                         
  -4  20   4        422.89        412.87        62.46 o                         
  -3  20   4        195.66        181.78        63.84 o                         
  -2  20   4        884.57        799.06        86.51 o                         
  -1  20   4         91.65         56.32        28.95 o                         
   0  20   4        936.87        989.49        72.78 o                         
   1  20   4        292.08        252.10        54.77 o                         
   2  20   4        145.72        155.68        33.49 o                         
   3  20   4       1629.90       1763.12        89.46 o                         
   4  20   4        367.28        412.17        47.56 o                         
   5  20   4          0.02        -18.51        12.34 o                         
   6  20   4        617.80        648.04        75.35 o                         
  -4  21   4        242.04        216.98        53.02 o                         
  -3  21   4       1251.27       1461.49       124.88 o                         
  -2  21   4        599.68        602.02       101.86 o                         
  -1  21   4         89.69         56.51        40.47 o                         
   0  21   4        625.12        529.46        87.21 o                         
   1  21   4        418.43        479.23        88.60 o                         
   2  21   4        370.01        352.95        71.86 o                         
   3  21   4        171.60        201.63        56.51 o                         
   4  21   4        169.13        163.95        60.70 o                         
   0  22   4         78.95         50.93        36.98 o                         
 -15   0   5        754.50        723.81        59.18 o                         
 -13   0   5        259.06        253.20        50.62 o                         
 -11   0   5       2743.08       2760.94        83.32 o                         
  -9   0   5        232.83        191.51        39.55 o                         
  -7   0   5       4909.00       5042.78        93.80 o                         
  -5   0   5         95.22        105.62        14.78 o                         
  -3   0   5       8251.79       8832.19       131.55 o                         
  -1   0   5       1652.14       1868.78        36.19 o                         
   1   0   5       4728.10       5350.65        90.70 o                         
   3   0   5      13645.33      14380.36       234.73 o                         
   5   0   5       4766.80       5275.03       113.71 o                         
   7   0   5       4484.05       4608.06        67.61 o                         
   9   0   5       2797.93       2759.64        71.23 o                         
  11   0   5         32.44         42.70        14.58 o                         
  13   0   5       1286.54       1168.60        58.82 o                         
 -15   1   5          9.31          9.69         7.91 o                         
 -14   1   5         18.37         16.82        18.90 o                         
 -13   1   5         90.21         76.71        13.55 o                         
 -12   1   5       1241.43       1304.57        56.09 o                         
 -11   1   5         81.34         81.44        14.10 o                         
 -10   1   5        406.54        433.40        27.74 o                         
  -9   1   5         10.87          7.93         9.32 o                         
  -8   1   5         66.48         57.93        12.49 o                         
  -7   1   5       1006.89        895.21        25.65 o                         
  -6   1   5       1225.51        925.51        22.18 o                         
  -5   1   5       2884.71       3028.91        37.46 o                         
  -4   1   5       2810.24       2569.30        31.90 o                         
  -3   1   5       1736.87       1776.70        23.67 o                         
  -2   1   5       2539.59       2475.54        23.53 o                         
  -1   1   5       4971.22       5112.67        33.21 o                         
   0   1   5        333.90        407.21         9.30 o                         
   1   1   5          7.19          2.74         5.32 o                         
   2   1   5       1934.82       1976.70        35.92 o                         
   3   1   5        325.24        281.18        27.46 o                         
   4   1   5       7945.94       8647.67       120.79 o                         
   5   1   5        408.66        400.70        31.01 o                         
   6   1   5        559.62        535.93        28.33 o                         
   7   1   5        682.34        609.64        20.84 o                         
   8   1   5       4606.81       4603.30        67.53 o                         
   9   1   5        155.93        155.58        21.79 o                         
  10   1   5        458.64        488.10        27.80 o                         
  11   1   5        568.89        587.20        31.59 o                         
  12   1   5        534.24        535.22        34.38 o                         
  13   1   5          0.43          0.42         8.10 o                         
  14   1   5        775.93        766.53        74.58 o                         
 -15   2   5         55.13         39.14         9.81 o                         
 -14   2   5         12.44         12.53         9.71 o                         
 -13   2   5         10.29         34.18        11.60 o                         
 -12   2   5        999.47       1057.30        41.09 o                         
 -11   2   5        871.44        766.55        37.00 o                         
 -10   2   5         67.62         50.64        12.06 o                         
  -9   2   5        148.82        130.16        16.00 o                         
  -8   2   5       1787.29       1655.00        39.57 o                         
  -7   2   5        368.37        313.66        17.67 o                         
  -6   2   5        148.96        138.48        12.09 o                         
  -5   2   5       1769.19       1698.94        27.74 o                         
  -4   2   5       3667.56       4209.56        47.13 o                         
  -3   2   5          6.92         12.16         4.70 o                         
  -2   2   5       2375.32       2750.74        25.82 o                         
  -1   2   5       1206.97       1212.70        16.32 o                         
   0   2   5        924.76        946.61        15.89 o                         
   1   2   5        501.51        493.37        10.45 o                         
   2   2   5       7638.71       8389.23        77.54 o                         
   3   2   5       6536.34       6680.22       111.29 o                         
   4   2   5       5162.53       5622.50        88.92 o                         
   5   2   5        397.17        400.90        14.14 o                         
   6   2   5        214.03        218.60        11.05 o                         
   7   2   5        425.94        447.93        15.77 o                         
   8   2   5       1709.84       1600.65        36.16 o                         
   9   2   5       1740.09       1731.05        50.44 o                         
  10   2   5         71.45         70.32        13.43 o                         
  11   2   5         10.66         15.89        14.91 o                         
  12   2   5         93.95         87.26        13.55 o                         
  13   2   5        469.86        478.65        33.82 o                         
  14   2   5        209.20        115.81        32.09 o                         
 -15   3   5        251.49        241.42        31.29 o                         
 -14   3   5         77.24         80.13        12.46 o                         
 -13   3   5          6.01          2.47         9.91 o                         
 -12   3   5       1244.56       1360.39        43.16 o                         
 -11   3   5        993.48       1022.41        37.09 o                         
 -10   3   5        418.64        524.02        30.28 o                         
  -9   3   5        555.31        533.69        30.32 o                         
  -8   3   5       2564.70       2428.99        48.28 o                         
  -7   3   5       1954.42       1937.79        34.60 o                         
  -6   3   5       6134.21       6226.76        62.69 o                         
  -5   3   5       1197.26       1228.44        23.86 o                         
  -4   3   5       1931.12       2136.90        31.02 o                         
  -3   3   5       2924.89       3050.63        36.32 o                         
  -2   3   5       1351.57       1334.82        21.39 o                         
  -1   3   5       3240.07       3167.94        29.04 o                         
   0   3   5       6528.49       6724.34        49.32 o                         
   1   3   5        896.78        818.99        13.43 o                         
   2   3   5        711.29        601.97        11.59 o                         
   3   3   5       5478.19       5930.71        61.50 o                         
   4   3   5        919.29        758.06        14.12 o                         
   5   3   5        437.48        410.45        14.01 o                         
   6   3   5       3163.70       3203.99        37.43 o                         
   7   3   5       7381.44       7438.23        68.42 o                         
   8   3   5        104.26         83.69        15.60 o                         
   9   3   5        596.10        500.25        25.44 o                         
  10   3   5         22.87         21.76        11.10 o                         
  11   3   5         18.54          6.64         7.51 o                         
  12   3   5         87.24         91.31        15.83 o                         
  13   3   5        139.53        105.11        15.46 o                         
  14   3   5       1265.32       1244.51       108.84 o                         
 -15   4   5         92.51         73.96        40.13 o                         
 -14   4   5         77.14         79.35        15.03 o                         
 -13   4   5        543.50        534.90        34.43 o                         
 -12   4   5        188.96        130.91        17.54 o                         
 -11   4   5         20.73         22.29         9.30 o                         
 -10   4   5        145.16        114.76        19.66 o                         
  -9   4   5       3503.21       3657.22        63.17 o                         
  -8   4   5         23.79         13.36        10.71 o                         
  -7   4   5       2338.38       2320.71        40.48 o                         
  -6   4   5        997.73       1078.99        24.92 o                         
  -5   4   5       4416.76       4381.88        48.36 o                         
  -4   4   5        279.22        311.93        15.34 o                         
  -3   4   5       6835.67       7316.65        63.59 o                         
  -2   4   5       5554.69       5830.75        47.58 o                         
  -1   4   5      14850.55      15975.39       145.91 o                         
   0   4   5        651.05        506.97        13.87 o                         
   1   4   5        252.30        178.50         8.03 o                         
   2   4   5       1332.64       1225.00        18.29 o                         
   3   4   5       1446.90       1290.72        19.26 o                         
   4   4   5         78.76         88.95         7.28 o                         
   5   4   5       3942.90       3974.18        41.35 o                         
   6   4   5         74.14         69.02         8.23 o                         
   7   4   5        642.01        574.07        24.18 o                         
   8   4   5        189.85        181.41        16.36 o                         
   9   4   5       3616.56       3677.97        61.31 o                         
  10   4   5         45.38          6.04         9.47 o                         
  11   4   5        127.08        138.45        16.79 o                         
  12   4   5         91.43         87.79        20.50 o                         
  13   4   5       1206.35       1239.36        49.47 o                         
  14   4   5          4.51         20.93        18.14 o                         
 -15   5   5         62.24         -2.00        32.09 o                         
 -14   5   5         16.53         36.18        10.49 o                         
 -13   5   5        234.17        260.59        26.47 o                         
 -12   5   5       1668.98       1792.95        50.17 o                         
 -11   5   5         25.18         25.73        11.08 o                         
 -10   5   5        110.58         96.51        14.48 o                         
  -9   5   5        162.97        163.47        27.87 o                         
  -8   5   5       5041.26       5060.05        72.98 o                         
  -7   5   5         16.99          7.82         7.30 o                         
  -6   5   5      11153.80      11177.74       102.52 o                         
  -5   5   5        181.12        212.28        12.77 o                         
  -4   5   5        693.70        564.75        25.88 o                         
  -3   5   5        580.56        628.02        16.97 o                         
  -2   5   5       2702.38       3083.26        33.75 o                         
  -1   5   5          2.19         14.81         4.74 o                         
   0   5   5      17448.31      18354.42       120.21 o                         
   1   5   5       1744.47       1801.69        26.29 o                         
   2   5   5       1065.77       1083.30        18.28 o                         
   3   5   5        917.13        977.86        18.86 o                         
   4   5   5       5554.46       5529.79        55.69 o                         
   5   5   5       1167.38       1180.11        22.39 o                         
   6   5   5         10.12          5.79         5.84 o                         
   7   5   5        771.86        759.91        26.55 o                         
   8   5   5       6236.55       6381.58        81.38 o                         
   9   5   5        417.98        365.64        40.34 o                         
  10   5   5        165.59        130.83        18.20 o                         
  11   5   5        122.05        127.78        18.01 o                         
  12   5   5        158.13        154.48        22.47 o                         
  13   5   5        133.48        117.33        15.38 o                         
 -14   6   5          1.89         11.06         8.99 o                         
 -13   6   5       1181.79       1208.72        43.46 o                         
 -12   6   5        431.63        459.87        31.12 o                         
 -11   6   5        383.83        375.69        27.86 o                         
 -10   6   5        179.25        154.55        17.87 o                         
  -9   6   5       1748.58       1660.05        42.81 o                         
  -8   6   5        905.50        933.58        32.45 o                         
  -7   6   5       3199.17       3172.12        57.26 o                         
  -6   6   5        431.35        343.46        17.78 o                         
  -5   6   5       1038.84       1024.36        25.14 o                         
  -4   6   5        280.66        268.44        14.26 o                         
  -3   6   5         35.14         10.59         5.18 o                         
  -2   6   5        364.10        372.90        11.95 o                         
  -1   6   5       7339.74       7811.84        68.50 o                         
   0   6   5       7334.02       7246.57        60.69 o                         
   1   6   5       1285.56       1286.93        23.52 o                         
   2   6   5         26.88         37.18         6.16 o                         
   3   6   5       2490.52       2457.07        33.86 o                         
   4   6   5       2345.06       2256.25        37.58 o                         
   5   6   5       5009.18       4815.68        51.13 o                         
   6   6   5        798.18        719.54        25.61 o                         
   7   6   5        958.38        914.62        30.52 o                         
   8   6   5       1351.53       1330.78        49.14 o                         
   9   6   5        547.53        626.17        38.44 o                         
  10   6   5        177.07        174.10        21.22 o                         
  11   6   5         10.07         23.23         9.60 o                         
  12   6   5         41.04         32.23        14.23 o                         
  13   6   5       1162.16       1172.76        43.58 o                         
 -14   7   5         51.14         41.81        15.05 o                         
 -13   7   5        162.76        150.15        18.24 o                         
 -12   7   5        629.09        625.75        36.27 o                         
 -11   7   5        673.61        603.38        33.97 o                         
 -10   7   5        139.07        118.35        15.40 o                         
  -9   7   5        157.59        116.44        16.39 o                         
  -8   7   5         69.01         63.48        12.74 o                         
  -7   7   5        931.39        890.41        31.63 o                         
  -6   7   5        278.22        262.18        16.43 o                         
  -5   7   5         35.41         29.86         7.99 o                         
  -4   7   5        889.79        892.51        21.16 o                         
  -3   7   5       1990.51       1871.15        28.20 o                         
  -2   7   5       2910.56       3033.57        39.84 o                         
  -1   7   5       8098.13       8289.27        74.43 o                         
   0   7   5        451.41        393.15        14.79 o                         
   1   7   5         38.13         49.90         8.03 o                         
   2   7   5        883.31        856.68        18.37 o                         
   3   7   5       3971.91       3786.13        42.41 o                         
   4   7   5       7995.65       8079.64        81.00 o                         
   5   7   5        311.65        287.39        18.28 o                         
   6   7   5         30.17         36.57        10.11 o                         
   7   7   5       1449.01       1427.21        36.35 o                         
   8   7   5        696.58        728.09        35.62 o                         
   9   7   5         14.50         12.83        11.04 o                         
  10   7   5        823.00        781.35        35.61 o                         
  11   7   5         21.53          6.65         8.80 o                         
  12   7   5        306.54        295.43        24.41 o                         
  13   7   5         40.98         56.89        11.70 o                         
 -14   8   5         32.87        -10.27        14.34 o                         
 -13   8   5        131.62        168.96        21.91 o                         
 -12   8   5          1.00          0.82         8.77 o                         
 -11   8   5        128.48        146.64        16.40 o                         
 -10   8   5        213.15        207.49        20.13 o                         
  -9   8   5        792.36        840.76        38.74 o                         
  -8   8   5        110.25        103.38        14.95 o                         
  -7   8   5       1147.97       1186.57        39.09 o                         
  -6   8   5        167.15        154.53        13.18 o                         
  -5   8   5        317.86        275.53        15.80 o                         
  -4   8   5        153.44        148.59        14.47 o                         
  -3   8   5        939.93        921.56        25.55 o                         
  -2   8   5         99.53        102.94         8.16 o                         
  -1   8   5         48.55         84.21         9.66 o                         
   0   8   5       4498.48       4541.82        65.41 o                         
   1   8   5         19.30         21.64         6.44 o                         
   2   8   5        234.06        230.71        11.98 o                         
   3   8   5       4050.93       3931.02        52.73 o                         
   4   8   5       1213.63       1145.47        29.16 o                         
   5   8   5          5.12          6.05         8.33 o                         
   6   8   5       1175.33       1170.16        37.13 o                         
   7   8   5       1889.28       1898.29        42.90 o                         
   8   8   5         37.20         52.60        14.20 o                         
   9   8   5        959.71        990.74        35.49 o                         
  10   8   5        267.95        252.35        22.06 o                         
  11   8   5        542.84        557.25        36.58 o                         
  12   8   5        310.76        313.84        25.75 o                         
  13   8   5        585.30        647.95        68.71 o                         
 -14   9   5        421.01        627.84        92.09 o                         
 -13   9   5         23.81         25.52        15.15 o                         
 -12   9   5        421.21        382.73        34.18 o                         
 -11   9   5        723.99        722.06        46.39 o                         
 -10   9   5        367.06        362.12        29.91 o                         
  -9   9   5          5.89         17.80         8.43 o                         
  -8   9   5        797.24        876.56        41.13 o                         
  -7   9   5         25.71         19.95        10.67 o                         
  -6   9   5        815.93        736.37        29.18 o                         
  -5   9   5       2718.80       2656.45        41.01 o                         
  -4   9   5       1995.84       1922.85        36.65 o                         
  -3   9   5         32.61         33.24         8.93 o                         
  -2   9   5       2335.68       2229.27        31.28 o                         
  -1   9   5          0.07         -8.42         5.61 o                         
   0   9   5       1739.67       1855.41        40.90 o                         
   1   9   5        496.08        509.37        23.78 o                         
   2   9   5       1104.97       1024.10        25.39 o                         
   3   9   5        306.47        326.26        18.79 o                         
   4   9   5       1989.06       1940.94        39.04 o                         
   5   9   5       2487.67       2479.74        46.40 o                         
   6   9   5        157.80        136.15        16.33 o                         
   7   9   5        227.46        208.93        18.77 o                         
   8   9   5       1056.33       1074.91        35.65 o                         
   9   9   5         67.21         58.77        12.15 o                         
  10   9   5        837.84        854.13        36.72 o                         
  11   9   5          1.06         -3.94         8.62 o                         
  12   9   5        944.36        959.67        44.58 o                         
 -13  10   5         92.90         81.53        18.39 o                         
 -12  10   5          0.83          6.98        29.27 o                         
 -11  10   5       4099.49       4368.20        96.59 o                         
 -10  10   5        936.53       1039.48        42.57 o                         
  -9  10   5        662.95        674.58        35.84 o                         
  -8  10   5        115.24         97.89        13.84 o                         
  -7  10   5       3193.30       3433.77        64.88 o                         
  -6  10   5        145.48        143.52        15.80 o                         
  -5  10   5         10.13          5.54         7.25 o                         
  -4  10   5          0.07        -11.57         7.71 o                         
  -3  10   5         42.55         68.59         9.16 o                         
  -2  10   5        187.25        184.15        11.95 o                         
  -1  10   5          8.95         12.36         7.83 o                         
   0  10   5        108.20        112.64        15.56 o                         
   1  10   5       1033.59       1128.45        34.18 o                         
   2  10   5       3117.15       3036.63        49.98 o                         
   3  10   5       4585.43       4472.17        71.48 o                         
   4  10   5        672.78        640.90        26.32 o                         
   5  10   5        753.50        700.77        30.31 o                         
   6  10   5        112.17        117.56        14.91 o                         
   7  10   5       3908.03       4116.53        67.48 o                         
   8  10   5       1015.37       1008.57        36.48 o                         
   9  10   5       1118.76       1088.18        41.48 o                         
  10  10   5         45.29         30.50        14.64 o                         
  11  10   5        583.51        556.83        41.23 o                         
  12  10   5         85.53         78.26        21.28 o                         
 -13  11   5          2.01         16.76        19.22 o                         
 -12  11   5        590.92        541.10        66.38 o                         
 -11  11   5       2217.90       2349.68       111.23 o                         
 -10  11   5        506.68        602.37        51.26 o                         
  -9  11   5         73.43         44.22        10.87 o                         
  -8  11   5         21.59         16.94        13.62 o                         
  -7  11   5         13.90         -3.56         8.52 o                         
  -6  11   5       5131.83       5245.62        81.56 o                         
  -5  11   5        585.32        516.62        27.28 o                         
  -4  11   5         91.91         71.93        13.16 o                         
  -3  11   5        262.32        280.21        27.35 o                         
  -2  11   5       2218.93       2187.21        48.14 o                         
  -1  11   5        569.46        493.33        31.37 o                         
   0  11   5        151.42        128.89        18.33 o                         
   1  11   5        233.82        194.41        19.05 o                         
   2  11   5        374.88        387.35        25.18 o                         
   3  11   5        621.55        651.72        33.68 o                         
   4  11   5       1316.40       1250.43        40.20 o                         
   5  11   5        109.47         86.69        15.86 o                         
   6  11   5        121.51         97.85        22.64 o                         
   7  11   5       2481.58       2610.19        61.92 o                         
   8  11   5        531.50        530.99        45.17 o                         
   9  11   5         51.83         50.38        14.30 o                         
  10  11   5        554.76        486.15        34.69 o                         
  11  11   5          0.57        -14.09         9.39 o                         
  12  11   5        203.64        183.57        54.74 o                         
 -12  12   5         25.74         36.24        22.29 o                         
 -11  12   5       1482.30       1279.58        88.78 o                         
 -10  12   5        345.62        314.96        48.49 o                         
  -9  12   5         78.66         44.04        47.09 o                         
  -8  12   5        785.42        856.78        52.38 o                         
  -7  12   5       3269.11       3182.89        88.36 o                         
  -6  12   5        167.71        157.70        24.96 o                         
  -5  12   5       2386.85       2166.37        67.81 o                         
  -4  12   5        870.92        848.94        35.11 o                         
  -3  12   5       1629.72       1621.59        43.87 o                         
  -2  12   5         94.51        123.69        17.07 o                         
  -1  12   5       1435.03       1454.66        46.24 o                         
   0  12   5         14.26          7.75        12.46 o                         
   1  12   5         62.57         69.89        16.59 o                         
   2  12   5        694.73        712.62        40.35 o                         
   3  12   5       2088.27       2096.83        51.26 o                         
   4  12   5          2.64         12.97        11.62 o                         
   5  12   5        217.61        169.28        23.78 o                         
   6  12   5        152.81        169.45        21.24 o                         
   7  12   5         43.20         67.42        15.23 o                         
   8  12   5        568.64        623.12        47.74 o                         
   9  12   5        326.37        431.42        36.99 o                         
  10  12   5        346.93        360.40        30.53 o                         
  11  12   5         12.57         21.87        13.16 o                         
 -12  13   5        202.75        213.47        40.99 o                         
 -11  13   5         53.24        125.69        55.12 o                         
 -10  13   5         60.21         82.38        30.07 o                         
  -9  13   5        153.81         98.23        33.67 o                         
  -8  13   5        475.37        431.58        55.41 o                         
  -7  13   5         55.68         54.46        41.16 o                         
  -6  13   5        784.85        819.78        49.11 o                         
  -5  13   5        436.37        349.36        35.45 o                         
  -4  13   5       2344.38       2279.84        60.36 o                         
  -3  13   5          1.66         -6.74         8.97 o                         
  -2  13   5       3459.92       3486.40        66.00 o                         
  -1  13   5        484.09        440.98        29.15 o                         
   0  13   5       2523.91       2463.34        55.20 o                         
   1  13   5         42.33         20.54        11.56 o                         
   2  13   5       1020.01       1072.53        38.13 o                         
   3  13   5        121.84        138.34        18.86 o                         
   4  13   5       1140.43       1158.17        41.06 o                         
   5  13   5       1502.67       1504.21        51.57 o                         
   6  13   5          1.98          0.33        10.13 o                         
   7  13   5        495.90        542.00        36.16 o                         
   8  13   5        126.90        164.10        33.05 o                         
   9  13   5        531.33        555.00        37.73 o                         
  10  13   5          2.67         18.48        10.61 o                         
  11  13   5          0.87        -16.24        10.82 o                         
 -10  14   5       1192.25       1311.13        88.68 o                         
  -9  14   5        310.45        322.96        50.95 o                         
  -8  14   5       1074.05       1139.14        90.01 o                         
  -7  14   5       1244.17       1232.90        83.72 o                         
  -6  14   5        243.14        228.51        81.98 o                         
  -5  14   5       1576.25       1611.28        65.08 o                         
  -4  14   5         94.42         62.67        20.47 o                         
  -3  14   5        717.45        663.02        38.96 o                         
  -2  14   5         10.91          2.94        14.36 o                         
  -1  14   5       4445.85       4578.67        83.24 o                         
   0  14   5         28.66         20.44        13.03 o                         
   1  14   5       2235.01       2344.60        72.76 o                         
   2  14   5        236.59        219.64        22.62 o                         
   3  14   5       1738.54       1837.87        51.14 o                         
   4  14   5        142.07        146.21        20.08 o                         
   5  14   5        495.85        503.14        34.62 o                         
   6  14   5          1.66          5.96        11.05 o                         
   7  14   5         99.44         42.54        14.80 o                         
   8  14   5          0.00         32.08        12.30 o                         
   9  14   5        723.63        816.97        57.90 o                         
  10  14   5        360.35        318.31        37.64 o                         
 -11  15   5        181.43        164.65        40.47 o                         
 -10  15   5        216.85        113.27        76.74 o                         
  -9  15   5          7.99         22.96        24.24 o                         
  -8  15   5        978.77        993.58        86.53 o                         
  -7  15   5        613.23        601.94        66.63 o                         
  -6  15   5        167.71        207.31        37.74 o                         
  -5  15   5        701.06        665.89        67.24 o                         
  -4  15   5        630.09        549.70        78.14 o                         
  -3  15   5         59.60         74.20        20.32 o                         
  -2  15   5        238.79        188.52        20.66 o                         
  -1  15   5       4034.00       4092.36        76.73 o                         
   0  15   5       1149.42       1231.41        50.04 o                         
   1  15   5        129.20        138.47        18.88 o                         
   2  15   5        903.09        864.00        41.35 o                         
   3  15   5          0.14         14.81        11.54 o                         
   4  15   5        472.44        454.18        32.40 o                         
   5  15   5       1590.18       1556.79        63.10 o                         
   6  15   5        834.72        784.81        50.58 o                         
   7  15   5          4.13          4.80         9.82 o                         
   8  15   5        738.44        782.18        46.70 o                         
   9  15   5         12.50         12.91        14.06 o                         
  10  15   5         11.08         17.24        16.33 o                         
 -10  16   5        161.68         43.26        39.07 o                         
  -9  16   5         33.11         18.76        17.67 o                         
  -8  16   5       1376.34       1544.95        91.33 o                         
  -7  16   5         56.17         70.40        28.82 o                         
  -6  16   5        200.99        191.88        45.70 o                         
  -5  16   5          3.77         -2.94        16.72 o                         
  -4  16   5         61.93          5.49        21.42 o                         
  -3  16   5        244.86        154.31        34.85 o                         
  -2  16   5          5.79         -0.35        20.58 o                         
  -1  16   5        546.49        613.80        48.49 o                         
   0  16   5        766.98        816.71        46.10 o                         
   1  16   5          3.83          5.87         9.25 o                         
   2  16   5         93.50         88.78        20.81 o                         
   3  16   5        285.78        343.84        28.58 o                         
   4  16   5       1221.32       1253.42        45.94 o                         
   5  16   5        529.90        601.68        39.26 o                         
   6  16   5          2.53          2.07         9.63 o                         
   7  16   5       1276.89       1276.37        47.97 o                         
   8  16   5        102.23         74.54        26.66 o                         
   9  16   5       1404.99       1548.53        87.91 o                         
  -9  17   5        228.90        158.82        33.68 o                         
  -8  17   5        167.92        205.81        55.12 o                         
  -7  17   5        234.70        221.16        51.63 o                         
  -6  17   5          3.48         -4.17        25.12 o                         
  -5  17   5       1308.51       1292.93        79.76 o                         
  -4  17   5        274.52        261.13        43.49 o                         
  -3  17   5       3527.99       3458.11       124.85 o                         
  -2  17   5        177.33        215.04        38.70 o                         
  -1  17   5       3550.31       3700.37       155.90 o                         
   0  17   5        508.35        504.60        45.77 o                         
   1  17   5        149.28        160.25        19.30 o                         
   2  17   5         30.64         23.42         9.28 o                         
   3  17   5          7.36         14.41        10.58 o                         
   4  17   5         84.09        101.05        21.90 o                         
   5  17   5         36.68         30.92        10.93 o                         
   6  17   5        148.52        130.55        28.83 o                         
   7  17   5          3.77         10.03        18.74 o                         
   8  17   5        770.86        807.69        48.15 o                         
  -9  18   5         95.64         78.14        21.63 o                         
  -8  18   5         88.42        106.52        27.83 o                         
  -7  18   5        238.88        260.68        90.66 o                         
  -6  18   5        470.00        515.44        63.64 o                         
  -5  18   5        192.23        194.30        39.77 o                         
  -4  18   5         10.58         42.00        21.01 o                         
  -3  18   5         14.66        -24.42        16.28 o                         
  -2  18   5         16.88         52.76        23.47 o                         
  -1  18   5        282.21        215.80        41.42 o                         
   0  18   5        375.67        327.21        47.98 o                         
   1  18   5        470.80        479.78        53.08 o                         
   2  18   5        116.34        140.81        33.43 o                         
   3  18   5        276.65        327.54        39.66 o                         
   4  18   5         51.63         59.89        13.96 o                         
   5  18   5         18.04         10.85        16.99 o                         
   6  18   5        601.71        576.86        40.47 o                         
   7  18   5        217.14        211.17        38.53 o                         
   8  18   5          0.00          0.18        12.86 o                         
  -7  19   5         96.68        175.02        35.58 o                         
  -6  19   5        643.08        612.31        69.90 o                         
  -5  19   5        437.80        434.77        57.14 o                         
  -4  19   5         12.42          8.02        17.79 o                         
  -3  19   5       1786.51       2040.96        97.59 o                         
  -2  19   5        784.94        914.72        78.97 o                         
  -1  19   5        112.04        158.61        76.40 o                         
   0  19   5        470.00        457.89        55.98 o                         
   1  19   5        661.07        594.99        62.94 o                         
   2  19   5        326.28        317.80        37.42 o                         
   3  19   5        237.67        222.83        32.62 o                         
   4  19   5         17.27          6.76        11.08 o                         
   5  19   5        394.09        372.14        34.30 o                         
   6  19   5        296.65        270.83        31.92 o                         
  -6  20   5        243.74        219.77        46.74 o                         
  -5  20   5        564.43        582.22        65.56 o                         
  -4  20   5        151.34        146.09        30.48 o                         
  -3  20   5       1509.95       1462.16        83.02 o                         
  -2  20   5        258.87        183.10        36.37 o                         
  -1  20   5        808.53        885.89        87.72 o                         
   0  20   5          1.12         18.42        31.74 o                         
   1  20   5        190.07        170.93        51.63 o                         
   2  20   5       1049.86       1233.16       116.86 o                         
   3  20   5        349.67        441.11        56.29 o                         
   4  20   5         31.47         31.35        20.22 o                         
   5  20   5         87.98         44.51        16.46 o                         
  -3  21   5         52.48        131.16        40.47 o                         
  -2  21   5        232.15        164.38        41.56 o                         
  -1  21   5         34.30         31.77        24.77 o                         
   0  21   5        555.11        475.75        58.21 o                         
   1  21   5          0.03         17.37        26.51 o                         
   2  21   5        411.52        352.65        50.60 o                         
   3  21   5        280.93        351.56        73.95 o                         
 -14   0   6       1212.63       1214.00        83.97 o                         
 -12   0   6       1379.63       1525.07        77.64 o                         
 -10   0   6          3.38          8.64        13.00 o                         
  -8   0   6       2362.31       2341.46        66.26 o                         
  -6   0   6       1093.03       1259.62        37.07 o                         
  -4   0   6      16739.84      19115.98       182.33 o                         
  -2   0   6       3594.25       3907.47        45.86 o                         
   0   0   6         19.81         28.76         6.07 o                         
   2   0   6       1537.78       1541.72        64.19 o                         
   4   0   6       1584.75       1507.61        54.51 o                         
   6   0   6        281.81        236.95        31.66 o                         
   8   0   6       5811.41       5733.85       101.39 o                         
  10   0   6        140.32        107.29        28.91 o                         
  12   0   6       2124.97       2211.17        86.93 o                         
 -15   1   6          3.91         -0.18        16.11 o                         
 -14   1   6          3.28         -5.15        19.64 o                         
 -13   1   6        581.09        768.56        45.40 o                         
 -12   1   6        457.19        415.27        28.58 o                         
 -11   1   6        957.53        943.16        36.81 o                         
 -10   1   6       2440.00       2588.37        54.39 o                         
  -9   1   6        122.32        110.89        15.21 o                         
  -8   1   6        706.92        643.09        29.49 o                         
  -7   1   6        393.12        316.58        17.23 o                         
  -6   1   6       1335.14       1264.72        28.00 o                         
  -5   1   6        568.17        612.56        17.67 o                         
  -4   1   6        293.13        303.19        15.55 o                         
  -3   1   6        148.18        118.92         9.95 o                         
  -2   1   6          1.25          9.43         3.73 o                         
  -1   1   6       5155.26       5482.15        43.39 o                         
   0   1   6        335.04        298.52         8.82 o                         
   1   1   6       9245.10      10123.76        67.28 o                         
   2   1   6       2848.45       3269.95       100.46 o                         
   3   1   6       6383.42       6739.96        85.13 o                         
   4   1   6         45.01         33.32        10.79 o                         
   5   1   6         20.18          2.39        10.02 o                         
   6   1   6          6.12          4.89        11.33 o                         
   7   1   6       2497.21       2536.13        32.78 o                         
   8   1   6         24.55         19.04         9.17 o                         
   9   1   6       1174.22       1152.53        32.45 o                         
  10   1   6          9.88         21.87         9.26 o                         
  11   1   6         30.65          5.07        12.12 o                         
  12   1   6        124.87        129.85        15.88 o                         
  13   1   6       3902.74       4268.06        83.45 o                         
 -15   2   6        287.00        417.84        76.74 o                         
 -14   2   6         30.21         15.87        14.37 o                         
 -13   2   6        249.19        248.78        27.32 o                         
 -12   2   6       1817.04       1993.38        51.82 o                         
 -11   2   6       1756.86       1887.92        48.64 o                         
 -10   2   6          2.65         -5.76         8.34 o                         
  -9   2   6        176.10        174.08        17.73 o                         
  -8   2   6       1634.80       1677.66        40.04 o                         
  -7   2   6       2179.77       1990.62        35.32 o                         
  -6   2   6         46.78         16.60         7.59 o                         
  -5   2   6       4295.85       4734.78        49.98 o                         
  -4   2   6       1531.39       1449.44        26.95 o                         
  -3   2   6        207.92        210.20        10.85 o                         
  -2   2   6        423.09        295.56        10.92 o                         
  -1   2   6        948.02       1071.49        21.97 o                         
   0   2   6       1421.87       1588.76        19.24 o                         
   1   2   6        430.66        423.00         9.95 o                         
   2   2   6        708.06        666.70        29.06 o                         
   3   2   6          1.02         -3.49         7.64 o                         
   4   2   6       5315.42       5536.77        79.91 o                         
   5   2   6        667.32        503.04        25.19 o                         
   6   2   6        363.23        341.11        13.53 o                         
   7   2   6        174.46        174.01        11.02 o                         
   8   2   6       3526.07       3446.07        67.60 o                         
   9   2   6          4.33          5.70         8.65 o                         
  10   2   6         51.70         55.02        11.01 o                         
  11   2   6         12.15          2.78         9.47 o                         
  12   2   6        224.99        225.53        20.20 o                         
  13   2   6        411.56        425.62        28.80 o                         
 -15   3   6         23.42         47.13        15.81 o                         
 -14   3   6         10.72        -15.32        19.23 o                         
 -13   3   6        509.30        556.34        36.10 o                         
 -12   3   6         82.13         90.02        16.38 o                         
 -11   3   6       1194.64       1282.05        40.26 o                         
 -10   3   6       1478.81       1505.03        41.62 o                         
  -9   3   6       1153.54       1062.71        33.99 o                         
  -8   3   6         80.35         67.66        12.68 o                         
  -7   3   6       5438.61       5566.79        62.36 o                         
  -6   3   6       6248.19       6256.43        63.67 o                         
  -5   3   6        467.02        453.30        23.09 o                         
  -4   3   6         53.03         31.32         6.31 o                         
  -3   3   6      10393.05      10232.22        76.11 o                         
  -2   3   6       3599.96       3803.30        38.04 o                         
  -1   3   6       5348.54       5675.05        55.75 o                         
   0   3   6          2.64         16.28         3.90 o                         
   1   3   6         84.26        131.69         7.29 o                         
   2   3   6         80.77         86.35         6.82 o                         
   3   3   6       4362.75       4351.14        46.78 o                         
   4   3   6       2325.04       2378.92        33.64 o                         
   5   3   6       1493.35       1484.31        24.11 o                         
   6   3   6        802.99        821.07        17.84 o                         
   7   3   6        137.93        129.38        10.51 o                         
   8   3   6         25.94         18.88         8.74 o                         
   9   3   6        755.24        776.33        35.17 o                         
  10   3   6       1584.16       1512.77        42.42 o                         
  11   3   6        336.43        298.52        22.34 o                         
  12   3   6         10.33         19.90         8.37 o                         
  13   3   6         39.45         39.93        13.70 o                         
 -15   4   6        218.65        141.12        32.09 o                         
 -14   4   6        147.60        137.19        22.41 o                         
 -13   4   6          0.05          7.13        14.39 o                         
 -12   4   6        637.11        652.42        43.06 o                         
 -11   4   6        119.09        112.03        15.65 o                         
 -10   4   6        197.01        167.08        18.17 o                         
  -9   4   6          6.43          4.16         9.76 o                         
  -8   4   6        455.85        472.28        26.22 o                         
  -7   4   6         70.82         57.51         9.96 o                         
  -6   4   6       1013.74        943.12        31.12 o                         
  -5   4   6          5.19         -5.88         5.43 o                         
  -4   4   6       2018.08       1930.11        28.31 o                         
  -3   4   6        134.42        102.97         7.70 o                         
  -2   4   6      15008.22      14985.36       110.63 o                         
  -1   4   6        277.60        288.36        10.86 o                         
   0   4   6       1428.14       1441.46        18.94 o                         
   1   4   6       2407.07       2631.16        27.97 o                         
   2   4   6      14554.54      15563.65       103.17 o                         
   3   4   6        850.20        931.35        17.25 o                         
   4   4   6       3067.45       3103.74        36.63 o                         
   5   4   6        819.12        872.04        18.23 o                         
   6   4   6       3865.40       3896.57        50.13 o                         
   7   4   6          0.16        -10.53         7.02 o                         
   8   4   6       1072.53       1123.00        33.40 o                         
   9   4   6        166.44        182.10        24.18 o                         
  10   4   6         28.25         23.29         8.91 o                         
  11   4   6         93.60         93.74        14.14 o                         
  12   4   6          1.63         -0.01         9.52 o                         
  13   4   6        172.58        181.39        18.72 o                         
 -14   5   6        276.81        303.61        39.97 o                         
 -13   5   6         82.74         61.25        16.00 o                         
 -12   5   6         33.16         21.70        11.23 o                         
 -11   5   6       1541.30       1551.25        44.47 o                         
 -10   5   6        160.66        154.54        17.64 o                         
  -9   5   6        240.17        299.26        23.06 o                         
  -8   5   6        361.08        353.00        23.18 o                         
  -7   5   6      12244.01      12566.18       107.46 o                         
  -6   5   6         31.93         39.65         8.72 o                         
  -5   5   6         26.42         39.23         7.87 o                         
  -4   5   6         74.87         61.41         8.95 o                         
  -3   5   6      12240.25      12289.32        90.04 o                         
  -2   5   6        283.32        302.79        16.60 o                         
  -1   5   6       3109.50       3353.19        34.46 o                         
   0   5   6         32.53         17.70         5.31 o                         
   1   5   6       4249.21       4414.75        45.42 o                         
   2   5   6        515.87        492.36        16.84 o                         
   3   5   6       1135.51       1015.26        18.81 o                         
   4   5   6        379.01        401.04        15.27 o                         
   5   5   6       6997.83       7111.59        63.28 o                         
   6   5   6       2028.26       1929.87        33.23 o                         
   7   5   6       1124.80       1127.59        30.53 o                         
   8   5   6        304.18        276.90        22.16 o                         
   9   5   6        516.02        466.73        27.14 o                         
  10   5   6          0.07         10.52         8.38 o                         
  11   5   6        176.64        144.52        16.75 o                         
  12   5   6         94.11        107.04        13.88 o                         
  13   5   6        388.56        310.36        25.32 o                         
 -14   6   6         18.25         10.54        12.87 o                         
 -13   6   6        391.76        395.01        44.48 o                         
 -12   6   6       1422.69       1370.90        49.58 o                         
 -11   6   6       1021.99        982.72        37.20 o                         
 -10   6   6        561.82        497.61        29.37 o                         
  -9   6   6        249.68        277.06        21.75 o                         
  -8   6   6       1311.41       1265.57        36.52 o                         
  -7   6   6       3263.31       3153.54        46.97 o                         
  -6   6   6       6448.34       6178.74        71.88 o                         
  -5   6   6         14.26         23.52         7.26 o                         
  -4   6   6       1012.75        954.07        21.09 o                         
  -3   6   6          9.17          7.51         4.68 o                         
  -2   6   6      13377.58      14055.91       108.73 o                         
  -1   6   6         68.18         72.44         7.09 o                         
   0   6   6        502.50        487.07        17.23 o                         
   1   6   6       3141.31       3273.44        39.89 o                         
   2   6   6       1610.87       1432.75        23.37 o                         
   3   6   6        103.15        108.90         9.46 o                         
   4   6   6        314.51        276.14        14.08 o                         
   5   6   6       8508.48       8829.73        82.22 o                         
   6   6   6       1477.43       1456.63        33.82 o                         
   7   6   6        653.78        659.12        26.26 o                         
   8   6   6        520.97        530.82        26.64 o                         
   9   6   6        211.24        237.05        19.89 o                         
  10   6   6         78.96         64.86        13.21 o                         
  11   6   6         32.99         39.35        10.15 o                         
  12   6   6          4.50         11.68        10.55 o                         
  13   6   6         12.88         -1.88        11.36 o                         
 -14   7   6         62.82         20.93        18.84 o                         
 -13   7   6        649.21        643.88        55.30 o                         
 -12   7   6         11.57         43.22        19.47 o                         
 -11   7   6         11.44          0.35        11.27 o                         
 -10   7   6       1249.49       1327.75        39.90 o                         
  -9   7   6        865.98        837.63        35.31 o                         
  -8   7   6         86.35         68.94        13.24 o                         
  -7   7   6       1965.60       1954.31        50.20 o                         
  -6   7   6       4521.44       4441.68        54.92 o                         
  -5   7   6        193.32        189.92        15.06 o                         
  -4   7   6        231.34        215.90        15.03 o                         
  -3   7   6       1203.02       1210.04        24.79 o                         
  -2   7   6        611.23        577.32        17.63 o                         
  -1   7   6       1149.78       1136.65        23.09 o                         
   0   7   6        955.52        866.73        19.42 o                         
   1   7   6       1288.70       1381.84        26.86 o                         
   2   7   6        139.36        130.84         9.49 o                         
   3   7   6       2527.88       2518.81        33.78 o                         
   4   7   6        699.03        617.55        20.11 o                         
   5   7   6         39.44         24.81         9.15 o                         
   6   7   6         82.23         93.26        12.77 o                         
   7   7   6        370.90        390.57        24.18 o                         
   8   7   6         10.74          4.41         8.37 o                         
   9   7   6        863.54        851.37        47.21 o                         
  10   7   6        696.08        642.65        38.71 o                         
  11   7   6          3.87          8.96        12.43 o                         
  12   7   6        438.15        475.44        30.99 o                         
  13   7   6        356.32        295.16        48.80 o                         
 -14   8   6        208.73        207.28        38.22 o                         
 -13   8   6        100.01        113.86        24.28 o                         
 -12   8   6        992.63       1038.79       102.11 o                         
 -11   8   6        142.75        151.48        29.44 o                         
 -10   8   6        171.79        117.59        17.69 o                         
  -9   8   6        419.40        339.82        25.21 o                         
  -8   8   6         13.68         15.12        12.86 o                         
  -7   8   6         18.42          6.50         8.94 o                         
  -6   8   6        869.47        864.58        25.03 o                         
  -5   8   6         19.85          6.44         6.63 o                         
  -4   8   6        542.74        487.17        17.62 o                         
  -3   8   6       1481.74       1404.68        29.08 o                         
  -2   8   6       2282.96       2265.12        35.85 o                         
  -1   8   6        101.01         89.27         9.67 o                         
   0   8   6        150.52        155.15        11.83 o                         
   1   8   6        421.89        489.41        18.82 o                         
   2   8   6        305.43        316.24        15.05 o                         
   3   8   6       1214.01       1183.91        43.79 o                         
   4   8   6        386.15        396.91        23.31 o                         
   5   8   6       5475.08       5716.54        72.38 o                         
   6   8   6        611.82        614.94        29.48 o                         
   7   8   6        393.45        373.36        23.05 o                         
   8   8   6       1626.39       1587.67        41.48 o                         
   9   8   6        568.05        568.69        30.80 o                         
  10   8   6         56.72         75.31        12.32 o                         
  11   8   6        145.53        181.81        23.25 o                         
  12   8   6       1245.96       1315.02        42.81 o                         
 -13   9   6       1342.94       1349.33        71.15 o                         
 -12   9   6          0.13         -6.10        26.27 o                         
 -11   9   6        285.10        251.72        35.19 o                         
 -10   9   6         48.45         64.55        38.24 o                         
  -9   9   6        925.31        862.85        44.98 o                         
  -8   9   6       1863.63       1870.17        52.59 o                         
  -7   9   6        778.36        786.22        31.32 o                         
  -6   9   6       1980.87       1959.32        36.54 o                         
  -5   9   6        353.15        339.51        21.63 o                         
  -4   9   6        162.63        117.73        10.52 o                         
  -3   9   6          7.01         18.67         6.26 o                         
  -2   9   6        252.69        219.87        15.54 o                         
  -1   9   6        975.08        843.97        27.87 o                         
   0   9   6        167.69        204.29        17.85 o                         
   1   9   6       2562.35       2552.77        48.62 o                         
   2   9   6       2292.50       2251.17        46.22 o                         
   3   9   6        383.49        360.70        19.88 o                         
   4   9   6        183.47        185.17        16.94 o                         
   5   9   6        946.82        903.08        28.85 o                         
   6   9   6        118.21        112.11        15.02 o                         
   7   9   6       2938.09       2990.54        55.67 o                         
   8   9   6        261.83        250.20        23.30 o                         
   9   9   6        841.72        833.98        33.90 o                         
  10   9   6        159.68        135.95        19.20 o                         
  11   9   6         91.01         44.97        17.04 o                         
  12   9   6        564.16        547.10        36.39 o                         
 -13  10   6         41.36         16.74        18.45 o                         
 -12  10   6        885.47        791.56        84.77 o                         
 -11  10   6        390.16        391.48        56.48 o                         
 -10  10   6         10.66         33.66        21.29 o                         
  -9  10   6        184.52        199.98        30.75 o                         
  -8  10   6        928.21        786.97        48.40 o                         
  -7  10   6        442.78        474.35        30.07 o                         
  -6  10   6        317.09        350.41        23.77 o                         
  -5  10   6       1104.32        978.78        31.52 o                         
  -4  10   6       1269.03       1198.52        44.66 o                         
  -3  10   6         17.98         31.42        11.22 o                         
  -2  10   6        795.55        724.65        29.02 o                         
  -1  10   6       1085.88       1131.00        37.02 o                         
   0  10   6        249.23        188.63        21.95 o                         
   1  10   6       2242.34       2072.67        45.73 o                         
   2  10   6          3.10          7.59        10.26 o                         
   3  10   6        821.35        707.79        30.72 o                         
   4  10   6       4655.40       4602.62        74.70 o                         
   5  10   6         32.50         30.83        11.78 o                         
   6  10   6        699.72        697.90        44.76 o                         
   7  10   6       2773.24       2899.95       100.40 o                         
   8  10   6       3273.27       3335.29        70.37 o                         
   9  10   6         74.53         37.87        11.84 o                         
  10  10   6        108.55        103.98        23.46 o                         
  11  10   6          1.45          5.91         9.66 o                         
  12  10   6        895.30       1081.25       142.33 o                         
 -13  11   6        282.71        278.37       101.86 o                         
 -12  11   6         98.33        103.98        33.28 o                         
 -11  11   6        492.15        496.98        64.06 o                         
 -10  11   6        860.00        849.52        78.15 o                         
  -9  11   6        245.47        283.10        83.34 o                         
  -8  11   6         47.98         64.78        53.37 o                         
  -7  11   6        194.85        158.57        35.87 o                         
  -6  11   6       1216.60       1292.72        65.10 o                         
  -5  11   6        282.56        227.62        21.65 o                         
  -4  11   6         76.69         63.00        12.39 o                         
  -3  11   6          4.25          9.13         9.97 o                         
  -2  11   6         18.35         21.11        10.39 o                         
  -1  11   6       1946.67       2046.42        46.47 o                         
   0  11   6        280.57        263.57        21.77 o                         
   1  11   6         18.15         15.70        11.12 o                         
   2  11   6        234.06        189.76        21.69 o                         
   3  11   6       4927.35       5039.77       184.35 o                         
   4  11   6       1721.74       1704.59        46.07 o                         
   5  11   6        332.14        323.16        30.49 o                         
   6  11   6        429.43        410.95        29.91 o                         
   7  11   6       1162.70       1219.02        42.91 o                         
   8  11   6        353.21        305.23        31.04 o                         
   9  11   6        369.59        397.99        34.74 o                         
  10  11   6        145.25        154.92        19.82 o                         
  11  11   6         50.45         94.92        18.53 o                         
  12  11   6         16.34         19.53        29.30 o                         
 -12  12   6        528.79        491.25        62.98 o                         
 -11  12   6        494.86        646.75        73.38 o                         
 -10  12   6         36.29         51.91        26.42 o                         
  -9  12   6         42.92         51.25        26.48 o                         
  -8  12   6        776.66        812.11       112.67 o                         
  -7  12   6        131.93         82.65        31.53 o                         
  -6  12   6       2570.96       2299.79        98.53 o                         
  -5  12   6        260.06        344.85        45.79 o                         
  -4  12   6       1611.08       1560.75        44.92 o                         
  -3  12   6        254.43        196.64        19.15 o                         
  -2  12   6       2387.48       2548.01        53.96 o                         
  -1  12   6        489.71        493.41        31.14 o                         
   0  12   6        663.05        744.83        33.13 o                         
   1  12   6        345.83        308.64        24.54 o                         
   2  12   6       1200.44       1162.72        38.37 o                         
   3  12   6       2024.01       2054.15        51.00 o                         
   4  12   6          7.04         -5.14        10.86 o                         
   5  12   6         38.09         37.85        13.79 o                         
   6  12   6        127.65        102.76        17.76 o                         
   7  12   6         49.78         48.63        14.05 o                         
   8  12   6        267.82        258.28        24.99 o                         
   9  12   6          8.13         43.16        11.43 o                         
  10  12   6          2.53         12.52        13.54 o                         
  11  12   6         48.55          0.19        15.21 o                         
 -12  13   6        227.83        127.71        35.15 o                         
 -11  13   6        550.12        685.15        73.97 o                         
 -10  13   6         68.53         73.47        29.78 o                         
  -9  13   6         34.28         78.42        31.05 o                         
  -8  13   6       1076.12       1159.14        84.27 o                         
  -7  13   6        905.55        816.90        73.72 o                         
  -6  13   6        722.81        737.75        87.21 o                         
  -5  13   6       1322.88       1286.92        75.58 o                         
  -4  13   6        117.78        152.99        27.28 o                         
  -3  13   6       5184.86       5235.22        98.21 o                         
  -2  13   6         17.88         24.85        10.83 o                         
  -1  13   6        698.86        674.60        44.37 o                         
   0  13   6        477.27        487.49        30.31 o                         
   1  13   6       2662.17       2727.36        58.79 o                         
   2  13   6        169.67        152.29        22.51 o                         
   3  13   6       2988.71       2983.23        64.03 o                         
   4  13   6        682.85        692.76        43.18 o                         
   5  13   6        406.49        473.11        32.65 o                         
   6  13   6        369.57        341.40        29.51 o                         
   7  13   6         46.15         67.73        15.41 o                         
   8  13   6         48.83         24.85        12.18 o                         
   9  13   6        179.83        149.39        20.18 o                         
  10  13   6         49.16         34.24        18.83 o                         
  11  13   6          1.89        -34.88        25.81 o                         
 -11  14   6         41.93         71.40        26.51 o                         
 -10  14   6        120.78        143.37        33.66 o                         
  -9  14   6       1032.02       1144.61        91.01 o                         
  -8  14   6        487.20        556.61        64.76 o                         
  -7  14   6         44.99         50.16        27.12 o                         
  -6  14   6        544.52        514.69        58.98 o                         
  -5  14   6        665.32        628.42        63.63 o                         
  -4  14   6        436.06        420.50        53.44 o                         
  -3  14   6       1670.04       1853.59        57.88 o                         
  -2  14   6       6894.45       7092.53       119.82 o                         
  -1  14   6         49.39         57.37        15.35 o                         
   0  14   6        561.80        596.42        35.01 o                         
   1  14   6        394.55        402.95        29.21 o                         
   2  14   6       4614.45       4741.94        93.52 o                         
   3  14   6          3.69         -5.53         9.88 o                         
   4  14   6        474.80        485.00        33.54 o                         
   5  14   6        114.18        125.04        20.19 o                         
   6  14   6       1605.94       1745.01        60.95 o                         
   7  14   6         37.90         56.40        13.36 o                         
   8  14   6          2.20        -10.42        14.17 o                         
   9  14   6        108.51        102.77        17.27 o                         
  10  14   6         12.12         24.59        12.02 o                         
 -11  15   6       1590.59       1711.25       142.33 o                         
 -10  15   6          2.64         15.92        33.14 o                         
  -9  15   6          8.60         59.09        21.71 o                         
  -8  15   6        299.59        289.06        67.33 o                         
  -7  15   6       2379.99       2299.20       107.21 o                         
  -6  15   6        190.03        180.70        62.79 o                         
  -5  15   6          2.61         -5.74        20.13 o                         
  -4  15   6          9.14         12.50        20.96 o                         
  -3  15   6       4813.98       5079.83       120.21 o                         
  -2  15   6        356.46        401.23        34.49 o                         
  -1  15   6        312.45        300.95        37.64 o                         
   0  15   6        102.71         84.62        17.19 o                         
   1  15   6        162.90        185.41        25.18 o                         
   2  15   6         45.63         40.12        12.50 o                         
   3  15   6        332.39        286.34        26.28 o                         
   4  15   6       1581.24       1585.18        50.53 o                         
   5  15   6       1160.12       1115.92        46.76 o                         
   6  15   6         55.53         26.87        15.31 o                         
   7  15   6         68.96         51.57        17.87 o                         
   8  15   6         71.64        101.86        19.96 o                         
   9  15   6        573.32        571.75        40.07 o                         
 -10  16   6        210.30        239.94       103.22 o                         
  -9  16   6        155.17        113.02        36.98 o                         
  -8  16   6        247.96        236.63        43.99 o                         
  -7  16   6        424.64        423.44        66.94 o                         
  -6  16   6        125.39        117.71        34.00 o                         
  -5  16   6        223.42        224.50        41.08 o                         
  -4  16   6          2.67        -25.81        22.33 o                         
  -3  16   6        492.25        444.54        56.12 o                         
  -2  16   6        896.72        870.31        54.16 o                         
  -1  16   6        220.53        219.28        25.37 o                         
   0  16   6        619.95        610.45        62.99 o                         
   1  16   6          8.90          2.84        10.58 o                         
   2  16   6         84.74         86.94        17.88 o                         
   3  16   6          7.94         22.31        11.58 o                         
   4  16   6        116.44        130.80        19.17 o                         
   5  16   6        148.79        213.00        23.37 o                         
   6  16   6        327.21        317.52        28.40 o                         
   7  16   6        115.72        137.91        20.42 o                         
   8  16   6        497.12        466.85        36.53 o                         
   9  16   6        534.93        583.73        49.95 o                         
  -9  17   6          8.21         25.80        30.70 o                         
  -8  17   6         55.54         45.20        26.16 o                         
  -7  17   6          3.08         21.86        34.88 o                         
  -6  17   6         11.57         -8.25        18.19 o                         
  -5  17   6        170.15        206.70        43.34 o                         
  -4  17   6         14.47         22.91        23.34 o                         
  -3  17   6          1.97          6.69        19.76 o                         
  -2  17   6          0.10        -23.37        15.58 o                         
  -1  17   6        493.86        535.01        60.36 o                         
   0  17   6         10.42        -11.40         8.23 o                         
   1  17   6          3.05         29.81        12.04 o                         
   2  17   6        678.33        701.44        47.17 o                         
   3  17   6         48.85         36.79        18.23 o                         
   4  17   6        333.19        331.53        32.82 o                         
   5  17   6        201.09        167.60        25.03 o                         
   6  17   6         99.74         82.93        16.96 o                         
   7  17   6        195.61        205.56        38.06 o                         
   8  17   6          0.88         -0.14        10.78 o                         
  -8  18   6         11.75         36.74        19.97 o                         
  -7  18   6          5.91         -0.23        14.29 o                         
  -6  18   6         31.92         -1.61        27.56 o                         
  -5  18   6        640.43        644.58       124.19 o                         
  -4  18   6         41.32         80.93        33.49 o                         
  -3  18   6        989.12       1060.75        76.21 o                         
  -2  18   6         80.27        120.10        34.49 o                         
  -1  18   6        537.32        447.78        57.61 o                         
   0  18   6          7.61        -18.29        12.63 o                         
   1  18   6          0.43          1.55        24.14 o                         
   2  18   6         14.19         28.90        13.91 o                         
   3  18   6        297.21        295.02        30.90 o                         
   4  18   6        660.66        805.78        53.42 o                         
   5  18   6        204.18        177.87        32.94 o                         
   6  18   6         49.08         52.24        26.69 o                         
   7  18   6        402.05        397.49        40.56 o                         
  -7  19   6        123.38        113.72        34.88 o                         
  -6  19   6        577.10        502.34       115.12 o                         
  -5  19   6        138.48         88.60        35.58 o                         
  -4  19   6        260.72        277.25        76.01 o                         
  -3  19   6          5.00         16.25        17.38 o                         
  -2  19   6         21.41         40.45        18.94 o                         
  -1  19   6       1127.14       1107.30       193.92 o                         
   0  19   6        136.06         86.51        27.63 o                         
   1  19   6          1.80         32.17        29.42 o                         
   2  19   6        993.94       1003.27        61.49 o                         
   3  19   6        190.63        160.62        28.30 o                         
   4  19   6         19.85         21.75         9.97 o                         
   5  19   6        150.35        187.86        42.80 o                         
   6  19   6        109.77         88.39        17.27 o                         
  -6  20   6        602.23        552.49        86.51 o                         
  -5  20   6        500.81        613.63        70.57 o                         
  -4  20   6        920.59        956.08       120.31 o                         
  -3  20   6          9.35         -0.86        16.89 o                         
  -2  20   6        402.92        423.66        54.43 o                         
  -1  20   6       1037.89       1030.10        87.02 o                         
   0  20   6       1227.57       1313.92       103.26 o                         
   1  20   6        231.07        164.08        36.73 o                         
   2  20   6          4.06        -20.91        25.81 o                         
   3  20   6         44.03         44.27        41.53 o                         
   4  20   6       1438.94       1502.80        89.82 o                         
   5  20   6          7.23          9.07        21.63 o                         
  -4  21   6         28.82         12.56        15.35 o                         
  -3  21   6         99.84         94.19        32.09 o                         
  -2  21   6        405.47        353.05        52.71 o                         
  -1  21   6       1705.40       1933.24       107.27 o                         
   0  21   6         12.76         51.32        22.67 o                         
   1  21   6        781.44        599.83        96.28 o                         
   2  21   6         34.79         66.98        28.60 o                         
 -15   0   7         18.87        -27.21        18.14 o                         
 -13   0   7       1163.06       1149.61        70.27 o                         
 -11   0   7       5952.63       6649.92       163.52 o                         
  -9   0   7       3568.90       3432.01        85.32 o                         
  -7   0   7       7210.01       7728.74       108.07 o                         
  -5   0   7         60.41         14.23         9.29 o                         
  -3   0   7      10649.71      11655.72       119.90 o                         
  -1   0   7         18.22          3.53         5.61 o                         
   1   0   7        524.30        623.52        18.06 o                         
   3   0   7       3048.37       3066.91        76.45 o                         
   5   0   7         27.34         46.74        18.67 o                         
   7   0   7        305.86        259.48        21.50 o                         
   9   0   7       2115.70       2197.74        61.85 o                         
  11   0   7        379.39        313.50        32.33 o                         
  13   0   7       3888.70       4670.46       135.77 o                         
 -15   1   7          0.35          8.17        17.44 o                         
 -14   1   7        718.59        790.46        56.51 o                         
 -13   1   7        201.92        176.13        23.68 o                         
 -12   1   7       2471.09       2529.13        72.76 o                         
 -11   1   7         31.85         10.48         8.16 o                         
 -10   1   7         21.85         45.91        14.61 o                         
  -9   1   7       1047.15       1069.88        34.47 o                         
  -8   1   7       5903.27       5830.68        67.44 o                         
  -7   1   7          1.15         -4.69         7.03 o                         
  -6   1   7       2065.55       2174.48        34.98 o                         
  -5   1   7       2508.52       2482.00        35.14 o                         
  -4   1   7       1407.17       1512.35        25.05 o                         
  -3   1   7         12.13          9.80         5.42 o                         
  -2   1   7       8228.40       9106.04        67.70 o                         
  -1   1   7        181.10        122.75         7.12 o                         
   0   1   7       1236.70       1392.50        20.14 o                         
   1   1   7       1021.94       1139.08        16.98 o                         
   2   1   7        331.65        340.46        22.88 o                         
   3   1   7        221.49        273.50        19.68 o                         
   4   1   7       1874.28       1748.76        43.00 o                         
   5   1   7         41.03         35.89        14.25 o                         
   6   1   7         58.35         37.76        13.96 o                         
   7   1   7        381.95        345.30        16.44 o                         
   8   1   7       2549.70       2658.80        47.75 o                         
   9   1   7          0.04         15.11         8.27 o                         
  10   1   7        912.10        883.41        33.55 o                         
  11   1   7        442.54        481.07        28.16 o                         
  12   1   7       1625.77       1807.13        66.10 o                         
  13   1   7         26.58         14.94         7.41 o                         
 -15   2   7         61.99          8.68        43.95 o                         
 -14   2   7        103.40        107.16        18.89 o                         
 -13   2   7        455.61        419.61        58.71 o                         
 -12   2   7       1198.44       1159.54        49.50 o                         
 -11   2   7         20.72          9.18         8.53 o                         
 -10   2   7        775.55        791.49        34.70 o                         
  -9   2   7         34.95         19.24        10.97 o                         
  -8   2   7         34.46         24.33         9.15 o                         
  -7   2   7       2502.30       2421.34        50.74 o                         
  -6   2   7        519.22        478.32        22.91 o                         
  -5   2   7        570.28        630.94        18.66 o                         
  -4   2   7        598.88        530.65        16.88 o                         
  -3   2   7       1836.48       1615.59        23.00 o                         
  -2   2   7       2705.65       2963.82        36.07 o                         
  -1   2   7       1375.83       1429.71        22.74 o                         
   0   2   7       2840.02       2977.55        32.97 o                         
   1   2   7        622.55        500.67        12.40 o                         
   2   2   7         74.43         78.43         7.25 o                         
   3   2   7       2669.04       2631.94        49.52 o                         
   4   2   7        594.88        523.63        26.12 o                         
   5   2   7          8.23         -0.76         9.68 o                         
   6   2   7       2305.60       2215.68        48.90 o                         
   7   2   7       2144.59       2167.73        33.20 o                         
   8   2   7       1145.58       1097.54        32.73 o                         
   9   2   7       1043.73       1050.55        35.57 o                         
  10   2   7        356.43        405.93        28.60 o                         
  11   2   7          2.37         -9.14         6.09 o                         
  12   2   7         18.29         -1.75        11.75 o                         
  13   2   7       1094.34       1104.06        41.31 o                         
 -15   3   7          3.18         17.08        23.37 o                         
 -14   3   7         28.18        -16.20        23.15 o                         
 -13   3   7        105.02        142.92        22.76 o                         
 -12   3   7          6.34         17.59        11.49 o                         
 -11   3   7          0.64         -4.46         8.07 o                         
 -10   3   7        276.67        256.90        21.01 o                         
  -9   3   7       5441.15       5614.11        80.31 o                         
  -8   3   7         92.84        100.25        14.40 o                         
  -7   3   7        809.70        796.99        24.01 o                         
  -6   3   7       3336.10       3314.92        47.34 o                         
  -5   3   7       1638.92       1700.26        32.99 o                         
  -4   3   7        710.74        791.14        19.95 o                         
  -3   3   7        195.22        220.12        12.58 o                         
  -2   3   7       8543.05       8445.20        63.63 o                         
  -1   3   7       4360.95       4254.98        43.73 o                         
   0   3   7       3011.28       3188.05        31.37 o                         
   1   3   7       1457.24       1470.04        20.07 o                         
   2   3   7      10488.84      11341.31        78.78 o                         
   3   3   7          3.06          7.15         5.81 o                         
   4   3   7       1755.78       1583.02        26.97 o                         
   5   3   7         91.66         72.07        11.15 o                         
   6   3   7        111.32        128.45        12.37 o                         
   7   3   7       1354.41       1325.20        26.30 o                         
   8   3   7        730.94        693.88        27.20 o                         
   9   3   7        425.00        421.40        24.25 o                         
  10   3   7        305.21        298.71        23.18 o                         
  11   3   7        450.57        490.40        28.52 o                         
  12   3   7        365.11        373.76        30.56 o                         
  13   3   7         52.71         27.35         8.23 o                         
 -14   4   7         99.02         67.73        34.38 o                         
 -13   4   7        212.28        167.25        29.05 o                         
 -12   4   7         50.64         57.74        14.51 o                         
 -11   4   7         67.50         76.18        16.35 o                         
 -10   4   7        182.49        184.00        17.69 o                         
  -9   4   7        306.63        286.46        21.84 o                         
  -8   4   7         15.75          4.54         9.44 o                         
  -7   4   7        310.88        238.75        15.96 o                         
  -6   4   7        907.39        869.67        23.35 o                         
  -5   4   7        796.26        749.32        22.10 o                         
  -4   4   7       1201.10       1317.29        23.31 o                         
  -3   4   7        254.87        228.29        12.93 o                         
  -2   4   7        868.05        922.07        18.38 o                         
  -1   4   7      15049.51      16001.68       116.70 o                         
   0   4   7        337.76        294.04        10.28 o                         
   1   4   7       6301.56       6417.06        52.40 o                         
   2   4   7       2138.56       2304.91        27.32 o                         
   3   4   7      10817.04      10850.34        79.17 o                         
   4   4   7        547.17        494.53        13.55 o                         
   5   4   7        135.82        130.02         9.96 o                         
   6   4   7       1652.48       1577.98        25.67 o                         
   7   4   7       3937.05       3925.95        56.27 o                         
   8   4   7          2.74         13.41         8.18 o                         
   9   4   7         12.07        -11.55         7.77 o                         
  10   4   7        796.20        715.18        30.36 o                         
  11   4   7         49.44         63.50        11.26 o                         
  12   4   7        125.03         81.03        17.15 o                         
  13   4   7         52.88         30.52         9.84 o                         
 -14   5   7         47.66          8.88        30.80 o                         
 -13   5   7         10.12         -3.73        16.66 o                         
 -12   5   7         45.86         44.37        16.78 o                         
 -11   5   7         48.56         47.80        15.20 o                         
 -10   5   7       1518.40       1573.71        46.89 o                         
  -9   5   7        679.13        679.83        30.83 o                         
  -8   5   7        843.79        804.31        30.78 o                         
  -7   5   7        609.28        596.52        24.06 o                         
  -6   5   7       3292.56       3311.26        56.01 o                         
  -5   5   7          0.03         -1.10         5.88 o                         
  -4   5   7        367.28        339.63        13.79 o                         
  -3   5   7         24.25         20.77         6.38 o                         
  -2   5   7      10022.26       9762.97        81.47 o                         
  -1   5   7       2071.04       2177.77        40.82 o                         
   0   5   7        296.63        283.17        12.38 o                         
   1   5   7       1239.61       1143.10        18.90 o                         
   2   5   7       7369.22       7360.92        60.28 o                         
   3   5   7         81.32         68.64         7.30 o                         
   4   5   7       2017.37       2038.56        29.70 o                         
   5   5   7          6.99         11.76         6.10 o                         
   6   5   7        152.19        128.63        11.43 o                         
   7   5   7         15.65         18.40         8.62 o                         
   8   5   7       3893.43       3882.14        60.68 o                         
   9   5   7        626.66        664.81        33.96 o                         
  10   5   7          1.94          1.78         7.85 o                         
  11   5   7        160.29        109.92        16.92 o                         
  12   5   7        638.83        578.82        37.49 o                         
  13   5   7         76.44         52.78        18.91 o                         
 -14   6   7        251.04        199.31        31.26 o                         
 -13   6   7        662.44        661.34        57.46 o                         
 -12   6   7         55.35         35.28        30.66 o                         
 -11   6   7        271.34        236.17        38.07 o                         
 -10   6   7        179.25        156.53        21.74 o                         
  -9   6   7       2011.32       2013.89        50.65 o                         
  -8   6   7       1529.81       1430.52        37.99 o                         
  -7   6   7       5095.73       5082.55        66.59 o                         
  -6   6   7        844.18        829.31        25.84 o                         
  -5   6   7        866.07        816.82        21.67 o                         
  -4   6   7        426.54        346.31        16.97 o                         
  -3   6   7        603.17        579.88        21.85 o                         
  -2   6   7         83.45         74.92        11.48 o                         
  -1   6   7        882.20        650.86        19.35 o                         
   0   6   7        675.39        707.40        18.09 o                         
   1   6   7        157.95        121.52        12.04 o                         
   2   6   7        436.13        450.75        16.69 o                         
   3   6   7       8918.27       9080.03        73.97 o                         
   4   6   7        253.35        258.90        14.46 o                         
   5   6   7       3174.17       3005.20        47.05 o                         
   6   6   7         10.06          9.62         8.34 o                         
   7   6   7       3398.59       3498.92        61.28 o                         
   8   6   7        327.20        319.77        23.60 o                         
   9   6   7        487.79        488.24        28.90 o                         
  10   6   7        885.24        903.12        33.73 o                         
  11   6   7         43.67         43.70        13.73 o                         
  12   6   7         16.05         -2.47         8.42 o                         
  13   6   7        196.68        104.06        38.72 o                         
 -14   7   7         54.72         96.22        26.98 o                         
 -13   7   7        125.35        151.44        28.34 o                         
 -12   7   7       1101.49       1043.67        73.29 o                         
 -11   7   7        154.65        134.08        25.18 o                         
 -10   7   7          6.70         15.48        15.46 o                         
  -9   7   7       2851.52       2839.05        84.08 o                         
  -8   7   7       1496.98       1437.49        43.84 o                         
  -7   7   7          5.24          2.77         6.70 o                         
  -6   7   7       1280.52       1218.08        31.27 o                         
  -5   7   7        741.85        732.92        37.68 o                         
  -4   7   7        346.77        286.27        14.66 o                         
  -3   7   7        836.10        807.52        20.49 o                         
  -2   7   7        727.95        730.76        21.95 o                         
  -1   7   7       1813.14       1977.27        40.09 o                         
   0   7   7        514.64        522.26        20.41 o                         
   1   7   7          2.77          5.55         6.51 o                         
   2   7   7        312.11        283.55        13.55 o                         
   3   7   7        137.32        131.75        11.08 o                         
   4   7   7         38.82         25.20         8.33 o                         
   5   7   7          5.29         11.53         8.27 o                         
   6   7   7         69.03         72.84        11.70 o                         
   7   7   7       1075.61       1109.83        31.75 o                         
   8   7   7       3139.58       3281.31        58.01 o                         
   9   7   7         61.20         90.28        12.34 o                         
  10   7   7        274.47        239.43        23.87 o                         
  11   7   7         46.60         69.35        13.27 o                         
  12   7   7        294.28        231.31        20.37 o                         
 -14   8   7         40.56        -35.58        27.91 o                         
 -13   8   7       1400.51       1420.76        67.63 o                         
 -12   8   7          2.92         -0.85        17.80 o                         
 -11   8   7        537.81        647.58        54.48 o                         
 -10   8   7        273.44        224.54        39.97 o                         
  -9   8   7        108.09        118.69        33.24 o                         
  -8   8   7        827.03        718.50        44.84 o                         
  -7   8   7       1143.59       1115.52        48.74 o                         
  -6   8   7       1241.66       1262.89        32.74 o                         
  -5   8   7        223.62        218.88        15.17 o                         
  -4   8   7        419.33        369.75        16.26 o                         
  -3   8   7        546.42        601.75        23.69 o                         
  -2   8   7          0.33         -6.61         6.68 o                         
  -1   8   7         13.65         -5.76         6.94 o                         
   0   8   7        335.43        311.27        19.57 o                         
   1   8   7        178.90        197.67        17.70 o                         
   2   8   7          2.79         -9.08         8.45 o                         
   3   8   7        159.42        153.21        15.99 o                         
   4   8   7         16.49          5.19         7.85 o                         
   5   8   7        353.44        299.62        23.44 o                         
   6   8   7        601.11        646.96        28.84 o                         
   7   8   7        489.61        427.09        24.50 o                         
   8   8   7        121.93        103.13        14.82 o                         
   9   8   7       1041.28        946.53        59.53 o                         
  10   8   7        652.52        689.56        37.92 o                         
  11   8   7        138.04        141.23        20.54 o                         
  12   8   7         83.81         85.20        13.88 o                         
 -13   9   7         31.45        -23.72        23.72 o                         
 -12   9   7       3872.39       4194.41       151.65 o                         
 -11   9   7        442.85        494.48        74.65 o                         
 -10   9   7         14.46         76.74        40.47 o                         
  -9   9   7        294.26        286.74        36.90 o                         
  -8   9   7       6056.22       6345.33       161.45 o                         
  -7   9   7       1746.45       1697.19        84.36 o                         
  -6   9   7        307.48        296.09        27.64 o                         
  -5   9   7        414.63        441.85        33.84 o                         
  -4   9   7        176.03        204.48        20.57 o                         
  -3   9   7          2.12          8.61         8.64 o                         
  -2   9   7          6.48         12.72         8.53 o                         
  -1   9   7       2569.12       2698.60        48.66 o                         
   0   9   7       2722.11       2860.12        51.03 o                         
   1   9   7       1291.86       1223.61        34.20 o                         
   2   9   7         19.56         26.30        10.44 o                         
   3   9   7         10.50         13.06        10.19 o                         
   4   9   7        197.89        130.82        16.66 o                         
   5   9   7          9.35          6.80        10.17 o                         
   6   9   7        449.39        432.40        27.97 o                         
   7   9   7        463.22        496.79        33.95 o                         
   8   9   7       1103.14       1142.20        40.76 o                         
   9   9   7         27.57         19.83        15.94 o                         
  10   9   7        197.04        188.50        21.09 o                         
  11   9   7         29.37         26.66        14.71 o                         
  12   9   7        428.94        254.65        67.67 o                         
 -13  10   7        218.20        189.07        64.19 o                         
 -12  10   7        235.98        206.38        40.37 o                         
 -11  10   7        551.03        454.22        59.70 o                         
 -10  10   7        242.43        190.76        40.95 o                         
  -9  10   7        934.76        976.08        85.33 o                         
  -8  10   7          1.02         30.80        25.12 o                         
  -7  10   7       1385.02       1377.00        77.38 o                         
  -6  10   7       3287.70       3336.31        89.93 o                         
  -5  10   7         77.37         50.47        16.97 o                         
  -4  10   7        177.03        164.11        21.58 o                         
  -3  10   7       5232.82       5388.96        93.56 o                         
  -2  10   7         12.98         15.59         9.04 o                         
  -1  10   7          3.49         10.45         9.28 o                         
   0  10   7        670.43        607.98        28.22 o                         
   1  10   7        470.45        528.96        27.58 o                         
   2  10   7       1606.59       1661.95        42.25 o                         
   3  10   7       1372.22       1305.02        44.07 o                         
   4  10   7        233.32        248.06        34.14 o                         
   5  10   7       2102.87       2076.12        50.79 o                         
   6  10   7       1967.46       2040.12        51.90 o                         
   7  10   7        655.12        744.73        49.66 o                         
   8  10   7        293.48        332.00        36.87 o                         
   9  10   7       1466.82       1486.93        52.19 o                         
  10  10   7          1.06         -6.32         9.97 o                         
  11  10   7         39.04         45.05        11.85 o                         
 -12  11   7        750.24        785.51        82.58 o                         
 -11  11   7        224.80        243.93        46.57 o                         
 -10  11   7        577.27        593.54        68.31 o                         
  -9  11   7          2.78         18.91        24.38 o                         
  -8  11   7       2658.69       2689.57       111.96 o                         
  -7  11   7        837.79        915.47        79.41 o                         
  -6  11   7        259.02        193.95        53.02 o                         
  -5  11   7        533.55        457.99        39.99 o                         
  -4  11   7       1638.57       1563.06        51.80 o                         
  -3  11   7        277.86        216.65        24.77 o                         
  -2  11   7       1321.60       1330.72        51.98 o                         
  -1  11   7       3569.77       3775.57        68.10 o                         
   0  11   7       1147.99       1197.61        36.46 o                         
   1  11   7         59.75         48.81        12.49 o                         
   2  11   7       2050.08       1900.73        50.67 o                         
   3  11   7         42.60         36.34        12.59 o                         
   4  11   7        648.56        686.37        45.23 o                         
   5  11   7         11.96         21.04        11.56 o                         
   6  11   7         21.52         -1.13        11.19 o                         
   7  11   7        426.68        400.75        41.39 o                         
   8  11   7       1364.19       1417.31        47.10 o                         
   9  11   7        284.56        231.51        23.44 o                         
  10  11   7        269.56        218.64        25.44 o                         
  11  11   7        833.18        867.84        48.47 o                         
 -12  12   7         65.61         68.61        39.77 o                         
 -11  12   7         52.53        110.23        47.44 o                         
 -10  12   7        116.52        110.41        35.58 o                         
  -9  12   7        244.17        188.50        53.02 o                         
  -8  12   7         37.41         61.82        28.29 o                         
  -7  12   7       1053.82       1003.63        82.15 o                         
  -6  12   7       1446.19       1516.13        83.49 o                         
  -5  12   7         71.94         53.86        17.84 o                         
  -4  12   7        172.39        158.69        22.16 o                         
  -3  12   7       1534.00       1506.86        51.11 o                         
  -2  12   7        153.80        133.30        20.32 o                         
  -1  12   7       4566.61       4556.51       124.24 o                         
   0  12   7       3735.63       3705.73        78.67 o                         
   1  12   7       1306.50       1379.73        43.90 o                         
   2  12   7        400.46        383.69        26.51 o                         
   3  12   7       1054.61       1072.14        43.44 o                         
   4  12   7        208.46        226.16        23.28 o                         
   5  12   7        448.08        417.74        30.41 o                         
   6  12   7        383.78        420.06        30.69 o                         
   7  12   7         95.68         92.17        17.96 o                         
   8  12   7         14.45         26.07        14.90 o                         
   9  12   7         27.82         28.30        11.76 o                         
  10  12   7        255.72        262.37        28.71 o                         
  11  12   7          7.25        -38.72        25.81 o                         
 -11  13   7         21.42         37.34        26.28 o                         
 -10  13   7        121.23         70.84        32.58 o                         
  -9  13   7          4.86         67.48        28.83 o                         
  -8  13   7        208.51        175.70        40.20 o                         
  -7  13   7         93.36         75.01        29.04 o                         
  -6  13   7        380.92        381.04        53.63 o                         
  -5  13   7        182.71        119.65        34.04 o                         
  -4  13   7        435.54        435.97        35.84 o                         
  -3  13   7         43.19         41.63        14.15 o                         
  -2  13   7       1479.56       1465.71        51.68 o                         
  -1  13   7        600.40        538.11        37.96 o                         
   0  13   7        842.28        851.81        42.59 o                         
   1  13   7        237.98        214.94        24.36 o                         
   2  13   7       2187.01       2160.17        54.50 o                         
   3  13   7        149.68        146.58        22.02 o                         
   4  13   7        847.93        960.63        40.42 o                         
   5  13   7        241.75        210.90        22.71 o                         
   6  13   7        614.19        686.81        44.20 o                         
   7  13   7         13.96         20.43        11.70 o                         
   8  13   7        135.03        134.58        18.53 o                         
   9  13   7        471.44        495.87        39.27 o                         
  10  13   7          4.48        -12.23         8.16 o                         
 -11  14   7         42.69         71.08        23.63 o                         
 -10  14   7        259.81        242.36        43.53 o                         
  -9  14   7        203.84        159.13        65.58 o                         
  -8  14   7         96.42         98.15        34.44 o                         
  -7  14   7        476.65        507.10        76.40 o                         
  -6  14   7          3.65          7.57        22.35 o                         
  -5  14   7        610.77        658.02        96.63 o                         
  -4  14   7       1172.39       1269.34        58.67 o                         
  -3  14   7        420.84        373.80        34.22 o                         
  -2  14   7        337.81        377.07        33.45 o                         
  -1  14   7       2696.04       2866.06        73.21 o                         
   0  14   7         43.50         47.48        16.82 o                         
   1  14   7         38.47         41.56        14.56 o                         
   2  14   7        765.18        853.76        52.85 o                         
   3  14   7       1546.72       1585.04        55.75 o                         
   4  14   7        176.20        174.75        22.34 o                         
   5  14   7        250.45        206.96        36.35 o                         
   6  14   7         10.15          8.91        10.28 o                         
   7  14   7        342.08        304.13        30.18 o                         
   8  14   7        410.06        357.72        32.70 o                         
   9  14   7         15.81        -10.53         9.52 o                         
  10  14   7        200.21        159.07        50.23 o                         
 -10  15   7        428.82        469.71        61.91 o                         
  -9  15   7       1091.31       1129.10        99.03 o                         
  -8  15   7        379.05        381.35        57.22 o                         
  -7  15   7         72.04         67.03        27.10 o                         
  -6  15   7        854.44        921.16        83.14 o                         
  -5  15   7        684.51        759.89       120.00 o                         
  -4  15   7        444.79        380.17        53.03 o                         
  -3  15   7        163.21        186.56        29.13 o                         
  -2  15   7       1044.26       1096.01        49.58 o                         
  -1  15   7         96.92         80.62        17.88 o                         
   0  15   7         61.71         58.77        18.93 o                         
   1  15   7         24.59         26.96        13.75 o                         
   2  15   7       1972.15       1995.07        87.50 o                         
   3  15   7        769.66        816.90        52.24 o                         
   4  15   7         51.38         60.55        18.08 o                         
   5  15   7         80.65         81.87        16.23 o                         
   6  15   7        120.45        138.44        21.84 o                         
   7  15   7          0.11         36.20        12.08 o                         
   8  15   7        528.71        534.75        42.95 o                         
   9  15   7        568.12        662.84        55.75 o                         
 -10  16   7        109.35        214.88        53.02 o                         
  -9  16   7         89.62         71.86        46.74 o                         
  -8  16   7        520.63        554.61        67.05 o                         
  -7  16   7        431.77        426.72        60.67 o                         
  -6  16   7         40.10         -3.07        46.05 o                         
  -5  16   7        126.44        144.50        41.51 o                         
  -4  16   7       2592.49       2948.44       118.09 o                         
  -3  16   7         34.19         -5.93        21.71 o                         
  -2  16   7          1.81          8.51        13.98 o                         
  -1  16   7         18.36         14.86        10.72 o                         
   0  16   7        543.85        589.57        43.55 o                         
   1  16   7         80.77         95.87        28.79 o                         
   2  16   7         39.86         10.53        13.08 o                         
   3  16   7       1371.47       1346.27        53.29 o                         
   4  16   7         13.16          7.32        10.05 o                         
   5  16   7         21.24          4.36        10.04 o                         
   6  16   7        212.51        219.49        26.86 o                         
   7  16   7        548.46        579.49        44.91 o                         
   8  16   7        136.89         96.75        38.20 o                         
  -9  17   7        750.05        765.98       110.23 o                         
  -8  17   7        378.07        371.09        54.60 o                         
  -7  17   7          1.46         11.55        19.10 o                         
  -6  17   7        353.90        327.94        50.28 o                         
  -5  17   7        121.78         88.28        27.22 o                         
  -4  17   7         22.80         28.73        22.55 o                         
  -3  17   7         16.90         -1.37        18.57 o                         
  -2  17   7          2.23         22.98        26.51 o                         
  -1  17   7         32.18          3.20        13.40 o                         
   0  17   7        148.13        134.66        25.23 o                         
   1  17   7        106.64        107.02        17.60 o                         
   2  17   7         64.94         99.31        17.21 o                         
   3  17   7          0.06         20.52        24.05 o                         
   4  17   7         89.57        104.92        19.05 o                         
   5  17   7        108.40        115.71        19.18 o                         
   6  17   7         14.09          4.30        11.89 o                         
   7  17   7          0.81         -3.24        16.55 o                         
  -8  18   7         17.27         30.70        20.93 o                         
  -7  18   7        636.87        668.72       169.88 o                         
  -6  18   7        659.45        692.09        72.74 o                         
  -5  18   7         51.38         59.33        26.22 o                         
  -4  18   7        222.42        216.02        42.06 o                         
  -3  18   7        299.19        333.36        51.77 o                         
  -2  18   7       1037.16       1189.90        95.85 o                         
  -1  18   7          5.01          3.79        14.97 o                         
   0  18   7          2.34        -11.58        20.82 o                         
   1  18   7        491.67        446.21        36.90 o                         
   2  18   7         51.79         57.60        14.70 o                         
   3  18   7         65.00         30.09        18.43 o                         
   4  18   7          0.01          3.63        10.07 o                         
   5  18   7         34.64         44.77        12.05 o                         
   6  18   7         52.98         24.66        11.08 o                         
  -7  19   7        253.92        285.35        59.30 o                         
  -6  19   7          3.19         17.30        23.37 o                         
  -5  19   7         99.69         80.19        22.29 o                         
  -4  19   7        569.20        609.69        68.60 o                         
  -3  19   7        140.47        108.19        29.30 o                         
  -2  19   7        535.76        551.09        92.79 o                         
  -1  19   7        349.99        378.07        76.74 o                         
   0  19   7        328.19        305.19       115.78 o                         
   1  19   7        300.30        260.54        35.58 o                         
   2  19   7        408.34        417.17        45.77 o                         
   3  19   7          3.66         24.73        10.94 o                         
   4  19   7        819.83        810.36       101.20 o                         
   5  19   7          2.52        -30.00        22.33 o                         
  -5  20   7        417.56        452.72        82.33 o                         
  -4  20   7        295.62        226.98        41.63 o                         
  -3  20   7        870.33        995.16       170.90 o                         
  -2  20   7        408.75        405.69        56.32 o                         
  -1  20   7         35.93         31.67        18.46 o                         
   0  20   7          0.78          6.34        27.56 o                         
   1  20   7       1556.36       1682.74        91.50 o                         
   2  20   7        197.13        200.46        30.80 o                         
   3  20   7         31.70          5.93        15.79 o                         
   4  20   7         50.12         52.38        41.51 o                         
  -3  21   7          0.74         23.72        20.23 o                         
  -2  21   7        583.18        519.70        87.21 o                         
  -1  21   7        568.86        607.60        91.40 o                         
   0  21   7        723.71        791.09       111.63 o                         
   1  21   7         56.96        -15.35        18.84 o                         
 -14   0   8       2273.49       2438.16       155.58 o                         
 -12   0   8       7294.44       7739.15       189.55 o                         
 -10   0   8         92.55         67.92        47.09 o                         
  -8   0   8       6471.78       6358.32       101.37 o                         
  -6   0   8       1911.44       1892.96        46.98 o                         
  -4   0   8          2.64          0.30         7.90 o                         
  -2   0   8       9537.74      10481.71       155.87 o                         
   0   0   8        570.79        501.03        18.03 o                         
   2   0   8       2178.76       2256.70        62.01 o                         
   4   0   8         82.92         98.02        44.65 o                         
   6   0   8       1438.81       1527.99        88.26 o                         
   8   0   8        138.91        134.10        30.55 o                         
  10   0   8          6.09         -2.50        13.39 o                         
  12   0   8       1467.47       1491.04        58.44 o                         
 -14   1   8         23.55         -2.18        11.13 o                         
 -13   1   8        670.03        717.38        52.74 o                         
 -12   1   8        256.12        253.44        35.65 o                         
 -11   1   8       4117.13       4124.24        89.62 o                         
 -10   1   8         58.31         53.47        14.82 o                         
  -9   1   8         19.78          8.15        11.89 o                         
  -8   1   8        682.83        624.94        33.20 o                         
  -7   1   8       6781.16       6512.49        69.76 o                         
  -6   1   8          0.19          1.21         7.19 o                         
  -5   1   8       1736.61       1821.01        30.51 o                         
  -4   1   8         94.59        152.75        10.64 o                         
  -3   1   8        137.53         74.68         7.39 o                         
  -2   1   8        350.50        330.75        13.57 o                         
  -1   1   8          6.23         16.08         4.43 o                         
   0   1   8        178.84        179.40         8.93 o                         
   1   1   8         86.89        100.95         6.96 o                         
   2   1   8         11.89         -2.13         7.45 o                         
   3   1   8       4521.93       4803.66        82.56 o                         
   4   1   8         18.96         -5.21         9.15 o                         
   5   1   8       1470.04       1443.81        50.29 o                         
   6   1   8        390.35        401.83        29.64 o                         
   7   1   8       2033.92       2158.26        58.75 o                         
   8   1   8         87.40         55.51        13.98 o                         
   9   1   8         79.14         58.12        13.12 o                         
  10   1   8          1.36          8.33         9.62 o                         
  11   1   8        665.19        794.99        30.98 o                         
  12   1   8        161.50        187.91        21.93 o                         
  13   1   8        110.05         50.81        21.65 o                         
 -14   2   8         28.08         58.30        18.49 o                         
 -13   2   8        503.79        464.79        46.93 o                         
 -12   2   8        288.76        301.32        32.61 o                         
 -11   2   8        201.83        155.25        21.88 o                         
 -10   2   8        105.38         92.57        18.57 o                         
  -9   2   8          2.24         -1.56        10.89 o                         
  -8   2   8       6113.79       6206.18        73.73 o                         
  -7   2   8        600.14        596.78        27.06 o                         
  -6   2   8         19.64         13.51         7.84 o                         
  -5   2   8       1050.41       1074.43        23.57 o                         
  -4   2   8       2188.00       2083.73        29.83 o                         
  -3   2   8       4384.52       4468.14        49.64 o                         
  -2   2   8       2422.60       2265.77        32.05 o                         
  -1   2   8        513.72        558.88        15.45 o                         
   0   2   8       1468.82       1568.78        24.04 o                         
   1   2   8        322.08        263.89        11.42 o                         
   2   2   8       1749.41       1534.30        31.89 o                         
   3   2   8        663.64        674.63        32.41 o                         
   4   2   8         23.20         11.05        10.71 o                         
   5   2   8       2994.05       2840.68        94.05 o                         
   6   2   8       1344.02       1295.45        48.74 o                         
   7   2   8       2846.18       2913.26        44.55 o                         
   8   2   8        702.47        740.56        26.52 o                         
   9   2   8          4.26         18.28         8.09 o                         
  10   2   8         16.28          3.28         7.59 o                         
  11   2   8         92.86        107.61        16.35 o                         
  12   2   8        963.68       1021.92        37.37 o                         
  13   2   8         30.65         24.42        22.33 o                         
 -14   3   8        656.70        583.97        59.18 o                         
 -13   3   8        483.74        547.76        51.30 o                         
 -12   3   8         69.28         72.18        18.01 o                         
 -11   3   8        639.47        644.29        70.48 o                         
 -10   3   8        211.41        233.15        24.15 o                         
  -9   3   8         53.64         71.80        15.46 o                         
  -8   3   8        139.18        165.58        16.78 o                         
  -7   3   8         47.56         25.52         8.34 o                         
  -6   3   8        919.27        830.19        22.83 o                         
  -5   3   8        207.63        201.20        12.66 o                         
  -4   3   8        614.21        445.88        19.43 o                         
  -3   3   8       5062.30       5208.26        55.25 o                         
  -2   3   8       1172.54       1196.01        23.42 o                         
  -1   3   8       1648.38       1762.15        27.20 o                         
   0   3   8        432.06        376.31        11.33 o                         
   1   3   8       1813.29       1766.66        23.52 o                         
   2   3   8        678.97        633.44        13.82 o                         
   3   3   8       5004.59       5176.87        55.25 o                         
   4   3   8       1022.05        908.34        28.40 o                         
   5   3   8        844.98        731.62        24.85 o                         
   6   3   8       1543.38       1609.09        31.41 o                         
   7   3   8       2677.38       2807.93        53.51 o                         
   8   3   8       1520.13       1457.71        33.69 o                         
   9   3   8         82.43         71.92        11.19 o                         
  10   3   8         50.61         58.40        13.79 o                         
  11   3   8          9.49          0.13        10.38 o                         
  12   3   8        417.26        368.64        31.71 o                         
  13   3   8        211.27        249.22        44.41 o                         
 -14   4   8          3.21        -16.29        18.31 o                         
 -13   4   8          5.00         14.10        13.10 o                         
 -12   4   8         88.05         85.03        21.42 o                         
 -11   4   8        757.12        717.57        54.13 o                         
 -10   4   8        993.40       1045.04        52.93 o                         
  -9   4   8        279.90        272.36        26.22 o                         
  -8   4   8        704.06        611.22        33.49 o                         
  -7   4   8          0.53          3.84         8.01 o                         
  -6   4   8        479.68        458.53        21.79 o                         
  -5   4   8         30.10         18.75         7.36 o                         
  -4   4   8       3994.15       3967.19        42.62 o                         
  -3   4   8        973.74        948.28        22.21 o                         
  -2   4   8       2115.17       2035.15        29.64 o                         
  -1   4   8        455.65        432.51        21.44 o                         
   0   4   8        989.20       1029.88        17.45 o                         
   1   4   8        215.05        225.26        11.83 o                         
   2   4   8      12474.13      12991.05        91.88 o                         
   3   4   8        828.73        824.08        16.78 o                         
   4   4   8       5436.43       5498.61        49.84 o                         
   5   4   8        348.32        306.39        15.87 o                         
   6   4   8        750.88        721.56        18.13 o                         
   7   4   8       1833.55       1772.03        40.87 o                         
   8   4   8       2384.11       2492.28        46.09 o                         
   9   4   8         38.71         22.46         9.08 o                         
  10   4   8          3.49          2.76         7.23 o                         
  11   4   8        265.07        236.89        25.28 o                         
  12   4   8        430.91        484.33        29.91 o                         
 -14   5   8         43.26         13.13        16.08 o                         
 -13   5   8       1280.64       1281.68        84.07 o                         
 -12   5   8         14.44         10.38        21.07 o                         
 -11   5   8       1111.91       1041.75        74.60 o                         
 -10   5   8         19.81         40.26        18.87 o                         
  -9   5   8       1561.58       1539.40        60.93 o                         
  -8   5   8          0.89        -12.04        16.81 o                         
  -7   5   8       1283.93       1267.58        44.38 o                         
  -6   5   8         68.03         47.62         8.92 o                         
  -5   5   8       1428.93       1436.00        27.62 o                         
  -4   5   8        891.02        785.15        22.53 o                         
  -3   5   8       3530.89       3422.02        50.19 o                         
  -2   5   8         22.48         16.05         5.46 o                         
  -1   5   8       1121.69       1033.84        25.62 o                         
   0   5   8       3222.05       3593.24        35.79 o                         
   1   5   8        134.61        121.01        10.59 o                         
   2   5   8         22.63         16.39         5.86 o                         
   3   5   8       1871.08       1845.40        26.75 o                         
   4   5   8       2116.82       2092.32        29.30 o                         
   5   5   8       3042.36       3058.39        43.73 o                         
   6   5   8        523.58        545.37        22.22 o                         
   7   5   8       1665.15       1627.00        36.19 o                         
   8   5   8        409.77        428.31        23.80 o                         
   9   5   8       1048.30        999.94        37.81 o                         
  10   5   8        236.33        241.41        19.98 o                         
  11   5   8         58.61         44.16        11.48 o                         
  12   5   8        598.97        638.42        34.22 o                         
 -14   6   8         81.06         95.36        35.23 o                         
 -13   6   8         72.54        113.76        24.45 o                         
 -12   6   8        406.59        336.05        39.30 o                         
 -11   6   8        265.71        287.91        36.22 o                         
 -10   6   8          3.19         23.47        15.66 o                         
  -9   6   8         85.30         64.37        19.96 o                         
  -8   6   8        888.72        889.80        48.45 o                         
  -7   6   8        188.33        169.06        18.87 o                         
  -6   6   8        975.38        954.73        33.18 o                         
  -5   6   8        305.59        308.47        21.35 o                         
  -4   6   8       4708.57       4621.53        65.94 o                         
  -3   6   8       4157.72       4278.68        58.82 o                         
  -2   6   8        555.27        561.01        31.17 o                         
  -1   6   8        527.19        447.84        23.66 o                         
   0   6   8         34.32         22.71         8.71 o                         
   1   6   8        521.16        465.17        17.43 o                         
   2   6   8       1078.11       1019.81        22.77 o                         
   3   6   8       1102.06       1052.48        27.33 o                         
   4   6   8        511.00        456.58        18.36 o                         
   5   6   8        508.91        466.06        25.21 o                         
   6   6   8        712.52        677.56        25.63 o                         
   7   6   8       1285.92       1251.94        32.82 o                         
   8   6   8       2966.05       3013.66        54.10 o                         
   9   6   8        485.54        471.86        26.50 o                         
  10   6   8         18.16          5.77        15.32 o                         
  11   6   8         58.18         47.92        11.98 o                         
  12   6   8        920.25       1057.34        50.88 o                         
 -14   7   8        178.57         97.67        38.37 o                         
 -13   7   8       1181.15       1362.41        67.69 o                         
 -12   7   8         22.51          6.97        18.42 o                         
 -11   7   8        196.90        212.21        31.24 o                         
 -10   7   8        325.05        283.86        34.20 o                         
  -9   7   8        691.64        708.55        51.12 o                         
  -8   7   8         49.09         34.32        18.55 o                         
  -7   7   8          6.84          9.75         7.82 o                         
  -6   7   8          3.96         11.37         9.89 o                         
  -5   7   8       1045.86        974.77        31.94 o                         
  -4   7   8       3906.78       3857.17        64.68 o                         
  -3   7   8       3351.95       3293.88        77.38 o                         
  -2   7   8         88.47         74.51        19.60 o                         
  -1   7   8         33.58         33.15        12.88 o                         
   0   7   8       1246.26       1260.04        47.11 o                         
   1   7   8        157.58        158.38        16.95 o                         
   2   7   8         53.00         34.76        10.17 o                         
   3   7   8       1822.96       1963.37        41.23 o                         
   4   7   8       3156.54       3191.03        50.13 o                         
   5   7   8        432.29        504.25        25.78 o                         
   6   7   8         34.54         27.36        11.33 o                         
   7   7   8        366.80        359.17        22.07 o                         
   8   7   8        813.04        840.44        32.76 o                         
   9   7   8          2.93          5.79         9.09 o                         
  10   7   8         72.92         88.48        14.32 o                         
  11   7   8         35.58         10.90        11.08 o                         
  12   7   8        276.66        258.79        28.74 o                         
 -13   8   8         73.47         10.12        21.98 o                         
 -12   8   8       1752.51       2124.89       114.07 o                         
 -11   8   8        199.62        193.23        39.55 o                         
 -10   8   8        939.44       1022.62        85.35 o                         
  -9   8   8        289.12        231.60        44.30 o                         
  -8   8   8       1565.15       1693.81        85.33 o                         
  -7   8   8        314.02        292.99        34.17 o                         
  -6   8   8         84.95         47.09        16.32 o                         
  -5   8   8        727.95        691.22        56.39 o                         
  -4   8   8          4.76         -0.25        12.07 o                         
  -3   8   8      10250.56      10176.96       133.47 o                         
  -2   8   8       1923.51       1926.03        50.81 o                         
  -1   8   8       1280.86       1253.27        40.89 o                         
   0   8   8       2093.67       2051.96        40.40 o                         
   1   8   8       2186.41       2086.06        42.51 o                         
   2   8   8       1147.86       1144.62        32.74 o                         
   3   8   8       2885.37       2821.78        52.49 o                         
   4   8   8        175.74        179.78        24.58 o                         
   5   8   8         27.63         16.16        12.73 o                         
   6   8   8         43.94         39.10        11.28 o                         
   7   8   8        985.71        966.33        37.80 o                         
   8   8   8        229.39        208.11        20.92 o                         
   9   8   8        266.72        263.29        23.21 o                         
  10   8   8         70.61         73.16        12.80 o                         
  11   8   8         31.09         28.67        11.02 o                         
  12   8   8        105.19        113.02        46.74 o                         
 -13   9   8        729.35        647.31        85.81 o                         
 -12   9   8         82.30        174.52        39.16 o                         
 -11   9   8       2811.34       2985.63       142.67 o                         
 -10   9   8          1.16         -1.22        25.47 o                         
  -9   9   8         97.07         59.30        28.60 o                         
  -8   9   8        689.16        762.48        70.99 o                         
  -7   9   8       5743.80       6032.27       160.04 o                         
  -6   9   8        788.01        856.65        45.27 o                         
  -5   9   8        133.38        124.63        20.49 o                         
  -4   9   8        398.73        391.21        37.23 o                         
  -3   9   8      10290.65      10951.50       144.99 o                         
  -2   9   8       1072.45        983.93        39.13 o                         
  -1   9   8        351.81        362.21        48.72 o                         
   0   9   8        493.04        484.68        31.33 o                         
   1   9   8         67.22         42.56        11.42 o                         
   2   9   8         27.87         36.74        11.84 o                         
   3   9   8       1645.52       1565.09        40.78 o                         
   4   9   8         30.27         27.67        14.12 o                         
   5   9   8        223.72        212.76        21.07 o                         
   6   9   8        872.35        935.85        42.03 o                         
   7   9   8        441.45        461.40        34.44 o                         
   8   9   8         17.17         33.55        11.51 o                         
   9   9   8          1.97        -11.12         9.45 o                         
  10   9   8        211.69        217.22        22.96 o                         
  11   9   8        462.75        440.84        34.36 o                         
 -13  10   8        188.79        152.09        59.30 o                         
 -12  10   8        782.01        862.34        81.24 o                         
 -11  10   8        140.10         79.55        40.12 o                         
 -10  10   8        308.64        321.72        51.01 o                         
  -9  10   8        120.17        142.64        38.64 o                         
  -8  10   8        715.16        784.38        71.82 o                         
  -7  10   8        341.92        353.31        49.33 o                         
  -6  10   8        971.81        965.18        45.55 o                         
  -5  10   8       2114.33       2197.95        61.52 o                         
  -4  10   8       1336.71       1343.20        47.69 o                         
  -3  10   8         76.54         89.27        17.97 o                         
  -2  10   8       4197.00       4299.81        82.77 o                         
  -1  10   8       2032.73       2001.27        65.86 o                         
   0  10   8         30.43         16.02        12.59 o                         
   1  10   8        296.99        297.38        36.44 o                         
   2  10   8       2670.91       2436.28        51.52 o                         
   3  10   8         49.91         39.77        12.33 o                         
   4  10   8        387.99        363.26        25.77 o                         
   5  10   8        985.85        971.55        48.78 o                         
   6  10   8         80.78         71.11        17.87 o                         
   7  10   8       1338.10       1273.79        42.62 o                         
   8  10   8        522.36        444.88        31.11 o                         
   9  10   8        106.37        103.44        18.61 o                         
  10  10   8        196.05        210.19        23.66 o                         
  11  10   8       1021.27        990.16        57.03 o                         
 -11  11   8        540.38        483.03        62.48 o                         
 -10  11   8         54.89         44.04        32.79 o                         
  -9  11   8         30.59         51.40        28.07 o                         
  -8  11   8        256.65        200.84        40.94 o                         
  -7  11   8       2403.34       2420.47       104.83 o                         
  -6  11   8       1107.86       1099.76        71.49 o                         
  -5  11   8        169.94        131.85        20.71 o                         
  -4  11   8        469.45        472.96        51.75 o                         
  -3  11   8       1325.77       1302.20        47.34 o                         
  -2  11   8        233.34        191.86        22.84 o                         
  -1  11   8         63.70         45.99        14.58 o                         
   0  11   8        635.00        588.01        39.69 o                         
   1  11   8       1803.90       1798.50        52.97 o                         
   2  11   8         33.48         41.48        14.70 o                         
   3  11   8        326.89        308.25        28.42 o                         
   4  11   8         28.22         12.81        13.44 o                         
   5  11   8        262.85        283.23        24.74 o                         
   6  11   8          1.48          0.99        10.42 o                         
   7  11   8       1966.98       2012.48        54.51 o                         
   8  11   8         11.46         17.91        12.63 o                         
   9  11   8         24.31         18.54        11.13 o                         
  10  11   8        114.00        133.19        18.80 o                         
  11  11   8        207.25        276.98        73.95 o                         
 -12  12   8          4.02         29.30        27.21 o                         
 -11  12   8        501.76        539.71        65.25 o                         
 -10  12   8         21.92         19.09        40.81 o                         
  -9  12   8         28.96         25.27        23.24 o                         
  -8  12   8        488.89        528.86        91.40 o                         
  -7  12   8       1044.16       1009.05        82.31 o                         
  -6  12   8         13.80         22.00        25.03 o                         
  -5  12   8        110.54        138.89        21.30 o                         
  -4  12   8       1633.52       1611.96        67.04 o                         
  -3  12   8        441.90        459.24        46.18 o                         
  -2  12   8       1493.31       1515.75       120.81 o                         
  -1  12   8          3.55          8.01        11.67 o                         
   0  12   8        138.18        125.23        20.67 o                         
   1  12   8         42.56         37.29        14.43 o                         
   2  12   8        783.77        812.74        49.58 o                         
   3  12   8        407.76        411.41        33.71 o                         
   4  12   8       1388.83       1382.75        65.99 o                         
   5  12   8        511.55        565.14        34.99 o                         
   6  12   8        320.64        312.33        26.86 o                         
   7  12   8       1126.99       1166.16        47.73 o                         
   8  12   8        635.57        641.39        38.97 o                         
   9  12   8        280.85        256.71        32.65 o                         
  10  12   8         86.80         84.95        14.08 o                         
 -11  13   8        448.86        521.74        62.89 o                         
 -10  13   8          7.39        -11.73        17.85 o                         
  -9  13   8          2.94          5.32        21.25 o                         
  -8  13   8         10.81        -21.21        26.51 o                         
  -7  13   8          3.06        -22.21        19.85 o                         
  -6  13   8         93.96        118.71        36.84 o                         
  -5  13   8          5.69         -1.26        12.01 o                         
  -4  13   8        502.82        606.74        42.26 o                         
  -3  13   8        238.77        283.46        33.98 o                         
  -2  13   8        765.79        810.75        44.13 o                         
  -1  13   8       1195.54       1155.28        46.56 o                         
   0  13   8         44.00         26.32        19.23 o                         
   1  13   8       2096.48       2094.75        61.50 o                         
   2  13   8        809.29        791.19        46.10 o                         
   3  13   8        934.36        939.58        65.57 o                         
   4  13   8        174.68        174.20        23.42 o                         
   5  13   8       1141.10       1110.54        51.75 o                         
   6  13   8        338.14        323.88        31.18 o                         
   7  13   8        504.26        583.77        42.36 o                         
   8  13   8         43.84         38.87        12.50 o                         
   9  13   8        770.38        723.01        47.87 o                         
 -11  14   8         22.89          9.77        30.00 o                         
 -10  14   8         65.60         58.75        26.84 o                         
  -9  14   8         10.87         28.17        24.33 o                         
  -8  14   8        119.68        129.42        33.82 o                         
  -7  14   8         35.61         39.26        45.35 o                         
  -6  14   8         85.65         86.28        33.04 o                         
  -5  14   8       1463.11       1397.21        80.96 o                         
  -4  14   8        710.74        735.55        55.00 o                         
  -3  14   8         64.82         74.98        18.13 o                         
  -2  14   8         39.25         41.44        14.21 o                         
  -1  14   8        550.23        606.16        48.24 o                         
   0  14   8        337.79        300.39        29.09 o                         
   1  14   8        127.87        101.53        19.74 o                         
   2  14   8       1473.05       1464.01        53.53 o                         
   3  14   8        418.25        444.50        55.95 o                         
   4  14   8       1846.44       1841.26        60.59 o                         
   5  14   8        235.20        229.20        26.76 o                         
   6  14   8        274.62        259.60        28.87 o                         
   7  14   8         12.19         -2.94        11.98 o                         
   8  14   8       1074.30       1188.11        68.39 o                         
   9  14   8        554.43        491.50        44.17 o                         
 -10  15   8         32.77         51.13        20.96 o                         
  -9  15   8        963.48        999.75       161.83 o                         
  -8  15   8        190.74        174.00        41.17 o                         
  -7  15   8        238.19        196.95        41.20 o                         
  -6  15   8         54.38         68.12        29.55 o                         
  -5  15   8        980.55        952.02        81.06 o                         
  -4  15   8       1876.62       1910.10        95.64 o                         
  -3  15   8        113.73         99.49        19.80 o                         
  -2  15   8          6.70         -6.35         8.88 o                         
  -1  15   8        573.65        606.36        79.15 o                         
   0  15   8        187.82        218.52        25.90 o                         
   1  15   8        540.61        541.82        40.71 o                         
   2  15   8         85.35        113.37        25.40 o                         
   3  15   8        373.63        473.88        46.52 o                         
   4  15   8        821.40        841.39        51.45 o                         
   5  15   8        581.58        572.91        41.91 o                         
   6  15   8          3.17         -2.72        10.58 o                         
   7  15   8        131.39        157.24        22.36 o                         
   8  15   8       1123.54       1191.82        52.84 o                         
  -9  16   8          0.63        -23.60        15.73 o                         
  -8  16   8        745.61        781.54        78.98 o                         
  -7  16   8         73.77         37.20        24.73 o                         
  -6  16   8        614.53        591.89       115.81 o                         
  -5  16   8          4.44         34.60        22.94 o                         
  -4  16   8          2.87         -8.57        18.49 o                         
  -3  16   8        665.22        747.05        91.29 o                         
  -2  16   8        267.66        234.25        27.14 o                         
  -1  16   8       1124.60       1163.73        90.02 o                         
   0  16   8        912.71        936.00        55.45 o                         
   1  16   8        566.86        505.19        40.83 o                         
   2  16   8         42.22         31.78        12.61 o                         
   3  16   8        291.44        242.79        27.41 o                         
   4  16   8         13.36         19.61        10.96 o                         
   5  16   8         22.92         15.38         9.52 o                         
   6  16   8          1.79         -0.80        11.65 o                         
   7  16   8         53.76         55.91        14.46 o                         
  -8  17   8        225.58        267.21        67.67 o                         
  -7  17   8        657.94        590.62        67.54 o                         
  -6  17   8        354.82        324.57        80.90 o                         
  -5  17   8         16.24         48.49        25.65 o                         
  -4  17   8        388.59        407.24        57.12 o                         
  -3  17   8         49.21         39.09        21.85 o                         
  -2  17   8        239.46        288.83        81.38 o                         
  -1  17   8        296.99        241.16        28.11 o                         
   0  17   8          0.46         -2.82         9.68 o                         
   1  17   8        265.91        253.28        33.82 o                         
   2  17   8          5.09        -21.28        18.43 o                         
   3  17   8         47.62         29.33        22.66 o                         
   4  17   8        673.82        775.21        54.61 o                         
   5  17   8         29.16         37.09        14.20 o                         
   6  17   8        363.53        396.43        37.52 o                         
   7  17   8         18.27         63.04        19.06 o                         
  -7  18   8         73.27        128.85        62.44 o                         
  -6  18   8       1032.87        982.81        86.81 o                         
  -5  18   8        318.43        256.19        45.14 o                         
  -4  18   8         22.91         42.72        26.51 o                         
  -3  18   8         10.18         27.44        19.11 o                         
  -2  18   8        543.49        590.12        76.40 o                         
  -1  18   8       1462.28       1612.54        71.02 o                         
   0  18   8          6.04        -12.91        18.75 o                         
   1  18   8       1120.01       1072.36        53.21 o                         
   2  18   8         67.19          4.20        13.63 o                         
   3  18   8        192.63        192.95        24.38 o                         
   4  18   8         87.09         76.12        15.87 o                         
   5  18   8         40.55        113.00        19.34 o                         
   6  18   8         40.58         43.34        23.49 o                         
  -6  19   8        906.37       1066.60       131.86 o                         
  -5  19   8        221.72        150.00        41.86 o                         
  -4  19   8        152.02        125.93        33.05 o                         
  -3  19   8        958.17       1314.77        93.84 o                         
  -2  19   8        125.04        125.54        31.87 o                         
  -1  19   8         44.61         53.78        23.17 o                         
   0  19   8          4.33        -15.21        10.14 o                         
   1  19   8        322.78        349.69        41.86 o                         
   2  19   8          3.91          3.23        16.51 o                         
   3  19   8        794.51        852.14        64.52 o                         
   4  19   8         10.47         31.43        12.16 o                         
  -4  20   8        228.01        205.81        52.33 o                         
  -3  20   8         14.27         74.65        27.65 o                         
  -2  20   8        222.40        204.60        38.05 o                         
  -1  20   8        181.36        220.17        39.88 o                         
   0  20   8        154.44        150.73        45.00 o                         
   1  20   8         48.28         41.97        22.06 o                         
   2  20   8        401.88        346.62        47.51 o                         
   3  20   8         55.79         63.73        18.23 o                         
 -13   0   9        780.18        772.95       102.56 o                         
 -11   0   9        281.52        251.94        37.95 o                         
  -9   0   9       4692.15       4700.39       167.41 o                         
  -7   0   9       2789.40       2563.47        67.75 o                         
  -5   0   9        645.56        592.04        36.72 o                         
  -3   0   9       2255.52       2255.45        53.27 o                         
  -1   0   9        692.39        717.65        22.18 o                         
   1   0   9        506.41        514.66        18.35 o                         
   3   0   9        451.08        427.86        45.00 o                         
   5   0   9       3401.44       3214.60       189.73 o                         
   7   0   9       2363.88       2410.32        90.67 o                         
   9   0   9          9.72          8.77        18.99 o                         
  11   0   9        536.61        538.08        34.69 o                         
 -14   1   9        573.58        578.57        64.34 o                         
 -13   1   9        683.70        696.63       101.16 o                         
 -12   1   9       1215.20       1249.60       100.03 o                         
 -11   1   9         74.93         73.31        18.60 o                         
 -10   1   9        131.05        133.35        19.69 o                         
  -9   1   9        230.47        182.60        24.44 o                         
  -8   1   9       2452.36       2265.92        46.81 o                         
  -7   1   9        346.41        253.45        18.71 o                         
  -6   1   9       1047.19        947.37        27.91 o                         
  -5   1   9       1043.30       1039.86        27.07 o                         
  -4   1   9        640.39        647.53        20.20 o                         
  -3   1   9        166.61        174.97        10.29 o                         
  -2   1   9       1788.38       1781.05        24.82 o                         
  -1   1   9        254.36        247.24        11.47 o                         
   0   1   9       1091.24       1082.56        21.98 o                         
   1   1   9       2878.15       2810.69        30.93 o                         
   2   1   9       1234.40       1139.60        17.69 o                         
   3   1   9        157.75        133.85        15.76 o                         
   4   1   9       1463.98       1529.66        48.72 o                         
   5   1   9        212.41        194.91        29.90 o                         
   6   1   9         28.64         21.18        11.97 o                         
   7   1   9        188.28        179.88        29.24 o                         
   8   1   9       1898.39       1911.37        68.07 o                         
   9   1   9        238.46        238.02        20.15 o                         
  10   1   9        563.61        568.58        31.56 o                         
  11   1   9          1.37          7.42         8.58 o                         
  12   1   9        675.55        692.52        29.48 o                         
 -14   2   9        337.64        246.79        66.28 o                         
 -13   2   9        586.41        746.84        67.16 o                         
 -12   2   9        377.45        395.02        41.53 o                         
 -11   2   9        269.77        306.89        35.32 o                         
 -10   2   9        264.94        351.90        36.18 o                         
  -9   2   9        119.42        124.96        23.21 o                         
  -8   2   9        841.79        754.34        40.29 o                         
  -7   2   9       1303.23       1326.14        34.48 o                         
  -6   2   9       1656.59       1583.77        35.13 o                         
  -5   2   9        285.36        253.12        16.01 o                         
  -4   2   9        712.39        708.83        19.51 o                         
  -3   2   9       3365.88       3270.80        50.57 o                         
  -2   2   9       1652.71       1584.10        27.77 o                         
  -1   2   9        417.42        373.34        19.65 o                         
   0   2   9         50.23         57.85         9.34 o                         
   1   2   9       1174.41       1067.95        20.19 o                         
   2   2   9         35.20         19.41         5.28 o                         
   3   2   9        395.61        363.47        38.78 o                         
   4   2   9          9.11          6.06        11.01 o                         
   5   2   9        195.89        221.75        21.93 o                         
   6   2   9        802.52        794.11        42.60 o                         
   7   2   9       2000.25       2006.90        66.79 o                         
   8   2   9         12.23          9.90         9.43 o                         
   9   2   9          6.27          8.20         7.87 o                         
  10   2   9          8.47         10.59         6.58 o                         
  11   2   9        238.56        236.61        21.13 o                         
  12   2   9         80.77         99.26        18.89 o                         
 -14   3   9          9.80         24.96        38.72 o                         
 -13   3   9        414.69        381.15        40.22 o                         
 -12   3   9        607.91        735.69        55.53 o                         
 -11   3   9         90.90         47.74        16.59 o                         
 -10   3   9         38.65         35.20        17.29 o                         
  -9   3   9       1401.74       1375.27        56.29 o                         
  -8   3   9       1384.55       1314.23        57.76 o                         
  -7   3   9       3316.23       3277.47        62.29 o                         
  -6   3   9          6.77        -10.76         8.76 o                         
  -5   3   9        389.31        357.64        22.37 o                         
  -4   3   9         17.52          8.32         8.86 o                         
  -3   3   9        307.91        292.16        18.81 o                         
  -2   3   9       2623.02       2465.86        35.49 o                         
  -1   3   9         96.89         90.99         8.80 o                         
   0   3   9       1180.90       1017.67        19.31 o                         
   1   3   9        531.53        523.04        14.11 o                         
   2   3   9       5463.61       5641.80        52.31 o                         
   3   3   9        874.91        843.31        22.58 o                         
   4   3   9          3.84          3.29        10.20 o                         
   5   3   9       1737.99       1736.02        48.37 o                         
   6   3   9       3519.80       3507.63        95.03 o                         
   7   3   9        267.72        220.79        18.44 o                         
   8   3   9       1585.44       1578.55        42.16 o                         
   9   3   9        264.87        259.38        28.28 o                         
  10   3   9         32.51         30.05        11.39 o                         
  11   3   9          0.38          9.96        11.23 o                         
  12   3   9        601.61        590.06        27.45 o                         
 -14   4   9         17.36         23.62        13.86 o                         
 -13   4   9        421.14        387.33        47.13 o                         
 -12   4   9          0.74         21.86        14.53 o                         
 -11   4   9          7.05          7.71        13.24 o                         
 -10   4   9        181.87        160.67        26.34 o                         
  -9   4   9         42.28         22.28        15.26 o                         
  -8   4   9          8.22          1.11        10.37 o                         
  -7   4   9       2234.11       2372.61        56.36 o                         
  -6   4   9       2132.61       2064.97        47.29 o                         
  -5   4   9       4069.27       4083.48        73.30 o                         
  -4   4   9        921.00        827.23        27.83 o                         
  -3   4   9      15257.17      15660.34       146.14 o                         
  -2   4   9       4235.86       4136.56        57.47 o                         
  -1   4   9        346.56        310.03        15.58 o                         
   0   4   9         12.04         19.05         6.21 o                         
   1   4   9      10603.66      11215.08        83.45 o                         
   2   4   9          0.81          9.45         5.14 o                         
   3   4   9       4469.28       4720.80        53.91 o                         
   4   4   9         22.12          8.60         6.86 o                         
   5   4   9       2455.46       2352.39        40.96 o                         
   6   4   9         13.24          5.94         7.99 o                         
   7   4   9       3252.51       3381.15        61.44 o                         
   8   4   9        230.57        225.91        16.83 o                         
   9   4   9        373.33        354.79        21.81 o                         
  10   4   9        315.08        320.54        21.73 o                         
  11   4   9        242.00        246.02        19.94 o                         
  12   4   9          8.65         20.33         7.63 o                         
 -14   5   9        128.34         74.22        51.28 o                         
 -13   5   9        248.12        223.98        30.01 o                         
 -12   5   9        214.86        193.84        29.29 o                         
 -11   5   9        168.76        122.59        24.73 o                         
 -10   5   9          1.12         -9.88        12.03 o                         
  -9   5   9        852.09        775.15        48.53 o                         
  -8   5   9       2008.93       2087.90        67.28 o                         
  -7   5   9          9.72          1.70         9.75 o                         
  -6   5   9         94.64         85.33        14.37 o                         
  -5   5   9       1821.81       1724.90        41.27 o                         
  -4   5   9       1244.43       1171.91        32.42 o                         
  -3   5   9        188.93        171.60        16.32 o                         
  -2   5   9       3934.78       4025.30        66.96 o                         
  -1   5   9        436.83        435.78        20.11 o                         
   0   5   9        429.98        381.59        14.81 o                         
   1   5   9         28.19         15.47         5.41 o                         
   2   5   9       9732.96       9829.15        77.53 o                         
   3   5   9         20.88         18.50         5.85 o                         
   4   5   9        212.32        200.04        11.78 o                         
   5   5   9        638.39        565.82        18.32 o                         
   6   5   9       4067.14       4087.53        60.28 o                         
   7   5   9        247.05        232.58        16.61 o                         
   8   5   9        953.26        951.28        30.02 o                         
   9   5   9        353.78        368.44        24.80 o                         
  10   5   9       1272.25       1248.20        45.76 o                         
  11   5   9         73.49         73.07        12.54 o                         
  12   5   9       1225.74       1217.51        49.37 o                         
 -14   6   9         82.88        -16.05        24.42 o                         
 -13   6   9        303.64        265.84        37.16 o                         
 -12   6   9        340.75        311.16        36.96 o                         
 -11   6   9          6.62        -16.44        12.20 o                         
 -10   6   9         96.39        104.06        22.47 o                         
  -9   6   9        693.34        642.80        47.80 o                         
  -8   6   9        291.35        276.03        30.45 o                         
  -7   6   9       2455.12       2499.16        81.23 o                         
  -6   6   9         63.63         63.23        12.43 o                         
  -5   6   9       1596.52       1609.57        50.06 o                         
  -4   6   9       1649.54       1570.89        37.10 o                         
  -3   6   9      11804.39      11693.00       141.85 o                         
  -2   6   9        744.29        749.83        32.14 o                         
  -1   6   9         20.67         27.74        11.50 o                         
   0   6   9        306.24        294.19        22.17 o                         
   1   6   9       1482.02       1435.20        33.05 o                         
   2   6   9        770.05        753.37        31.39 o                         
   3   6   9        844.65        793.02        30.33 o                         
   4   6   9         87.77         72.63        10.82 o                         
   5   6   9        737.38        722.68        28.70 o                         
   6   6   9          0.36          6.17         6.16 o                         
   7   6   9       1398.65       1430.33        37.96 o                         
   8   6   9        520.96        578.74        34.96 o                         
   9   6   9       1097.40       1146.67        38.65 o                         
  10   6   9         49.50         25.74         9.89 o                         
  11   6   9       1515.10       1510.56        54.38 o                         
  12   6   9        325.45        348.14        73.26 o                         
 -13   7   9        204.43        163.90        32.08 o                         
 -12   7   9        388.59        469.11        60.43 o                         
 -11   7   9         13.68        -13.27        17.09 o                         
 -10   7   9        171.20        150.42        36.24 o                         
  -9   7   9          1.49          8.66        20.93 o                         
  -8   7   9        206.88        198.67        38.23 o                         
  -7   7   9        164.96        174.69        22.82 o                         
  -6   7   9        349.26        357.05        31.77 o                         
  -5   7   9        179.46        167.37        20.98 o                         
  -4   7   9       1155.27       1160.15        44.10 o                         
  -3   7   9         41.51         37.69        12.98 o                         
  -2   7   9       2446.79       2597.70        58.27 o                         
  -1   7   9          7.28          7.77        11.64 o                         
   0   7   9         80.17         67.38        14.27 o                         
   1   7   9       1860.41       1815.94        46.47 o                         
   2   7   9        877.34        828.29        27.63 o                         
   3   7   9          9.36          3.45         8.08 o                         
   4   7   9        262.01        274.48        19.95 o                         
   5   7   9          3.40         10.22         8.52 o                         
   6   7   9         82.52         78.61        13.12 o                         
   7   7   9         36.16         50.08        12.43 o                         
   8   7   9         65.57         43.39        11.96 o                         
   9   7   9       1183.97       1243.52        39.63 o                         
  10   7   9         31.58         37.91         9.60 o                         
  11   7   9         68.28         69.39        12.04 o                         
 -13   8   9       1848.91       1974.91       145.81 o                         
 -12   8   9        368.56        354.80       110.90 o                         
 -11   8   9        151.07        161.49        36.73 o                         
 -10   8   9        453.95        586.01        66.46 o                         
  -9   8   9       1673.35       1932.80        92.73 o                         
  -8   8   9          1.04        -30.42        20.28 o                         
  -7   8   9        621.23        589.54        52.15 o                         
  -6   8   9        606.46        705.25        43.40 o                         
  -5   8   9          3.75         -6.41        10.03 o                         
  -4   8   9         12.16         -1.08        11.56 o                         
  -3   8   9        356.37        361.83        28.37 o                         
  -2   8   9        146.09        137.39        27.59 o                         
  -1   8   9       1317.80       1356.86        43.39 o                         
   0   8   9        173.31        193.45        21.50 o                         
   1   8   9        281.70        296.53        25.57 o                         
   2   8   9         44.22         22.27        11.68 o                         
   3   8   9       1010.01        936.75        42.47 o                         
   4   8   9         95.84         83.62        14.66 o                         
   5   8   9       1240.16       1243.04        43.75 o                         
   6   8   9         39.11         36.54        21.25 o                         
   7   8   9        416.80        422.18        27.66 o                         
   8   8   9        598.40        601.74        36.46 o                         
   9   8   9        220.44        213.52        21.89 o                         
  10   8   9         16.03         -2.88         9.97 o                         
  11   8   9          2.24          8.04        15.11 o                         
 -13   9   9          0.04        -20.23        32.09 o                         
 -12   9   9        485.01        512.08        64.21 o                         
 -11   9   9         30.32         70.16        34.88 o                         
 -10   9   9       1076.00       1235.34        85.63 o                         
  -9   9   9         38.51         24.07        30.35 o                         
  -8   9   9       1577.90       1501.31       185.93 o                         
  -7   9   9        382.28        409.44        53.82 o                         
  -6   9   9       1496.59       1586.40        52.86 o                         
  -5   9   9          4.59         10.25        13.59 o                         
  -4   9   9        650.83        637.62        41.39 o                         
  -3   9   9        141.46         94.93        18.22 o                         
  -2   9   9       1265.40       1366.58        45.83 o                         
  -1   9   9       1566.69       1505.86        58.81 o                         
   0   9   9          6.98         19.09        11.90 o                         
   1   9   9        337.03        266.65        23.97 o                         
   2   9   9        165.96        118.68        18.48 o                         
   3   9   9        206.99        177.57        21.02 o                         
   4   9   9         69.14         67.05        13.52 o                         
   5   9   9         75.06         68.54        15.61 o                         
   6   9   9        725.39        667.70        32.57 o                         
   7   9   9        181.49        179.14        23.81 o                         
   8   9   9        597.93        525.14        32.80 o                         
   9   9   9        196.83        160.68        19.09 o                         
  10   9   9         19.46         24.52        18.15 o                         
  11   9   9        418.33        325.81        73.26 o                         
 -12  10   9        234.42        175.89        65.23 o                         
 -11  10   9         16.06         41.11        33.49 o                         
 -10  10   9         18.61         -0.26        25.12 o                         
  -9  10   9       1202.03       1345.75        81.62 o                         
  -8  10   9         28.37         13.26        36.28 o                         
  -7  10   9        895.62        880.39       109.53 o                         
  -6  10   9        565.19        560.36        62.43 o                         
  -5  10   9       6247.30       6287.00       109.96 o                         
  -4  10   9       1310.63       1388.07        57.93 o                         
  -3  10   9         30.47         14.26        12.25 o                         
  -2  10   9       1665.79       1726.77        53.96 o                         
  -1  10   9       3426.58       3513.77        74.53 o                         
   0  10   9         40.20         37.86        13.71 o                         
   1  10   9         50.51         33.99        14.13 o                         
   2  10   9        418.10        390.08        47.38 o                         
   3  10   9       1142.42       1210.67        43.24 o                         
   4  10   9         16.68          4.77        18.53 o                         
   5  10   9       1223.17       1226.61        45.54 o                         
   6  10   9         63.14         37.41        11.75 o                         
   7  10   9       1654.62       1782.13        49.80 o                         
   8  10   9         15.74         16.54        12.76 o                         
   9  10   9         42.32         47.50        11.71 o                         
  10  10   9        155.80        124.79        15.78 o                         
  11  10   9         94.95        104.65        34.19 o                         
 -12  11   9         87.83         51.25        24.73 o                         
 -11  11   9        174.44        109.88        30.57 o                         
 -10  11   9        198.28        199.84        47.09 o                         
  -9  11   9        598.64        731.78       113.37 o                         
  -8  11   9        975.63        993.85        85.31 o                         
  -7  11   9        332.87        438.93        57.34 o                         
  -6  11   9          3.85         15.40        11.82 o                         
  -5  11   9        176.42        107.23        30.71 o                         
  -4  11   9        298.55        262.71        28.06 o                         
  -3  11   9        673.49        817.43        43.44 o                         
  -2  11   9       1610.20       1589.30        51.97 o                         
  -1  11   9       1203.35       1215.56        45.68 o                         
   0  11   9        244.07        228.82        24.65 o                         
   1  11   9       1005.46       1009.95        45.15 o                         
   2  11   9        840.47        783.40        54.84 o                         
   3  11   9        599.62        615.49        40.52 o                         
   4  11   9        475.48        396.28        32.27 o                         
   5  11   9         12.54         15.05        15.00 o                         
   6  11   9         88.40         78.17        17.19 o                         
   7  11   9        408.22        406.58        42.38 o                         
   8  11   9        228.59        275.13        28.36 o                         
   9  11   9         28.46         23.13        11.83 o                         
  10  11   9          2.25          2.87        12.18 o                         
 -12  12   9         62.86         32.09        33.49 o                         
 -11  12   9         91.73         -2.79        25.81 o                         
 -10  12   9        212.27        151.34        37.83 o                         
  -9  12   9        107.28         96.48        30.79 o                         
  -8  12   9         68.95         62.11        25.40 o                         
  -7  12   9        232.76        198.92        40.81 o                         
  -6  12   9        269.79        343.24        61.36 o                         
  -5  12   9        192.21        168.85        23.29 o                         
  -4  12   9        157.05        171.53        23.90 o                         
  -3  12   9         52.03         50.81        15.68 o                         
  -2  12   9        441.70        465.40        34.79 o                         
  -1  12   9        135.07        130.86        29.20 o                         
   0  12   9        628.59        624.04        46.64 o                         
   1  12   9       2146.99       2062.28        60.05 o                         
   2  12   9        194.77        197.57        24.54 o                         
   3  12   9       2258.34       2267.35        68.58 o                         
   4  12   9        133.36         97.09        22.22 o                         
   5  12   9        157.16        141.82        21.20 o                         
   6  12   9         55.33         42.55        20.24 o                         
   7  12   9       3690.02       3962.24        89.30 o                         
   8  12   9         29.99         17.31        13.18 o                         
   9  12   9        207.50        187.47        22.77 o                         
 -11  13   9        676.26        597.84       108.84 o                         
 -10  13   9        332.22        289.32        46.25 o                         
  -9  13   9        643.37        725.04        76.49 o                         
  -8  13   9        515.46        596.46        74.30 o                         
  -7  13   9        119.16         68.19        37.67 o                         
  -6  13   9        230.95        210.33        63.49 o                         
  -5  13   9         55.39         54.66        19.99 o                         
  -4  13   9        193.92        175.59        25.58 o                         
  -3  13   9        238.57        269.62        29.36 o                         
  -2  13   9        526.42        520.97        39.12 o                         
  -1  13   9          2.49          6.60        10.60 o                         
   0  13   9         62.45         75.80        17.72 o                         
   1  13   9        410.01        388.83        44.80 o                         
   2  13   9       3843.26       3885.43        86.08 o                         
   3  13   9        636.70        693.34        44.75 o                         
   4  13   9        234.66        218.71        36.86 o                         
   5  13   9        491.70        500.96        39.27 o                         
   6  13   9       3485.75       3763.56       135.52 o                         
   7  13   9          9.35         -4.07         9.34 o                         
   8  13   9       2171.27       2171.77        86.33 o                         
   9  13   9          3.68          3.18        13.09 o                         
 -10  14   9        301.01        391.95        58.98 o                         
  -9  14   9         33.34         87.61        40.47 o                         
  -8  14   9        584.27        598.99        70.96 o                         
  -7  14   9        289.80        285.48        49.80 o                         
  -6  14   9         66.32          2.35        22.44 o                         
  -5  14   9         14.24          7.67        32.09 o                         
  -4  14   9        312.51        367.64        41.32 o                         
  -3  14   9       1198.98       1262.27        50.62 o                         
  -2  14   9         73.56         77.94        18.83 o                         
  -1  14   9         99.15         90.87        19.18 o                         
   0  14   9         43.73         68.02        17.74 o                         
   1  14   9       2852.62       3000.97        77.40 o                         
   2  14   9        214.09        192.83        26.24 o                         
   3  14   9        453.63        468.54        60.08 o                         
   4  14   9          3.01          7.81        11.08 o                         
   5  14   9        765.67        822.44        52.03 o                         
   6  14   9          7.65          4.06        10.01 o                         
   7  14   9        595.55        576.09        75.12 o                         
   8  14   9        174.62        190.77        46.40 o                         
 -10  15   9         47.04         27.21        53.02 o                         
  -9  15   9         37.43        -27.82        33.49 o                         
  -8  15   9        857.06       1073.86       131.83 o                         
  -7  15   9        119.20        146.67        35.46 o                         
  -6  15   9        241.32        253.81        45.88 o                         
  -5  15   9        526.78        537.82        88.95 o                         
  -4  15   9        153.20        194.55        50.34 o                         
  -3  15   9        166.87        133.47        23.42 o                         
  -2  15   9        956.62        891.68        48.03 o                         
  -1  15   9         24.15         31.64        13.96 o                         
   0  15   9        974.13        984.80        49.11 o                         
   1  15   9        212.23        212.14        30.17 o                         
   2  15   9       1313.28       1272.94        61.73 o                         
   3  15   9         18.54         -2.84        10.41 o                         
   4  15   9          8.00         -3.33         9.54 o                         
   5  15   9          0.48          8.52        11.41 o                         
   6  15   9        794.62        864.60        53.23 o                         
   7  15   9         14.83         27.63        13.15 o                         
  -9  16   9        864.71        945.93       131.13 o                         
  -8  16   9        322.98        343.18        52.89 o                         
  -7  16   9       1412.22       1573.58       102.23 o                         
  -6  16   9         53.80         52.47        25.92 o                         
  -5  16   9        105.80        170.69        37.95 o                         
  -4  16   9         84.15         61.72        25.47 o                         
  -3  16   9       2046.84       2106.18        80.56 o                         
  -2  16   9          4.46         -3.17        13.29 o                         
  -1  16   9         94.42         92.35        18.74 o                         
   0  16   9        140.14        112.88        18.70 o                         
   1  16   9         15.76         14.55        12.00 o                         
   2  16   9        211.48        142.68        35.44 o                         
   3  16   9         30.81         57.81        15.52 o                         
   4  16   9        451.31        435.32        38.22 o                         
   5  16   9        580.38        586.06        44.67 o                         
   6  16   9        292.53        315.84        31.76 o                         
   7  16   9         37.79         48.99        15.32 o                         
  -8  17   9        669.21        644.13       126.98 o                         
  -7  17   9         49.26         54.96        21.79 o                         
  -6  17   9        407.75        458.40        61.15 o                         
  -5  17   9          3.08         19.94        35.58 o                         
  -4  17   9        795.90        749.01        75.47 o                         
  -3  17   9         31.18         22.44        24.42 o                         
  -2  17   9        142.76        126.40        29.63 o                         
  -1  17   9        159.62        158.33        22.30 o                         
   0  17   9          2.13         -0.60         8.74 o                         
   1  17   9        156.40         79.12        20.87 o                         
   2  17   9         82.73         74.87        18.03 o                         
   3  17   9        146.43        115.04        20.51 o                         
   4  17   9        365.96        395.75        36.74 o                         
   5  17   9         68.82         68.68        33.45 o                         
   6  17   9        147.88        142.47        29.98 o                         
  -7  18   9        101.03         55.12        41.86 o                         
  -6  18   9        141.25        149.62        29.90 o                         
  -5  18   9         26.95          9.59        19.87 o                         
  -4  18   9        190.46        132.59        32.88 o                         
  -3  18   9        137.02        168.14        50.23 o                         
  -2  18   9          4.12        -22.21        17.08 o                         
  -1  18   9        393.82        464.46        58.35 o                         
   0  18   9          0.14          0.07        10.73 o                         
   1  18   9         49.11         54.36        12.90 o                         
   2  18   9          7.78         14.28        12.39 o                         
   3  18   9         77.67         77.74        17.23 o                         
   4  18   9        255.86        244.96        27.03 o                         
   5  18   9         65.77         41.07        17.62 o                         
  -4  19   9         76.53         65.58        34.88 o                         
  -3  19   9         80.25         98.37        48.84 o                         
  -1  19   9        653.39        744.35       110.93 o                         
   0  19   9        268.69        212.79        66.98 o                         
   1  19   9         17.67          5.41        13.29 o                         
   2  19   9        127.07        104.69        31.40 o                         
   3  19   9         29.13         16.18        13.35 o                         
  -3  20   9          3.66        -11.16        21.63 o                         
  -2  20   9        816.98        825.28       115.81 o                         
  -1  20   9        382.60        387.14        74.65 o                         
   0  20   9        101.16         53.72        32.09 o                         
   1  20   9         49.71         54.70        17.79 o                         
 -14   0  10         91.12         87.21        34.88 o                         
 -12   0  10       1470.89       1607.30       117.91 o                         
 -10   0  10         41.63         27.21        29.30 o                         
  -8   0  10       6627.93       6421.46       216.98 o                         
  -6   0  10          6.30         -7.15         9.37 o                         
  -4   0  10      10509.62      10617.88       140.50 o                         
  -2   0  10        224.32        196.01        17.24 o                         
   0   0  10        111.86         81.22        10.66 o                         
   2   0  10       5312.94       5618.31        69.13 o                         
   4   0  10       1375.00       1383.91        59.60 o                         
   6   0  10         16.81         16.05        21.63 o                         
   8   0  10        675.26        837.91        69.79 o                         
  10   0  10          4.95        -27.73        18.49 o                         
  12   0  10         13.02         -2.68        12.97 o                         
 -14   1  10         39.96         31.19        18.14 o                         
 -13   1  10        325.86        287.67        42.56 o                         
 -12   1  10          3.86          8.54        14.33 o                         
 -11   1  10         13.57         -0.01        55.12 o                         
 -10   1  10        311.81        232.90        38.67 o                         
  -9   1  10       5231.75       5256.68       111.75 o                         
  -8   1  10          2.40         -2.06         8.93 o                         
  -7   1  10        606.60        633.20        33.63 o                         
  -6   1  10        404.20        340.05        26.47 o                         
  -5   1  10       1749.52       1680.85        39.34 o                         
  -4   1  10         14.16         11.50         8.65 o                         
  -3   1  10       5947.13       5944.59        63.76 o                         
  -2   1  10        266.32        243.31        12.14 o                         
  -1   1  10        529.91        538.59        14.49 o                         
   0   1  10       1080.20       1067.69        20.79 o                         
   1   1  10       1755.56       1606.29        23.92 o                         
   2   1  10         22.82         31.35         5.69 o                         
   3   1  10         68.49         57.39        12.68 o                         
   4   1  10        841.48        742.53        48.61 o                         
   5   1  10       2370.17       2342.12        65.52 o                         
   6   1  10        268.08        281.76        25.96 o                         
   7   1  10         14.44          4.12        14.20 o                         
   8   1  10        323.12        326.07        30.99 o                         
   9   1  10        124.35        137.48        21.15 o                         
  10   1  10        245.18        293.36        22.78 o                         
  11   1  10         47.07         31.91        12.82 o                         
  12   1  10         10.18         -5.38         8.01 o                         
 -14   2  10        300.16        247.03        37.00 o                         
 -13   2  10          0.04         59.28        18.44 o                         
 -12   2  10        334.09        368.55        66.24 o                         
 -11   2  10       1417.50       1586.59        80.90 o                         
 -10   2  10          3.14         14.26        11.84 o                         
  -9   2  10        437.16        442.78        43.44 o                         
  -8   2  10       2954.36       3005.05        61.55 o                         
  -7   2  10        431.84        387.13        29.29 o                         
  -6   2  10         55.75         20.52        11.98 o                         
  -5   2  10       1295.23       1267.69        35.06 o                         
  -4   2  10       6117.01       5975.83        77.09 o                         
  -3   2  10         94.25         96.94        12.40 o                         
  -2   2  10        846.55        812.87        25.08 o                         
  -1   2  10       2730.74       2711.60        41.26 o                         
   0   2  10        398.00        405.07        15.77 o                         
   1   2  10       2999.43       2868.92        36.11 o                         
   2   2  10       2388.77       2351.61        29.05 o                         
   3   2  10        522.44        447.51        35.43 o                         
   4   2  10         41.59         38.37        17.88 o                         
   5   2  10          1.93        -14.46         9.64 o                         
   6   2  10         26.65         41.22        12.69 o                         
   7   2  10        549.68        518.42        36.30 o                         
   8   2  10        207.78        252.71        39.17 o                         
   9   2  10        172.75        188.13        24.92 o                         
  10   2  10         76.17         67.92         9.97 o                         
  11   2  10        197.14        241.73        18.24 o                         
  12   2  10        655.02        703.28        32.31 o                         
 -14   3  10          5.55          9.95        13.95 o                         
 -13   3  10       1164.24       1306.11        76.02 o                         
 -12   3  10        327.54        339.86        49.27 o                         
 -11   3  10         74.79         54.62        17.49 o                         
 -10   3  10         87.47         86.93        31.84 o                         
  -9   3  10        295.28        346.51        34.83 o                         
  -8   3  10        345.55        307.18        25.76 o                         
  -7   3  10        233.48        223.27        20.95 o                         
  -6   3  10       1583.79       1606.67        48.01 o                         
  -5   3  10         83.61        115.92        21.57 o                         
  -4   3  10         97.30         87.09        13.16 o                         
  -3   3  10         80.31         67.78        11.48 o                         
  -2   3  10       1460.32       1293.33        33.35 o                         
  -1   3  10        697.49        645.97        22.70 o                         
   0   3  10       3463.70       3553.57        43.06 o                         
   1   3  10       1089.19       1024.20        19.80 o                         
   2   3  10        483.78        431.79        13.79 o                         
   3   3  10       2864.45       2931.95        36.63 o                         
   4   3  10        167.83        148.30        18.43 o                         
   5   3  10        856.06        957.73        48.73 o                         
   6   3  10        230.40        205.96        25.59 o                         
   7   3  10       2940.50       3043.80        88.41 o                         
   8   3  10        419.64        429.49        35.04 o                         
   9   3  10          2.38         -1.16         8.95 o                         
  10   3  10        732.43        799.27        43.24 o                         
  11   3  10        936.89       1049.87        33.49 o                         
  12   3  10          1.74         -3.19         7.81 o                         
 -14   4  10        855.75       1036.67        93.49 o                         
 -13   4  10         80.10         88.44        21.61 o                         
 -12   4  10         15.46         30.16        13.97 o                         
 -11   4  10         45.99         48.92        16.29 o                         
 -10   4  10        287.12        245.66        30.63 o                         
  -9   4  10        594.81        589.89        45.33 o                         
  -8   4  10        239.06        172.28        20.01 o                         
  -7   4  10        130.88        144.63        16.78 o                         
  -6   4  10         43.41         17.98        13.06 o                         
  -5   4  10        480.27        480.34        26.96 o                         
  -4   4  10         67.06         30.14         9.86 o                         
  -3   4  10         55.43         32.97        10.03 o                         
  -2   4  10       1428.22       1462.95        33.43 o                         
  -1   4  10         56.48         72.32        11.21 o                         
   0   4  10         49.73         48.29         9.71 o                         
   1   4  10         98.84        114.33         9.60 o                         
   2   4  10       7653.42       8022.77        67.27 o                         
   3   4  10        491.74        515.80        15.35 o                         
   4   4  10        142.83        155.76        10.87 o                         
   5   4  10         26.45         10.21         8.26 o                         
   6   4  10       5247.36       5570.02        89.72 o                         
   7   4  10        178.40        179.12        17.05 o                         
   8   4  10        655.41        713.21        32.41 o                         
   9   4  10          9.23          2.40         8.07 o
[truncated: 190,108 more chars]
