# Supplementary material for: Crystal structure at 100 K of bis­[1,2-bis­(di­phenyl­phosphan­yl)ethane]­nickel(II) bis­(tri­fluoro­methane­sulfonate): a possible negative thermal expansion mol­ecular material
Source: Acta Crystallogr E Crystallogr Commun. 2018 Oct 31;74(Pt 11):1678–81. doi: 10.1107/S2056989018014846 (PMC6218916; doi:10.1107/S2056989018014846)
Supplement: Supplementary file 3 [file e-74-01678-sup3.txt]

data_1_296K
_publcif_datablock.id '{ba89ee9d-f4c6-4e37-8ebb-b09bb48d4894}'

_audit_creation_date              2018-04-26
_audit_creation_method
;
Olex2 1.2
(compiled 2017.08.10 svn.r3458 for OlexSys, GUI svn.r5381)
;
_shelxl_version_number            2014/6


_chemical_name_systematic        
;bis([1,2-bis(diphenylphosphino)ethane])nickel(II)
 bis(trifluoromethanesulfonate)
;
_chemical_name_common            'bis(dppe))nickel(II) bis(triflate)'
_chemical_formula_moiety          'C52 H48 Ni P4, 2(C F3 O3 S)'
_chemical_formula_sum             'C54 H48 F6 Ni O6 P4 S2'
_chemical_formula_weight          1153.63
_chemical_melting_point           ?
loop_
  _atom_type_symbol
  _atom_type_description
  _atom_type_scat_dispersion_real
  _atom_type_scat_dispersion_imag
  _atom_type_scat_source
 'C' 'C' 0.0033 0.0016 'International Tables Vol C Tables 4.2.6.8 and 6.1.1.4'
 'H' 'H' 0.0000 0.0000 'International Tables Vol C Tables 4.2.6.8 and 6.1.1.4'
 'O' 'O' 0.0106 0.0060 'International Tables Vol C Tables 4.2.6.8 and 6.1.1.4'
 'F' 'F' 0.0171 0.0103 'International Tables Vol C Tables 4.2.6.8 and 6.1.1.4'
 'P' 'P' 0.1023 0.0942 'International Tables Vol C Tables 4.2.6.8 and 6.1.1.4'
 'S' 'S' 0.1246 0.1234 'International Tables Vol C Tables 4.2.6.8 and 6.1.1.4'
 'Ni' 'Ni' 0.3393 1.1124 'International Tables Vol C Tables 4.2.6.8 and 6.1.1.4'

_shelx_space_group_comment
;
The symmetry employed for this shelxl refinement is uniquely defined
by the following loop, which should always be used as a source of
symmetry information in preference to the above space-group names.
They are only intended as comments.
;
_space_group_crystal_system       monoclinic
_space_group_IT_number            14
_space_group_name_H-M_alt         'P 1 21/n 1'
_space_group_name_Hall            '-P 2yn'
loop_
  _space_group_symop_operation_xyz
 'x, y, z'
 '-x+1/2, y+1/2, -z+1/2'
 '-x, -y, -z'
 'x-1/2, -y-1/2, z-1/2'

_cell_length_a                    10.984(8)
_cell_length_b                    16.087(12)
_cell_length_c                    14.375(10)
_cell_angle_alpha                 90
_cell_angle_beta                  97.996(13)
_cell_angle_gamma                 90
_cell_volume                      2515(3)
_cell_formula_units_Z             2
_cell_measurement_reflns_used     3687
_cell_measurement_temperature     296(2)
_cell_measurement_theta_max       22.797
_cell_measurement_theta_min       2.510
_shelx_estimated_absorpt_T_max    0.7457
_shelx_estimated_absorpt_T_min    0.6852
_exptl_absorpt_coefficient_mu     0.670
_exptl_absorpt_correction_T_max   0.958
_exptl_absorpt_correction_T_min   0.872
_exptl_absorpt_correction_type    multi-scan
_exptl_absorpt_process_details    SADABS
_exptl_crystal_colour             'yellow'
_exptl_crystal_density_diffrn     1.523
_exptl_crystal_density_meas       ?
_exptl_crystal_density_method     'Not measured'
_exptl_crystal_description        'Cube'
_exptl_crystal_F_000              1188
_exptl_crystal_size_max           0.211
_exptl_crystal_size_mid           0.128
_exptl_crystal_size_min           0.065
_exptl_transmission_factor_max    ?
_exptl_transmission_factor_min    ?
_diffrn_reflns_av_R_equivalents   0.0638
_diffrn_reflns_av_unetI/netI      0.0634
_diffrn_reflns_Laue_measured_fraction_full 1.000
_diffrn_reflns_Laue_measured_fraction_max 0.954
_diffrn_reflns_limit_h_max        12
_diffrn_reflns_limit_h_min        -14
_diffrn_reflns_limit_k_max        19
_diffrn_reflns_limit_k_min        -21
_diffrn_reflns_limit_l_max        19
_diffrn_reflns_limit_l_min        -19
_diffrn_reflns_number             29647
_diffrn_reflns_point_group_measured_fraction_full 1.000
_diffrn_reflns_point_group_measured_fraction_max 0.954
_diffrn_reflns_theta_full         25.242
_diffrn_reflns_theta_max          29.248
_diffrn_reflns_theta_min          1.910
_diffrn_ambient_temperature       296.15
_diffrn_detector_area_resol_mean  ?
_diffrn_measured_fraction_theta_full 1.000
_diffrn_measured_fraction_theta_max 0.954
_diffrn_measurement_device_type   'Bruker SMART APEX CCD'
_diffrn_measurement_method        '\f and \w scans'
_diffrn_radiation_type            MoK\a
_diffrn_radiation_wavelength      0.71073
_diffrn_source                    'fine-focus X-ray tube'
_diffrn_standards_number          0
_reflns_Friedel_coverage          0.000
_reflns_Friedel_fraction_full     .
_reflns_Friedel_fraction_max      .
_reflns_number_gt                 3880
_reflns_number_total              6535
_reflns_special_details
;
 Reflections were merged by SHELXL according to the crystal
 class for the calculation of statistics and refinement.
 
 _reflns_Friedel_fraction is defined as the number of unique
 Friedel pairs measured divided by the number that would be
 possible theoretically, ignoring centric projections and
 systematic absences.
;
_reflns_threshold_expression      'I > 2\s(I)'
_computing_data_collection       'Bruker APEX2 (Bruker, 2013)'
_computing_cell_refinement       'Bruker SAINT (Bruker, 2013)'
_computing_data_reduction        'Bruker SAINT (Bruker, 2013)'
_computing_structure_solution    'SHELXS-97 (Sheldrick 2008)'
_computing_structure_refinement  'SHELXL-2014 (Sheldrick 2015)'
_computing_molecular_graphics    
;Bruker SHELXTL (Bruker, 2013), 
 Mercury v3.9 (Macrae et al., 2006)
;
_computing_publication_material  
;
publCIF v1.9.21_c (Westrip, 2010), 
Olex2 (Dolomanov et al., 2009)
;
_refine_diff_density_max          0.497
_refine_diff_density_min          -0.478
_refine_diff_density_rms          0.073
_refine_ls_extinction_coef        .
_refine_ls_extinction_method      none
_refine_ls_goodness_of_fit_ref    1.016
_refine_ls_hydrogen_treatment     constr
_refine_ls_matrix_type            full
_refine_ls_number_parameters      404
_refine_ls_number_reflns          6535
_refine_ls_number_restraints      133
_refine_ls_R_factor_all           0.1098
_refine_ls_R_factor_gt            0.0565
_refine_ls_restrained_S_all       1.069
_refine_ls_shift/su_max           0.000
_refine_ls_shift/su_mean          0.000
_refine_ls_structure_factor_coef  Fsqd
_refine_ls_weighting_details
'w=1/[\s^2^(Fo^2^)+(0.0496P)^2^+2.3473P] where P=(Fo^2^+2Fc^2^)/3'
_refine_ls_weighting_scheme       calc
_refine_ls_wR_factor_gt           0.1149
_refine_ls_wR_factor_ref          0.1478
_refine_special_details           ?

_atom_sites_solution_hydrogens    geom
_atom_sites_solution_primary      ?
_atom_sites_solution_secondary    ?
loop_
  _atom_site_label
  _atom_site_type_symbol
  _atom_site_fract_x
  _atom_site_fract_y
  _atom_site_fract_z
  _atom_site_U_iso_or_equiv
  _atom_site_adp_type
  _atom_site_occupancy
  _atom_site_site_symmetry_order
  _atom_site_calc_flag
  _atom_site_refinement_flags_posn
  _atom_site_refinement_flags_adp
  _atom_site_refinement_flags_occupancy
  _atom_site_disorder_assembly
  _atom_site_disorder_group
 Ni1 Ni 0.5000 0.5000 0.5000 0.03200(16) Uani 1 2 d S T P . .
 P1 P 0.46724(8) 0.38213(5) 0.57282(6) 0.0388(2) Uani 1 1 d . . . . .
 P2 P 0.30244(8) 0.48864(6) 0.43745(6) 0.0393(2) Uani 1 1 d . . . . .
 C1 C 0.3060(3) 0.3803(2) 0.5859(3) 0.0508(9) Uani 1 1 d . . . . .
 H1A H 0.2831 0.3256 0.6059 0.061 Uiso 1 1 calc R . . . .
 H1B H 0.2894 0.4204 0.6330 0.061 Uiso 1 1 calc R . . . .
 C2 C 0.2343(3) 0.4013(2) 0.4939(3) 0.0509(9) Uani 1 1 d . . . . .
 H2A H 0.1508 0.4155 0.5028 0.061 Uiso 1 1 calc R . . . .
 H2B H 0.2306 0.3531 0.4531 0.061 Uiso 1 1 calc R . . . .
 C3 C 0.2029(3) 0.5746(2) 0.4523(2) 0.0435(8) Uani 1 1 d . . . . .
 C4 C 0.1745(4) 0.5929(3) 0.5395(3) 0.0589(10) Uani 1 1 d . . . . .
 H4 H 0.2059 0.5598 0.5903 0.071 Uiso 1 1 calc R . . . .
 C5 C 0.1014(4) 0.6585(3) 0.5538(3) 0.0684(12) Uani 1 1 d . . . . .
 H5 H 0.0840 0.6703 0.6140 0.082 Uiso 1 1 calc R . . . .
 C6 C 0.0537(4) 0.7068(3) 0.4804(3) 0.0663(12) Uani 1 1 d . . . . .
 H6 H 0.0040 0.7519 0.4900 0.080 Uiso 1 1 calc R . . . .
 C7 C 0.0790(4) 0.6889(3) 0.3925(3) 0.0672(12) Uani 1 1 d . . . . .
 H7 H 0.0456 0.7216 0.3419 0.081 Uiso 1 1 calc R . . . .
 C8 C 0.1531(3) 0.6233(2) 0.3782(3) 0.0512(9) Uani 1 1 d . . . . .
 H8 H 0.1700 0.6115 0.3180 0.061 Uiso 1 1 calc R . . . .
 C9 C 0.2744(3) 0.4601(2) 0.3158(2) 0.0430(8) Uani 1 1 d . . . . .
 C10 C 0.1557(3) 0.4520(2) 0.2704(3) 0.0508(9) Uani 1 1 d . . . . .
 H10 H 0.0895 0.4646 0.3018 0.061 Uiso 1 1 calc R . . . .
 C11 C 0.1359(4) 0.4255(3) 0.1795(3) 0.0626(11) Uani 1 1 d . . . . .
 H11 H 0.0558 0.4206 0.1490 0.075 Uiso 1 1 calc R . . . .
 C12 C 0.2306(4) 0.4065(3) 0.1332(3) 0.0630(11) Uani 1 1 d . . . . .
 H12 H 0.2156 0.3890 0.0710 0.076 Uiso 1 1 calc R . . . .
 C13 C 0.3482(4) 0.4127(3) 0.1772(3) 0.0643(11) Uani 1 1 d . . . . .
 H13 H 0.4138 0.3988 0.1457 0.077 Uiso 1 1 calc R . . . .
 C14 C 0.3688(4) 0.4398(2) 0.2683(3) 0.0518(9) Uani 1 1 d . . . . .
 H14 H 0.4491 0.4443 0.2983 0.062 Uiso 1 1 calc R . . . .
 C15 C 0.4905(3) 0.2976(2) 0.4959(2) 0.0403(7) Uani 1 1 d . . . . .
 C16 C 0.4470(4) 0.2190(2) 0.5099(3) 0.0526(9) Uani 1 1 d . . . . .
 H16 H 0.4056 0.2084 0.5608 0.063 Uiso 1 1 calc R . . . .
 C17 C 0.4645(4) 0.1570(3) 0.4492(3) 0.0640(11) Uani 1 1 d . . . . .
 H17 H 0.4344 0.1041 0.4585 0.077 Uiso 1 1 calc R . . . .
 C18 C 0.5257(4) 0.1716(3) 0.3750(3) 0.0673(12) Uani 1 1 d . . . . .
 H18 H 0.5370 0.1287 0.3337 0.081 Uiso 1 1 calc R . . . .
 C19 C 0.5704(4) 0.2486(3) 0.3608(3) 0.0669(12) Uani 1 1 d . . . . .
 H19 H 0.6132 0.2586 0.3104 0.080 Uiso 1 1 calc R . . . .
 C20 C 0.5518(3) 0.3108(2) 0.4210(3) 0.0511(9) Uani 1 1 d . . . . .
 H20 H 0.5815 0.3637 0.4110 0.061 Uiso 1 1 calc R . . . .
 C21 C 0.5402(3) 0.3520(2) 0.6870(2) 0.0410(8) Uani 1 1 d . . . . .
 C22 C 0.5060(4) 0.3901(2) 0.7649(3) 0.0572(10) Uani 1 1 d . . . . .
 H22 H 0.4453 0.4308 0.7578 0.069 Uiso 1 1 calc R . . . .
 C23 C 0.5609(4) 0.3684(3) 0.8528(3) 0.0655(12) Uani 1 1 d . . . . .
 H23 H 0.5369 0.3940 0.9054 0.079 Uiso 1 1 calc R . . . .
 C24 C 0.6498(4) 0.3100(3) 0.8634(3) 0.0588(11) Uani 1 1 d . . . . .
 H24 H 0.6879 0.2960 0.9232 0.071 Uiso 1 1 calc R . . . .
 C25 C 0.6836(4) 0.2716(3) 0.7871(3) 0.0582(10) Uani 1 1 d . . . . .
 H25 H 0.7445 0.2310 0.7950 0.070 Uiso 1 1 calc R . . . .
 C26 C 0.6290(3) 0.2919(2) 0.6986(3) 0.0487(9) Uani 1 1 d . . . . .
 H26 H 0.6521 0.2648 0.6467 0.058 Uiso 1 1 calc R . . . .
 S1 S 0.2624(5) 0.5959(3) 0.8063(4) 0.0891(15) Uani 0.646(8) 1 d D U . A 1
 O1 O 0.3388(11) 0.5679(9) 0.7429(7) 0.062(3) Uani 0.646(8) 1 d D U . A 1
 F3 F 0.2194(8) 0.5424(6) 0.9653(5) 0.126(3) Uani 0.646(8) 1 d D U . A 1
 F2 F 0.3956(6) 0.5181(5) 0.9379(4) 0.122(3) Uani 0.646(8) 1 d D U . A 1
 F1 F 0.2526(9) 0.4489(4) 0.8562(7) 0.136(3) Uani 0.646(8) 1 d D U . A 1
 O2 O 0.1433(6) 0.6067(8) 0.7803(6) 0.130(4) Uani 0.646(8) 1 d D U . A 1
 O3 O 0.3145(9) 0.6724(4) 0.8635(7) 0.128(3) Uani 0.646(8) 1 d D U . A 1
 C28 C 0.2853(10) 0.5272(6) 0.9007(6) 0.077(2) Uani 0.646(8) 1 d D U . A 1
 C28A C 0.2327(15) 0.5143(8) 0.8651(12) 0.080(4) Uani 0.354(8) 1 d D U . A 2
 S1A S 0.2844(9) 0.6074(5) 0.8215(6) 0.0596(18) Uani 0.354(8) 1 d D U . A 2
 O1A O 0.354(2) 0.5855(17) 0.7507(14) 0.072(6) Uani 0.354(8) 1 d D U . A 2
 O2A O 0.1933(16) 0.6582(8) 0.8031(10) 0.103(4) Uani 0.354(8) 1 d D U . A 2
 O3A O 0.3731(14) 0.6253(13) 0.9123(9) 0.146(6) Uani 0.354(8) 1 d D U . A 2
 F3A F 0.1621(11) 0.5188(8) 0.9269(9) 0.091(4) Uani 0.354(8) 1 d D U . A 2
 F2A F 0.3181(13) 0.4644(9) 0.9010(10) 0.099(4) Uani 0.354(8) 1 d D U . A 2
 F1A F 0.1529(12) 0.4926(10) 0.7784(9) 0.158(5) Uani 0.354(8) 1 d D U . A 2

loop_
  _atom_site_aniso_label
  _atom_site_aniso_U_11
  _atom_site_aniso_U_22
  _atom_site_aniso_U_33
  _atom_site_aniso_U_23
  _atom_site_aniso_U_13
  _atom_site_aniso_U_12
 Ni1 0.0286(3) 0.0333(3) 0.0324(3) 0.0050(2) -0.0018(2) -0.0014(2)
 P1 0.0370(5) 0.0367(5) 0.0417(4) 0.0095(4) 0.0022(4) 0.0000(4)
 P2 0.0299(5) 0.0445(5) 0.0413(4) 0.0070(4) -0.0030(3) -0.0027(4)
 C1 0.040(2) 0.054(2) 0.059(2) 0.0134(18) 0.0093(17) -0.0033(17)
 C2 0.0359(19) 0.058(2) 0.059(2) 0.0084(18) 0.0055(16) -0.0110(17)
 C3 0.0312(18) 0.053(2) 0.0449(18) 0.0023(16) 0.0003(14) -0.0025(15)
 C4 0.050(2) 0.077(3) 0.049(2) 0.002(2) 0.0041(17) 0.012(2)
 C5 0.062(3) 0.083(3) 0.063(3) -0.011(2) 0.015(2) 0.007(2)
 C6 0.055(3) 0.059(3) 0.085(3) -0.007(2) 0.011(2) 0.013(2)
 C7 0.071(3) 0.059(3) 0.070(3) 0.011(2) 0.004(2) 0.014(2)
 C8 0.054(2) 0.046(2) 0.051(2) 0.0052(16) 0.0017(17) 0.0029(18)
 C9 0.0389(19) 0.0402(19) 0.0469(18) 0.0020(15) -0.0047(15) -0.0037(15)
 C10 0.042(2) 0.049(2) 0.058(2) -0.0043(17) -0.0040(17) -0.0014(17)
 C11 0.059(3) 0.064(3) 0.058(2) -0.004(2) -0.017(2) -0.005(2)
 C12 0.078(3) 0.065(3) 0.043(2) -0.0052(19) -0.001(2) -0.015(2)
 C13 0.065(3) 0.076(3) 0.054(2) -0.002(2) 0.015(2) -0.008(2)
 C14 0.043(2) 0.058(2) 0.054(2) 0.0021(18) 0.0021(17) -0.0057(18)
 C15 0.0354(18) 0.0425(19) 0.0415(16) 0.0061(15) 0.0005(14) -0.0033(15)
 C16 0.058(2) 0.048(2) 0.051(2) 0.0062(17) 0.0038(18) -0.0107(18)
 C17 0.080(3) 0.045(2) 0.064(3) -0.0008(19) 0.000(2) -0.012(2)
 C18 0.078(3) 0.061(3) 0.060(3) -0.010(2) 0.000(2) 0.005(2)
 C19 0.074(3) 0.075(3) 0.055(2) -0.004(2) 0.019(2) -0.002(2)
 C20 0.052(2) 0.050(2) 0.051(2) 0.0006(17) 0.0067(17) -0.0054(18)
 C21 0.044(2) 0.0325(18) 0.0456(18) 0.0091(14) 0.0037(15) 0.0008(15)
 C22 0.068(3) 0.056(2) 0.048(2) 0.0059(17) 0.0071(18) 0.018(2)
 C23 0.081(3) 0.072(3) 0.044(2) 0.004(2) 0.008(2) 0.014(2)
 C24 0.067(3) 0.057(3) 0.048(2) 0.0140(18) -0.0064(19) 0.003(2)
 C25 0.058(3) 0.054(2) 0.058(2) 0.0088(19) -0.0069(19) 0.0150(19)
 C26 0.050(2) 0.046(2) 0.0490(19) 0.0066(16) 0.0025(16) 0.0038(17)
 S1 0.073(2) 0.119(3) 0.082(3) 0.038(2) 0.0356(18) 0.042(2)
 O1 0.048(4) 0.089(7) 0.050(3) 0.011(3) 0.014(3) 0.009(5)
 F3 0.164(7) 0.150(7) 0.081(4) 0.032(4) 0.073(4) 0.049(5)
 F2 0.117(4) 0.177(7) 0.068(3) 0.019(3) -0.001(3) 0.056(4)
 F1 0.166(8) 0.087(4) 0.171(8) -0.006(4) 0.077(6) -0.033(4)
 O2 0.058(4) 0.238(11) 0.096(5) 0.056(6) 0.023(3) 0.040(5)
 O3 0.172(8) 0.078(4) 0.141(7) -0.011(4) 0.051(6) -0.003(4)
 C28 0.093(5) 0.086(5) 0.057(4) 0.006(3) 0.026(3) 0.018(4)
 C28A 0.086(7) 0.074(7) 0.090(7) -0.005(5) 0.049(5) 0.002(5)
 S1A 0.075(4) 0.059(3) 0.050(2) -0.0099(19) 0.026(2) -0.023(2)
 O1A 0.072(9) 0.083(10) 0.068(7) -0.003(5) 0.039(7) -0.018(6)
 O2A 0.127(9) 0.091(8) 0.100(9) 0.010(6) 0.050(7) 0.036(7)
 O3A 0.149(10) 0.176(14) 0.109(7) -0.043(7) -0.001(6) -0.044(9)
 F3A 0.086(7) 0.102(7) 0.097(7) 0.012(6) 0.057(6) -0.003(5)
 F2A 0.108(8) 0.097(8) 0.103(8) 0.023(6) 0.054(6) 0.030(7)
 F1A 0.136(9) 0.200(12) 0.138(8) -0.033(7) 0.026(6) -0.065(8)

_geom_special_details
;
 All esds (except the esd in the dihedral angle between two l.s. planes)
 are estimated using the full covariance matrix.  The cell esds are taken
 into account individually in the estimation of esds in distances, angles
 and torsion angles; correlations between esds in cell parameters are only
 used when they are defined by crystal symmetry.  An approximate (isotropic)
 treatment of cell esds is used for estimating esds involving l.s. planes.
;
loop_
  _geom_bond_atom_site_label_1
  _geom_bond_atom_site_label_2
  _geom_bond_distance
  _geom_bond_site_symmetry_2
  _geom_bond_publ_flag
 Ni1 P1 2.2193(15) . ?
 Ni1 P1 2.2193(15) 3_666 ?
 Ni1 P2 2.2379(16) . ?
 Ni1 P2 2.2380(16) 3_666 ?
 P1 C1 1.807(4) . ?
 P1 C15 1.793(4) . ?
 P1 C21 1.790(3) . ?
 P2 C2 1.834(4) . ?
 P2 C3 1.794(4) . ?
 P2 C9 1.793(4) . ?
 C1 H1A 0.9700 . ?
 C1 H1B 0.9700 . ?
 C1 C2 1.481(5) . ?
 C2 H2A 0.9700 . ?
 C2 H2B 0.9700 . ?
 C3 C4 1.366(5) . ?
 C3 C8 1.372(5) . ?
 C4 H4 0.9300 . ?
 C4 C5 1.359(6) . ?
 C5 H5 0.9300 . ?
 C5 C6 1.356(6) . ?
 C6 H6 0.9300 . ?
 C6 C7 1.362(6) . ?
 C7 H7 0.9300 . ?
 C7 C8 1.367(5) . ?
 C8 H8 0.9300 . ?
 C9 C10 1.381(5) . ?
 C9 C14 1.358(5) . ?
 C10 H10 0.9300 . ?
 C10 C11 1.363(5) . ?
 C11 H11 0.9300 . ?
 C11 C12 1.347(6) . ?
 C12 H12 0.9300 . ?
 C12 C13 1.361(6) . ?
 C13 H13 0.9300 . ?
 C13 C14 1.369(5) . ?
 C14 H14 0.9300 . ?
 C15 C16 1.376(5) . ?
 C15 C20 1.364(5) . ?
 C16 H16 0.9300 . ?
 C16 C17 1.356(6) . ?
 C17 H17 0.9300 . ?
 C17 C18 1.358(6) . ?
 C18 H18 0.9300 . ?
 C18 C19 1.358(6) . ?
 C19 H19 0.9300 . ?
 C19 C20 1.357(5) . ?
 C20 H20 0.9300 . ?
 C21 C22 1.374(5) . ?
 C21 C26 1.368(5) . ?
 C22 H22 0.9300 . ?
 C22 C23 1.368(5) . ?
 C23 H23 0.9300 . ?
 C23 C24 1.348(6) . ?
 C24 H24 0.9300 . ?
 C24 C25 1.354(5) . ?
 C25 H25 0.9300 . ?
 C25 C26 1.368(5) . ?
 C26 H26 0.9300 . ?
 S1 O1 1.397(7) . ?
 S1 O2 1.322(7) . ?
 S1 O3 1.545(8) . ?
 S1 C28 1.741(8) . ?
 F3 C28 1.278(8) . ?
 F2 C28 1.262(11) . ?
 F1 C28 1.435(12) . ?
 C28A S1A 1.749(13) . ?
 C28A F3A 1.260(12) . ?
 C28A F2A 1.287(17) . ?
 C28A F1A 1.462(18) . ?
 S1A O1A 1.400(12) . ?
 S1A O2A 1.290(12) . ?
 S1A O3A 1.543(12) . ?

loop_
  _geom_angle_atom_site_label_1
  _geom_angle_atom_site_label_2
  _geom_angle_atom_site_label_3
  _geom_angle
  _geom_angle_site_symmetry_1
  _geom_angle_site_symmetry_3
  _geom_angle_publ_flag
 P1 Ni1 P1 180.0 . 3_666 ?
 P1 Ni1 P2 84.72(4) . . ?
 P1 Ni1 P2 84.72(4) 3_666 3_666 ?
 P1 Ni1 P2 95.28(4) 3_666 . ?
 P1 Ni1 P2 95.28(4) . 3_666 ?
 P2 Ni1 P2 180.0 . 3_666 ?
 C1 P1 Ni1 106.77(12) . . ?
 C15 P1 Ni1 108.13(12) . . ?
 C15 P1 C1 106.12(17) . . ?
 C21 P1 Ni1 125.60(12) . . ?
 C21 P1 C1 102.75(17) . . ?
 C21 P1 C15 106.01(16) . . ?
 C2 P2 Ni1 108.51(12) . . ?
 C3 P2 Ni1 117.54(12) . . ?
 C3 P2 C2 104.18(18) . . ?
 C9 P2 Ni1 115.98(12) . . ?
 C9 P2 C2 102.13(17) . . ?
 C9 P2 C3 106.78(16) . . ?
 P1 C1 H1A 110.1 . . ?
 P1 C1 H1B 110.1 . . ?
 H1A C1 H1B 108.4 . . ?
 C2 C1 P1 108.1(3) . . ?
 C2 C1 H1A 110.1 . . ?
 C2 C1 H1B 110.1 . . ?
 P2 C2 H2A 109.3 . . ?
 P2 C2 H2B 109.3 . . ?
 C1 C2 P2 111.8(2) . . ?
 C1 C2 H2A 109.3 . . ?
 C1 C2 H2B 109.3 . . ?
 H2A C2 H2B 107.9 . . ?
 C4 C3 P2 119.7(3) . . ?
 C4 C3 C8 118.2(4) . . ?
 C8 C3 P2 122.1(3) . . ?
 C3 C4 H4 119.3 . . ?
 C5 C4 C3 121.4(4) . . ?
 C5 C4 H4 119.3 . . ?
 C4 C5 H5 120.0 . . ?
 C6 C5 C4 120.0(4) . . ?
 C6 C5 H5 120.0 . . ?
 C5 C6 H6 120.2 . . ?
 C5 C6 C7 119.7(4) . . ?
 C7 C6 H6 120.2 . . ?
 C6 C7 H7 119.8 . . ?
 C6 C7 C8 120.3(4) . . ?
 C8 C7 H7 119.8 . . ?
 C3 C8 H8 119.8 . . ?
 C7 C8 C3 120.4(4) . . ?
 C7 C8 H8 119.8 . . ?
 C10 C9 P2 120.5(3) . . ?
 C14 C9 P2 120.9(3) . . ?
 C14 C9 C10 118.5(3) . . ?
 C9 C10 H10 120.1 . . ?
 C11 C10 C9 119.8(4) . . ?
 C11 C10 H10 120.1 . . ?
 C10 C11 H11 119.5 . . ?
 C12 C11 C10 120.9(4) . . ?
 C12 C11 H11 119.5 . . ?
 C11 C12 H12 119.9 . . ?
 C11 C12 C13 120.1(4) . . ?
 C13 C12 H12 119.9 . . ?
 C12 C13 H13 120.4 . . ?
 C12 C13 C14 119.2(4) . . ?
 C14 C13 H13 120.4 . . ?
 C9 C14 C13 121.4(4) . . ?
 C9 C14 H14 119.3 . . ?
 C13 C14 H14 119.3 . . ?
 C16 C15 P1 121.7(3) . . ?
 C20 C15 P1 119.7(3) . . ?
 C20 C15 C16 118.6(3) . . ?
 C15 C16 H16 120.1 . . ?
 C17 C16 C15 119.9(4) . . ?
 C17 C16 H16 120.1 . . ?
 C16 C17 H17 119.7 . . ?
 C16 C17 C18 120.6(4) . . ?
 C18 C17 H17 119.7 . . ?
 C17 C18 H18 119.9 . . ?
 C17 C18 C19 120.3(4) . . ?
 C19 C18 H18 119.9 . . ?
 C18 C19 H19 120.4 . . ?
 C20 C19 C18 119.1(4) . . ?
 C20 C19 H19 120.4 . . ?
 C15 C20 H20 119.2 . . ?
 C19 C20 C15 121.5(4) . . ?
 C19 C20 H20 119.2 . . ?
 C22 C21 P1 119.2(3) . . ?
 C26 C21 P1 121.7(3) . . ?
 C26 C21 C22 119.1(3) . . ?
 C21 C22 H22 119.9 . . ?
 C23 C22 C21 120.3(4) . . ?
 C23 C22 H22 119.9 . . ?
 C22 C23 H23 120.0 . . ?
 C24 C23 C22 120.1(4) . . ?
 C24 C23 H23 120.0 . . ?
 C23 C24 H24 119.9 . . ?
 C23 C24 C25 120.1(4) . . ?
 C25 C24 H24 119.9 . . ?
 C24 C25 H25 119.7 . . ?
 C24 C25 C26 120.6(4) . . ?
 C26 C25 H25 119.7 . . ?
 C21 C26 C25 119.7(4) . . ?
 C21 C26 H26 120.1 . . ?
 C25 C26 H26 120.1 . . ?
 O1 S1 O3 113.1(8) . . ?
 O1 S1 C28 105.6(6) . . ?
 O2 S1 O1 121.2(7) . . ?
 O2 S1 O3 108.9(7) . . ?
 O2 S1 C28 109.6(6) . . ?
 O3 S1 C28 95.1(6) . . ?
 F3 C28 S1 114.1(7) . . ?
 F3 C28 F1 111.1(9) . . ?
 F2 C28 S1 115.4(7) . . ?
 F2 C28 F3 108.8(8) . . ?
 F2 C28 F1 104.7(8) . . ?
 F1 C28 S1 102.1(8) . . ?
 F3A C28A S1A 117.8(11) . . ?
 F3A C28A F2A 103.8(13) . . ?
 F3A C28A F1A 105.0(13) . . ?
 F2A C28A S1A 115.0(13) . . ?
 F2A C28A F1A 120.6(14) . . ?
 F1A C28A S1A 94.9(10) . . ?
 O1A S1A C28A 106.4(13) . . ?
 O1A S1A O3A 108.5(13) . . ?
 O2A S1A C28A 109.5(10) . . ?
 O2A S1A O1A 119.8(13) . . ?
 O2A S1A O3A 115.8(11) . . ?
 O3A S1A C28A 93.2(9) . . ?

_shelx_res_file
;
TITL 1390LE_0mS_a.res in P2(1)/n
CELL 0.71073 10.9843 16.0866 14.3751 90 97.996 90
ZERR 2 0.0078 0.0118 0.0101 0 0.013 0
LATT 1
SYMM 0.5-X,0.5+Y,0.5-Z
SFAC C H O F P S Ni
UNIT 108 96 12 12 8 4 2
SADI S1 O1 S1A O1A
SADI S1 O2 S1A O2A
SADI S1 O3 S1A O3A
SADI S1 C28 S1A C28A
SADI F3 C28 F3A C28A
SADI F2 C28 F2A C28A
SADI F1 C28 F1A C28A
SADI 0.04 S1 F3 S1A F3A
SADI 0.04 S1 F2 S1A F2A
SADI 0.04 S1 F1 S1A F1A
SADI 0.04 O1 O2 O1A O2A
SADI 0.04 O1 O3 O1A O3A
SADI 0.04 O1 C28 O1A C28A
SADI 0.04 F3 F2 F3A F2A
SADI 0.04 F3 F1 F3A F1A
SADI 0.04 F2 F1 F2A F1A
SADI 0.04 O2 O3 O2A O3A
SADI 0.04 O2 C28 O2A C28A
SADI 0.04 O3 C28 O3A C28A
RIGU S1A C28A F3A F2A F1A O1A O2A O3A
RIGU S1 O1 O2 O3 C28 F3 F2 F1

L.S. 45
PLAN  -2
SIZE 0.065 0.128 0.211
TEMP 23
BOND $H
more -3
fmap 2
acta
OMIT -3 180
REM <olex2.extras>
REM <HklSrc "%.\\1390LE_0mS_a.hkl">
REM </olex2.extras>

WGHT    0.049600    2.347300
FVAR       0.37476   0.64553
NI1   7    0.500000    0.500000    0.500000    10.50000    0.02857    0.03328 =
         0.03244    0.00505   -0.00180   -0.00138
P1    5    0.467239    0.382132    0.572816    11.00000    0.03704    0.03668 =
         0.04170    0.00952    0.00216   -0.00001
P2    5    0.302437    0.488645    0.437446    11.00000    0.02988    0.04450 =
         0.04129    0.00701   -0.00298   -0.00270
C1    1    0.305974    0.380323    0.585920    11.00000    0.03995    0.05435 =
         0.05889    0.01342    0.00925   -0.00334
AFIX  23
H1A   2    0.283095    0.325585    0.605879    11.00000   -1.20000
H1B   2    0.289425    0.420419    0.632979    11.00000   -1.20000
AFIX   0
C2    1    0.234268    0.401293    0.493898    11.00000    0.03586    0.05791 =
         0.05862    0.00835    0.00548   -0.01098
AFIX  23
H2A   2    0.150844    0.415460    0.502835    11.00000   -1.20000
H2B   2    0.230649    0.353077    0.453086    11.00000   -1.20000
AFIX   0
C3    1    0.202855    0.574629    0.452277    11.00000    0.03115    0.05297 =
         0.04486    0.00225    0.00028   -0.00245
C4    1    0.174487    0.592933    0.539543    11.00000    0.04952    0.07748 =
         0.04890    0.00211    0.00411    0.01151
AFIX  43
H4    2    0.205898    0.559789    0.590261    11.00000   -1.20000
AFIX   0
C5    1    0.101359    0.658525    0.553844    11.00000    0.06150    0.08292 =
         0.06270   -0.01094    0.01490    0.00709
AFIX  43
H5    2    0.084018    0.670289    0.613968    11.00000   -1.20000
AFIX   0
C6    1    0.053698    0.706806    0.480390    11.00000    0.05512    0.05863 =
         0.08550   -0.00714    0.01081    0.01301
AFIX  43
H6    2    0.003973    0.751911    0.490004    11.00000   -1.20000
AFIX   0
C7    1    0.078979    0.688945    0.392466    11.00000    0.07124    0.05885 =
         0.06997    0.01137    0.00397    0.01409
AFIX  43
H7    2    0.045633    0.721596    0.341870    11.00000   -1.20000
AFIX   0
C8    1    0.153133    0.623256    0.378238    11.00000    0.05442    0.04607 =
         0.05143    0.00517    0.00168    0.00293
AFIX  43
H8    2    0.169976    0.611462    0.317990    11.00000   -1.20000
AFIX   0
C9    1    0.274444    0.460083    0.315797    11.00000    0.03891    0.04019 =
         0.04685    0.00201   -0.00470   -0.00366
C10   1    0.155711    0.452006    0.270431    11.00000    0.04205    0.04916 =
         0.05809   -0.00433   -0.00404   -0.00143
AFIX  43
H10   2    0.089489    0.464580    0.301816    11.00000   -1.20000
AFIX   0
C11   1    0.135858    0.425544    0.179502    11.00000    0.05871    0.06432 =
         0.05768   -0.00430   -0.01689   -0.00472
AFIX  43
H11   2    0.055767    0.420600    0.149035    11.00000   -1.20000
AFIX   0
C12   1    0.230607    0.406455    0.133158    11.00000    0.07778    0.06518 =
         0.04348   -0.00522   -0.00057   -0.01504
AFIX  43
H12   2    0.215640    0.388954    0.070957    11.00000   -1.20000
AFIX   0
C13   1    0.348193    0.412734    0.177195    11.00000    0.06541    0.07599 =
         0.05352   -0.00242    0.01523   -0.00776
AFIX  43
H13   2    0.413822    0.398823    0.145741    11.00000   -1.20000
AFIX   0
C14   1    0.368769    0.439758    0.268306    11.00000    0.04283    0.05752 =
         0.05387    0.00214    0.00207   -0.00571
AFIX  43
H14   2    0.449127    0.444298    0.298347    11.00000   -1.20000
AFIX   0
C15   1    0.490483    0.297564    0.495944    11.00000    0.03541    0.04245 =
         0.04152    0.00608    0.00054   -0.00334
C16   1    0.446962    0.218982    0.509877    11.00000    0.05767    0.04770 =
         0.05124    0.00617    0.00376   -0.01067
AFIX  43
H16   2    0.405578    0.208376    0.560831    11.00000   -1.20000
AFIX   0
C17   1    0.464527    0.157046    0.449182    11.00000    0.07987    0.04534 =
         0.06396   -0.00078    0.00041   -0.01201
AFIX  43
H17   2    0.434411    0.104101    0.458457    11.00000   -1.20000
AFIX   0
C18   1    0.525688    0.171615    0.374978    11.00000    0.07786    0.06138 =
         0.06007   -0.01045    0.00026    0.00468
AFIX  43
H18   2    0.537032    0.128696    0.333698    11.00000   -1.20000
AFIX   0
C19   1    0.570378    0.248634    0.360790    11.00000    0.07353    0.07465 =
         0.05542   -0.00365    0.01867   -0.00204
AFIX  43
H19   2    0.613159    0.258610    0.310447    11.00000   -1.20000
AFIX   0
C20   1    0.551791    0.310821    0.421017    11.00000    0.05168    0.05039 =
         0.05119    0.00060    0.00671   -0.00538
AFIX  43
H20   2    0.581546    0.363719    0.410981    11.00000   -1.20000
AFIX   0
C21   1    0.540230    0.352049    0.686958    11.00000    0.04431    0.03247 =
         0.04556    0.00908    0.00369    0.00084
C22   1    0.506039    0.390119    0.764865    11.00000    0.06827    0.05556 =
         0.04753    0.00587    0.00712    0.01763
AFIX  43
H22   2    0.445336    0.430826    0.757795    11.00000   -1.20000
AFIX   0
C23   1    0.560929    0.368389    0.852814    11.00000    0.08075    0.07170 =
         0.04407    0.00408    0.00823    0.01412
AFIX  43
H23   2    0.536920    0.393960    0.905367    11.00000   -1.20000
AFIX   0
C24   1    0.649785    0.309950    0.863400    11.00000    0.06664    0.05725 =
         0.04831    0.01403   -0.00636    0.00332
AFIX  43
H24   2    0.687945    0.295974    0.923198    11.00000   -1.20000
AFIX   0
C25   1    0.683580    0.271562    0.787126    11.00000    0.05815    0.05406 =
         0.05801    0.00884   -0.00691    0.01498
AFIX  43
H25   2    0.744492    0.231013    0.794974    11.00000   -1.20000
AFIX   0
C26   1    0.628967    0.291865    0.698639    11.00000    0.05021    0.04553 =
         0.04896    0.00658    0.00246    0.00385
AFIX  43
H26   2    0.652102    0.264843    0.646650    11.00000   -1.20000
AFIX   0

PART 1
S1    6    0.262443    0.595901    0.806348    21.00000    0.07253    0.11946 =
         0.08235    0.03804    0.03555    0.04226
O1    3    0.338824    0.567876    0.742926    21.00000    0.04822    0.08919 =
         0.05026    0.01113    0.01448    0.00876
F3    4    0.219381    0.542411    0.965312    21.00000    0.16395    0.15012 =
         0.08058    0.03186    0.07312    0.04865
F2    4    0.395555    0.518101    0.937913    21.00000    0.11701    0.17725 =
         0.06840    0.01907   -0.00091    0.05590
F1    4    0.252553    0.448910    0.856198    21.00000    0.16573    0.08679 =
         0.17147   -0.00604    0.07690   -0.03349
O2    3    0.143283    0.606746    0.780287    21.00000    0.05849    0.23847 =
         0.09607    0.05621    0.02318    0.03959
O3    3    0.314453    0.672446    0.863462    21.00000    0.17219    0.07827 =
         0.14103   -0.01130    0.05146   -0.00320
C28   1    0.285347    0.527170    0.900717    21.00000    0.09334    0.08573 =
         0.05654    0.00639    0.02595    0.01772

PART 0
PART 2
C28A  1    0.232672    0.514321    0.865087   -21.00000    0.08577    0.07385 =
         0.08996   -0.00542    0.04874    0.00237
S1A   6    0.284447    0.607418    0.821501   -21.00000    0.07474    0.05903 =
         0.05001   -0.00985    0.02587   -0.02273
O1A   3    0.354102    0.585521    0.750740   -21.00000    0.07192    0.08288 =
         0.06828   -0.00251    0.03880   -0.01812
O2A   3    0.193316    0.658182    0.803067   -21.00000    0.12671    0.09060 =
         0.10027    0.01009    0.05048    0.03642
O3A   3    0.373063    0.625339    0.912263   -21.00000    0.14860    0.17553 =
         0.10852   -0.04305   -0.00058   -0.04430
F3A   4    0.162081    0.518791    0.926904   -21.00000    0.08597    0.10189 =
         0.09692    0.01154    0.05741   -0.00306
F2A   4    0.318056    0.464388    0.900966   -21.00000    0.10788    0.09741 =
         0.10272    0.02298    0.05426    0.02974
F1A   4    0.152874    0.492589    0.778441   -21.00000    0.13573    0.20040 =
         0.13843   -0.03260    0.02552   -0.06545
HKLF 4

REM  1390LE_0mS_a.res in P2(1)/n
REM R1 =  0.0565 for    3880 Fo > 4sig(Fo)  and  0.1098 for all    6535 data
REM    404 parameters refined using    133 restraints

END

WGHT      0.0477      2.3856

REM Highest difference peak  0.497,  deepest hole -0.478,  1-sigma level  0.073
Q1    1   0.4619  0.6159  0.5803  11.00000  0.05    0.50
Q2    1   0.4151  0.5068  0.4490  11.00000  0.05    0.46
;
_shelx_res_checksum               308
_shelx_hkl_file
;
   1   0   0    0.50    0.80
   1   0   0    0.40    0.60
   1   0   0   -0.50    0.20
  -1   0   0   -1.00    0.50
  -1   0   0   -0.40    0.30
  -1   0   0   -0.40    0.60
  -1   0   0   -0.10    0.50
   2   0   0  364.56   13.10
  -2   0   0  378.56   12.90
  -2   0   0  364.76   13.30
  -2   0   0  375.36   11.00
  -3   0   0   -1.00    2.40
   3   0   0   -0.10    2.30
  -3   0   0    0.70    1.50
  -3   0   0   -1.30    3.10
   4   0   0 1105.89   35.10
  -4   0   0 1094.09   34.10
  -4   0   0 1084.89   35.30
   5   0   0   -2.00    2.50
  -5   0   0    0.00    3.00
  -5   0   0   -2.50    3.50
   5   0   0   -0.30    1.80
  -6   0   0  795.12   30.40
   6   0   0  786.22   31.30
   6   0   0  825.92   25.60
  -6   0   0  760.22   31.30
  -7   0   0   -0.50    3.50
  -7   0   0   -0.80    4.50
   7   0   0   -4.80    2.50
   7   0   0   -1.80    2.10
  -8   0   0    8.10    6.00
   8   0   0    4.40    3.90
  -8   0   0   -3.50    5.30
   8   0   0    5.70    2.70
  -9   0   0    1.20    5.50
   9   0   0    0.40    2.50
   9   0   0    6.40    5.00
  -9   0   0    2.50    6.20
 -10   0   0    0.60    5.50
 -11   0   0    7.30    6.20
 -12   0   0    8.50    5.80
 -13   0   0    2.00    4.00
 -14   0   0    2.70    4.40
   0  -1   0   -5.60    0.10
   0  -1   0   -5.50    0.20
   0  -1   0   -5.30    0.20
   0  -1   0   -5.30    0.30
   0   1   0   -5.50    0.20
   0   1   0   -5.50    0.10
   0   1   0   -5.60    0.30
   0   1   0   -5.50    0.20
   1  -1   0 2682.53   67.69
  -1  -1   0 2762.02   67.49
  -1  -1   0 2715.83   68.49
   1  -1   0 2847.42   68.89
  -1  -1   0 2661.83   68.79
  -1  -1   0 2816.82   68.99
  -1   1   0 2786.32   68.79
  -1   1   0 3063.79   68.69
  -1   1   0 2860.31   69.09
   1   1   0 2696.83   68.79
   1   1   0 2849.91   69.09
  -1   1   0 2725.83   67.89
  -2  -1   0    3.30    2.70
  -2  -1   0    3.50    1.40
  -2  -1   0    2.90    2.20
   2  -1   0    4.90    1.60
   2  -1   0    3.10    2.00
  -2   1   0    1.90    1.70
  -2   1   0    0.00    2.50
   2   1   0    6.20    2.40
  -3  -1   0  445.76   16.50
   3  -1   0  435.56   16.90
  -3  -1   0  440.76   17.30
   3  -1   0  420.86   13.90
  -3  -1   0  429.26   13.50
  -3   1   0  429.46   16.00
   3   1   0  437.56   16.80
   4  -1   0  154.58    7.60
  -4  -1   0  147.29    9.70
  -4  -1   0  131.69    6.80
  -4  -1   0  146.29   10.60
  -4   1   0  146.99   10.50
  -4   1   0  149.29    9.50
   4   1   0  145.19   10.00
   5  -1   0 1278.67   40.50
  -5  -1   0 1204.78   39.10
  -5  -1   0 1184.98   40.10
   5  -1   0 1205.78   34.70
  -5  -1   0 1140.49   33.80
   5   1   0 1206.58   40.10
  -5   1   0 1203.18   38.70
  -5   1   0 1258.57   41.00
   6  -1   0   34.20    7.00
   6  -1   0   43.90    5.80
  -6  -1   0   47.10    8.20
  -6  -1   0   31.60    4.60
  -6  -1   0   41.40    8.70
  -6   1   0   36.80    7.20
  -6   1   0   35.10    8.10
   6   1   0   44.10    8.10
  -7  -1   0    8.70    5.00
  -7  -1   0    7.10    5.40
   7  -1   0    5.90    3.00
   7  -1   0    6.60    4.60
  -7   1   0   -2.20    5.00
   7   1   0   -0.10    3.50
  -7   1   0    5.20    4.40
   8  -1   0   23.70    6.80
  -8  -1   0   17.60    7.10
  -8  -1   0    6.60    6.20
   8  -1   0   19.00    4.60
   8   1   0   16.20    6.30
   8   1   0   21.10    4.50
  -8   1   0    8.60    6.20
  -8   1   0   21.20    7.20
   9  -1   0  128.29   16.00
  -9  -1   0  126.99   17.00
  -9  -1   0  145.69   17.20
   9  -1   0  152.78   10.50
  -9   1   0  125.99   15.80
   9   1   0  164.08   10.50
   9   1   0  128.59   16.20
 -10  -1   0   -0.10    4.60
 -10   1   0   -1.50    4.80
 -11  -1   0   10.70    7.40
 -11   1   0   16.90    7.70
 -12  -1   0   21.40    7.90
 -12   1   0   12.80    5.90
 -13  -1   0    6.60    4.90
 -13   1   0    0.20    3.50
 -14  -1   0   11.20    5.90
 -14   1   0    3.10    5.00
   0  -2   0 3758.32   89.69
   0  -2   0 3695.13   89.19
   0   2   0 3588.84   89.59
   0   2   0 3542.95   89.89
   0   2   0 3724.93   87.89
   1  -2   0 1341.17   34.30
  -1  -2   0 1304.17   34.00
   1  -2   0 1297.07   35.20
  -1  -2   0 1296.47   35.30
  -1  -2   0 1369.06   34.50
  -1   2   0 1270.77   35.10
  -1   2   0 1307.27   33.40
   1   2   0 1339.57   35.40
  -2  -2   0 4466.75  115.29
   2  -2   0 4640.14  113.79
   2  -2   0 4697.43  116.09
  -2  -2   0 4679.63  113.39
  -2  -2   0 4743.83  116.39
   2   2   0 4788.02  116.39
  -2   2   0 4661.83  116.29
  -2   2   0 4671.63  114.29
  -3  -2   0  393.16   16.40
   3  -2   0  376.96   15.70
   3  -2   0  367.56   13.30
  -3  -2   0  392.26   15.60
  -3  -2   0  385.96   13.00
  -3   2   0  375.46   14.80
  -3   2   0  416.86   17.10
   3   2   0  370.56   16.00
  -4  -2   0  297.07   11.50
  -4  -2   0  304.27   15.50
   4  -2   0  290.87   14.70
   4  -2   0  318.17   12.30
  -4   2   0  295.27   15.60
   4   2   0  289.77   14.90
  -4   2   0  303.67   14.10
   5  -2   0   35.00    6.40
  -5  -2   0   33.20    7.10
  -5  -2   0   42.60    7.50
  -5  -2   0   39.20    4.90
   5  -2   0   54.09    6.20
   5   2   0   33.10    6.20
  -5   2   0   31.90    6.30
   6  -2   0  363.76   19.60
   6  -2   0  366.36   15.10
  -6  -2   0  351.76   18.60
  -6  -2   0  376.96   14.50
  -6  -2   0  362.56   19.80
   6   2   0  326.17   19.00
  -6   2   0  346.57   18.30
  -7  -2   0    6.20    2.70
  -7  -2   0    3.20    5.00
  -7  -2   0    6.40    5.20
   7  -2   0   -0.40    2.40
   7  -2   0   -2.90    3.20
  -7   2   0    8.70    4.50
   7   2   0    2.90    3.70
  -7   2   0    1.60    6.00
  -8  -2   0   97.39   14.00
  -8  -2   0   84.29   12.80
   8  -2   0   93.09    8.10
   8  -2   0   93.39   12.70
  -8  -2   0  116.39    8.30
   8   2   0  111.89   14.70
  -8   2   0  111.39   14.10
   9  -2   0   25.80    7.10
   9  -2   0   34.70    6.30
  -9  -2   0   25.30    8.20
  -9  -2   0   38.50    9.80
  -9   2   0   22.20    7.80
   9   2   0   40.10   10.20
   9   2   0   35.70    6.20
 -10  -2   0  149.29   18.60
 -10   2   0  140.99   17.70
 -11  -2   0   37.80   10.80
 -12  -2   0    0.80    5.10
 -12   2   0    7.00    5.20
 -13  -2   0    7.90    4.30
 -13   2   0    1.00    3.70
 -14  -2   0   18.60    6.80
 -14   2   0   31.30   10.40
   0  -3   0    1.40    1.70
   0  -3   0   -1.00    1.60
   0   3   0   -1.70    0.90
   0   3   0    1.40    2.30
  -1  -3   0  209.28    8.50
  -1  -3   0  211.08    8.90
  -1  -3   0  205.98    9.80
   1  -3   0  204.98    9.50
   1  -3   0  211.28    9.00
  -1   3   0  196.78    7.40
   1   3   0  191.38    9.30
  -1   3   0  192.28    9.50
  -2  -3   0  575.54   18.10
   2  -3   0  592.24   20.40
  -2  -3   0  552.24   20.10
   2  -3   0  573.24   18.40
  -2  -3   0  566.74   19.30
  -2   3   0  576.64   18.00
   2   3   0  593.14   20.40
  -2   3   0  607.84   20.80
  -3  -3   0   52.99    6.90
  -3  -3   0   46.60    5.10
   3  -3   0   44.50    6.10
   3  -3   0   50.89    5.60
  -3  -3   0   45.40    6.60
   3   3   0   54.19    7.10
  -3   3   0   44.40    5.70
  -3   3   0   55.19    8.00
  -4  -3   0  275.47   11.50
  -4  -3   0  287.47   14.40
   4  -3   0  292.37   12.40
  -4  -3   0  275.17   15.10
   4  -3   0  285.67   14.80
   4   3   0  281.77   15.10
  -4   3   0  273.97   15.40
  -4   3   0  280.47   13.30
  -5  -3   0   66.09    5.50
   5  -3   0   59.99    6.60
  -5  -3   0   73.09    9.60
   5  -3   0   53.39    7.70
  -5   3   0   48.70    8.60
   5   3   0   52.59    8.10
  -5   3   0   65.59    8.30
  -6  -3   0   13.30    3.40
   6  -3   0   14.50    3.90
   6  -3   0    8.20    3.70
  -6  -3   0    7.20    5.10
  -6  -3   0   11.50    5.30
  -6   3   0   14.80    5.00
  -6   3   0   16.30    6.70
   6   3   0   23.90    6.60
   7  -3   0    3.50    3.10
  -7  -3   0    1.00    5.00
  -7  -3   0    5.40    4.90
   7  -3   0    2.20    3.70
  -7  -3   0    5.20    2.60
  -7   3   0   10.10    6.90
   7   3   0    2.40    4.20
  -7   3   0    0.50    3.50
   8  -3   0   39.60    8.40
  -8  -3   0   59.49   11.20
  -8  -3   0   65.89   11.60
  -8  -3   0   64.49    7.60
   8  -3   0   54.19    7.70
  -8   3   0   48.60    9.90
   8   3   0   78.29   12.70
  -8   3   0   43.70   11.10
  -9  -3   0  110.59   15.50
  -9  -3   0   99.69   14.80
   9  -3   0  118.49    9.80
  -9  -3   0  103.89    8.30
   9  -3   0   93.39   13.50
  -9   3   0   74.29   14.40
  -9   3   0  100.29   13.80
   9   3   0  111.69   15.60
  10  -3   0   -4.20    2.50
 -10  -3   0   -5.60    3.90
 -10   3   0   -2.60    4.20
 -11  -3   0  105.19   16.90
 -11   3   0   98.59   15.60
 -12  -3   0   35.20   10.60
 -12   3   0   34.90    9.80
 -13  -3   0    4.40    5.10
 -13   3   0    2.90    5.10
 -14  -3   0    7.20    6.80
 -14   3   0   21.40    7.70
   0  -4   0  429.46   15.40
   0  -4   0  413.16   15.80
   0   4   0  384.46   15.70
  -1  -4   0 1851.31   47.20
  -1  -4   0 1824.12   49.70
  -1  -4   0 1815.42   48.30
   1  -4   0 1825.12   49.60
   1  -4   0 1737.13   48.20
  -1   4   0 1739.63   45.60
  -1   4   0 1732.93   49.40
  -2  -4   0    1.00    2.80
   2  -4   0    2.30    2.90
  -2  -4   0    1.10    2.70
   2  -4   0    2.10    2.90
  -2  -4   0    3.00    2.80
  -2   4   0    0.20    1.90
   2   4   0    0.50    2.20
  -2   4   0    2.70    3.50
   3  -4   0  806.32   25.60
  -3  -4   0  795.02   27.20
   3  -4   0  782.92   28.00
  -3  -4   0  795.82   25.00
  -3  -4   0  768.72   28.00
   3   4   0  784.62   28.10
  -3   4   0  841.72   28.90
  -3   4   0  813.02   25.30
  -4  -4   0   15.70    3.60
   4  -4   0   13.10    4.30
  -4  -4   0   13.40    4.70
   4  -4   0   10.90    3.60
  -4  -4   0   14.20    4.80
  -4   4   0    9.40    4.70
  -4   4   0    8.80    3.60
   4   4   0    9.80    4.00
  -5  -4   0    0.80    3.60
   5  -4   0    1.80    3.20
  -5  -4   0    8.00    2.90
   5  -4   0    3.70    3.10
  -5  -4   0    6.60    4.60
   5   4   0    7.20    3.90
  -5   4   0    7.20    4.80
  -5   4   0    3.80    3.10
  -6  -4   0   71.49    7.50
   6  -4   0   55.39    7.30
   6  -4   0   73.09   10.90
  -6  -4   0   61.59    9.60
  -6   4   0   76.39    9.60
  -6   4   0   53.39    9.60
   6   4   0   61.69   10.00
  -7  -4   0   21.90    8.20
   7  -4   0    9.70    4.30
  -7  -4   0   14.60    6.50
   7  -4   0   11.10    5.50
  -7  -4   0   12.40    3.70
  -7   4   0   -2.20    4.70
  -7   4   0   19.40    5.90
   7   4   0   22.70    7.00
   8  -4   0    3.90    3.60
  -8  -4   0    2.10    5.20
  -8  -4   0    0.80    4.90
  -8  -4   0   -1.20    2.10
   8  -4   0    2.20    3.60
   8   4   0    1.80    3.90
  -8   4   0    1.70    4.00
  -8   4   0   -2.30    5.30
  -9  -4   0    7.30    6.10
   9  -4   0    5.70    4.00
  -9  -4   0    5.60    3.10
   9  -4   0    7.20    4.60
  -9  -4   0    5.10    5.50
  -9   4   0    0.00    5.80
   9   4   0   11.40    5.20
  -9   4   0   16.60    6.70
  10  -4   0  250.87   15.50
 -10  -4   0  262.37   21.60
 -10   4   0  280.27   20.50
 -11  -4   0    4.50    6.30
 -11   4   0    2.20    4.30
 -12  -4   0   16.70    8.30
 -12   4   0   21.10    7.90
 -13  -4   0   11.10    7.80
 -13   4   0   18.80    6.90
 -14   4   0   39.70   10.90
   0  -5   0   -2.30    1.80
   0  -5   0   -0.30    3.00
   0  -5   0   -0.60    2.80
   0   5   0    0.10    3.00
  -1  -5   0    0.60    2.90
  -1  -5   0   -1.50    2.10
   1  -5   0   -1.60    2.60
   1  -5   0    1.40    3.20
  -1  -5   0    5.00    3.50
  -1   5   0   -0.20    1.60
   1   5   0    1.50    3.40
  -1   5   0   -0.20    3.30
   2  -5   0   61.69    7.10
  -2  -5   0   74.59    7.60
  -2  -5   0   80.69    9.00
   2  -5   0   62.49    7.40
  -2  -5   0   83.39    8.10
  -2   5   0   61.59    4.90
   2   5   0   72.39    8.40
  -2   5   0   72.59    7.40
  -3  -5   0  511.25   21.70
   3  -5   0  535.75   19.70
  -3  -5   0  483.85   19.90
  -3  -5   0  493.55   18.60
   3  -5   0  478.25   21.10
  -3   5   0  515.65   18.20
  -3   5   0  542.95   22.10
   3   5   0  510.95   21.60
  -4  -5   0   37.20    7.70
   4  -5   0   24.30    5.10
  -4  -5   0   32.00    5.10
   4  -5   0   27.10    6.30
  -4  -5   0   37.80    6.80
  -4   5   0   37.90    7.40
  -4   5   0   36.70    5.60
   4   5   0   39.90    7.70
  -5  -5   0  444.46   22.20
  -5  -5   0  445.66   17.50
  -5  -5   0  418.56   20.40
   5  -5   0  416.86   21.30
   5  -5   0  431.76   18.40
  -5   5   0  425.06   18.90
   5   5   0  434.26   21.90
   6  -5   0   89.19    9.90
  -6  -5   0  119.39   14.70
   6  -5   0   76.19   10.70
  -6  -5   0   91.49    7.50
  -6  -5   0   88.29   11.70
  -6   5   0   94.09   10.90
  -6   5   0   68.09   10.80
   6   5   0   78.79   10.90
  -7  -5   0   83.99   13.30
  -7  -5   0   95.49   12.70
   7  -5   0  100.89   11.00
  -7  -5   0  105.29    8.40
   7  -5   0   80.19   12.20
   7   5   0   97.09   13.10
  -7   5   0  109.09   13.00
  -8  -5   0   46.00   10.10
   8  -5   0   38.20    8.90
   8  -5   0   46.90    8.10
  -8  -5   0   51.39   10.20
  -8  -5   0   46.70    6.60
  -8   5   0   45.20    9.10
  -8   5   0   29.90    9.10
   8   5   0   48.70   10.60
   9  -5   0  112.59   12.10
  -9  -5   0   67.59   15.30
  -9  -5   0  116.89    9.10
  -9  -5   0  119.39   16.50
  -9   5   0  103.09   17.80
  -9   5   0  137.79   16.30
   9   5   0  131.39   18.20
  10  -5   0    7.70    4.40
 -10  -5   0   16.00    7.50
 -10   5   0    0.60    4.10
 -11  -5   0   91.09   16.10
 -11   5   0   86.19   14.70
 -12  -5   0   -3.30    4.30
 -12   5   0   -1.50    3.30
 -13  -5   0   22.30   10.30
 -13   5   0   19.60    7.30
 -14  -5   0    8.70    6.80
   0  -6   0    1.00    3.20
   0  -6   0    5.20    4.00
   0  -6   0    4.30    2.40
   0   6   0    7.40    4.20
  -1  -6   0   22.70    5.60
   1  -6   0   18.00    5.20
  -1  -6   0   13.10    3.50
  -1  -6   0   15.60    4.80
   1  -6   0   16.80    4.70
  -1   6   0   15.20    4.90
  -1   6   0   13.90    2.90
  -2  -6   0 1278.77   40.70
  -2  -6   0 1228.08   36.90
   2  -6   0 1237.58   38.20
   2  -6   0 1227.08   39.70
  -2  -6   0 1243.08   37.60
   2   6   0 1196.78   39.70
  -2   6   0 1224.78   34.60
  -2   6   0 1205.18   39.60
  -3  -6   0  221.88   12.50
  -3  -6   0  219.28   11.70
  -3  -6   0  201.78   13.60
   3  -6   0  218.58   13.90
   3  -6   0  201.88   11.90
  -3   6   0  206.18   13.50
   3   6   0  212.98   13.60
  -3   6   0  224.78   10.70
  -4  -6   0  160.78   11.50
   4  -6   0  148.69   10.80
  -4  -6   0  165.68   12.90
   4  -6   0  166.78   12.80
  -4   6   0  171.88   10.30
  -4   6   0  176.38   13.30
   4   6   0  139.49   11.80
   5  -6   0  129.69   12.00
  -5  -6   0  133.39   12.30
  -5  -6   0  115.99    8.90
   5  -6   0  138.99   10.20
  -5  -6   0  125.39   11.00
   5   6   0  106.69   13.10
  -5   6   0  138.09   10.10
  -5   6   0  107.69   12.50
  -6  -6   0  167.28   10.70
  -6  -6   0  169.88   14.80
  -6  -6   0  156.28   13.30
   6  -6   0  166.18   14.20
   6  -6   0  167.18   12.00
   6   6   0  157.78   14.10
  -6   6   0  155.88   11.80
  -7  -6   0   40.70    6.60
  -7  -6   0   14.30    5.40
  -7  -6   0   38.00    8.80
   7  -6   0   34.80    8.70
   7  -6   0   33.60    7.10
  -7   6   0    8.90    6.00
   7   6   0   33.40    8.40
  -7   6   0   38.80    7.80
   8  -6   0    0.90    4.10
  -8  -6   0   -0.60    2.40
   8  -6   0   -5.50    2.80
  -8  -6   0    3.30    4.90
  -8  -6   0    2.60    5.50
   8   6   0    3.10    3.90
  -8   6   0   -1.20    3.80
  -8   6   0   -2.90    3.70
  -9  -6   0    1.70    5.30
   9  -6   0   12.00    5.30
  -9  -6   0   13.00    4.30
  -9   6   0    6.90    5.40
  10  -6   0  170.48   13.40
 -10  -6   0  153.38   19.50
 -10   6   0  173.68   15.90
 -11  -6   0    7.20    7.60
 -11   6   0    4.20    4.70
 -12  -6   0    2.50    5.60
 -12   6   0   12.10    6.30
 -13  -6   0    2.00    5.50
 -13   6   0   -6.90    3.40
   0  -7   0    1.10    3.00
   0  -7   0   -0.90    2.10
   0  -7   0    5.70    3.40
   0   7   0   -2.60    2.50
  -1  -7   0  509.35   18.20
   1  -7   0  479.65   20.50
   1  -7   0  473.65   21.50
  -1  -7   0  530.05   21.00
  -1  -7   0  488.55   21.80
  -1   7   0  513.35   17.20
  -1   7   0  494.15   21.70
  -2  -7   0   -2.90    2.50
   2  -7   0   -0.10    3.30
   2  -7   0   -1.50    2.70
  -2  -7   0    0.00    3.50
  -2  -7   0    0.20    2.80
  -2   7   0   -0.50    3.00
  -2   7   0    1.50    1.80
   2   7   0    2.90    3.10
   3  -7   0  308.17   17.60
  -3  -7   0  315.67   16.20
  -3  -7   0  321.27   15.50
   3  -7   0  309.37   16.00
  -3  -7   0  338.77   18.50
  -3   7   0  332.57   18.20
   3   7   0  312.87   17.60
  -3   7   0  319.27   13.70
  -4  -7   0   60.39    8.80
  -4  -7   0   79.49   11.40
  -4  -7   0   57.99    7.70
   4  -7   0   82.29   10.00
   4  -7   0   51.79    8.70
  -4   7   0   86.39   12.00
  -4   7   0   64.99    7.70
   4   7   0   61.89    9.30
  -5  -7   0  405.86   18.40
   5  -7   0  444.66   23.20
  -5  -7   0  384.86   22.10
  -5  -7   0  374.56   20.00
   5  -7   0  384.96   19.10
   5   7   0  394.96   22.10
  -5   7   0  439.86   23.50
  -5   7   0  424.66   18.90
  -6  -7   0   26.70    5.60
   6  -7   0   24.30    7.70
  -6  -7   0   26.60    8.30
   6  -7   0   32.40    7.10
  -6  -7   0   22.30    6.90
   6   7   0   37.60    8.60
  -6   7   0   24.80    8.00
  -6   7   0   26.40    6.30
   7  -7   0   59.79    9.80
  -7  -7   0   69.19    9.00
   7  -7   0   59.99   11.60
  -7  -7   0   51.49   11.20
  -7  -7   0   58.99   10.90
   7   7   0   42.20    9.60
  -7   7   0   59.59    9.80
  -8  -7   0  327.17   21.80
  -8  -7   0  355.36   17.50
   8  -7   0  336.27   23.10
  -8  -7   0  344.87   23.60
   8  -7   0  329.97   19.00
  -8   7   0  343.07   20.70
   8   7   0  317.27   22.70
   9  -7   0   38.70    8.10
  -9  -7   0   19.70    4.90
  -9  -7   0   43.40   10.70
  -9   7   0   46.40    9.60
 -10  -7   0   -3.50    4.70
  10  -7   0    1.40    3.30
 -10   7   0    5.70    4.70
 -11  -7   0   10.90    7.60
 -11   7   0   17.00    7.50
 -12  -7   0    4.30    6.40
 -12   7   0    8.60    5.50
 -13  -7   0   11.40    8.50
 -13   7   0    7.70    5.60
   0  -8   0  346.37   13.90
   0  -8   0  332.77   17.00
   0  -8   0  339.37   18.20
   0   8   0  335.67   18.40
  -1  -8   0  215.78   13.00
  -1  -8   0  194.58   13.70
   1  -8   0  189.68   12.70
   1  -8   0  187.18   13.30
  -1  -8   0  189.08   10.50
  -1   8   0  177.98   13.40
  -1   8   0  208.08    9.80
  -2  -8   0  311.37   17.70
   2  -8   0  266.17   15.50
   2  -8   0  286.17   16.80
  -2  -8   0  254.37   14.60
  -2  -8   0  269.77   13.80
  -2   8   0  248.68   16.10
   2   8   0  291.97   17.00
  -2   8   0  295.67   12.30
  -3  -8   0   83.49    9.80
  -3  -8   0   66.39    9.00
   3  -8   0   92.99   11.00
  -3  -8   0   68.49   10.20
   3  -8   0   76.79   11.00
  -3   8   0   67.19    6.00
  -3   8   0   59.89   10.10
   3   8   0   67.39   10.60
   4  -8   0  445.06   21.50
  -4  -8   0  473.25   24.30
   4  -8   0  512.75   25.00
  -4  -8   0  479.75   21.00
  -4  -8   0  470.55   22.10
  -4   8   0  458.85   19.00
   4   8   0  482.05   24.30
  -4   8   0  462.25   24.10
   5  -8   0   21.60    6.50
  -5  -8   0   20.50    7.20
  -5  -8   0   23.30    7.00
   5  -8   0   27.60    8.20
  -5  -8   0   24.00    6.00
  -5   8   0   22.90    5.30
  -5   8   0   31.10    8.30
   5   8   0   21.30    6.50
   6  -8   0  163.08   13.30
   6  -8   0  161.18   15.20
  -6  -8   0  148.59   14.90
  -6  -8   0  156.58   11.60
  -6  -8   0  143.09   16.20
  -6   8   0  150.98   11.80
  -6   8   0  113.59   15.70
   6   8   0  143.09   14.20
  -7  -8   0   -0.70    4.70
   7  -8   0    7.80    6.30
   7  -8   0    0.50    4.60
  -7  -8   0    5.30    6.80
  -7  -8   0    2.80    3.50
   7   8   0   -1.10    3.30
  -7   8   0   11.30    5.10
  -7   8   0    7.50    5.50
  -8  -8   0   -0.70    4.40
  -8  -8   0   -0.50    2.70
   8  -8   0    0.50    3.80
  -8   8   0   -1.60    4.40
   8   8   0   -0.20    3.40
  -8   8   0    2.30    4.00
   9  -8   0   35.90    8.40
  -9  -8   0   28.30    6.20
  -9  -8   0   29.30   10.00
  -9   8   0   21.60    7.20
 -10  -8   0   86.69   15.00
  10  -8   0   85.39   12.40
 -10   8   0   94.99   14.50
 -11  -8   0    5.00    4.60
 -11   8   0    4.50    4.20
 -12  -8   0    3.10    5.90
 -12   8   0    4.30    4.10
 -13  -8   0   19.00    8.30
 -13   8   0    5.50    4.60
   0  -9   0    3.50    4.20
   0  -9   0    3.90    4.10
   0  -9   0    0.20    2.40
   0   9   0    1.00    4.70
   1  -9   0  887.91   34.80
  -1  -9   0  924.11   29.70
  -1  -9   0  904.21   35.10
   1  -9   0  840.52   32.80
  -1  -9   0  889.91   33.00
  -1   9   0  926.81   28.40
  -2  -9   0   42.20    6.80
   2  -9   0   44.10    8.40
  -2  -9   0   35.70    7.80
   2  -9   0   38.50    7.80
  -2  -9   0   53.69    8.80
   2   9   0   36.40    7.80
  -2   9   0   46.90    9.60
  -2   9   0   48.40    5.90
  -3  -9   0  161.68   14.00
  -3  -9   0  163.18   12.00
   3  -9   0  153.48   13.60
   3  -9   0  138.79   12.10
  -3   9   0  178.58    9.90
  -3   9   0  135.99   13.20
   3   9   0  149.79   13.20
  -4  -9   0  202.68   16.20
   4  -9   0  205.98   14.70
  -4  -9   0  191.38   13.80
   4  -9   0  179.48   15.30
  -4  -9   0  217.78   14.20
   4   9   0  198.78   15.70
  -4   9   0  220.78   16.80
  -4   9   0  188.78   11.30
  -5  -9   0  638.84   28.60
   5  -9   0  637.34   31.40
   5  -9   0  659.53   28.80
  -5  -9   0  643.34   26.80
  -5  -9   0  629.14   31.20
  -5   9   0  666.53   31.90
  -5   9   0  627.74   25.00
   5   9   0  645.84   31.10
   6  -9   0   17.70    7.00
  -6  -9   0    8.20    4.60
  -6  -9   0    9.00    6.30
  -6  -9   0   14.00    6.50
   6  -9   0   17.10    5.90
  -6   9   0   28.40    8.50
   6   9   0   22.90    7.70
  -6   9   0    8.00    4.10
  -7  -9   0   13.60    4.90
   7  -9   0   10.10    5.70
  -7  -9   0    2.10    5.60
  -7  -9   0   16.90    7.10
   7  -9   0    8.30    5.90
  -7   9   0    7.50    6.40
   7   9   0   14.50    6.70
  -7   9   0   21.50    6.20
  -8  -9   0   -1.20    4.60
  -8  -9   0   -3.40    3.10
   8  -9   0   -2.60    4.00
  -8   9   0    0.30    3.50
   9  -9   0   91.49   12.90
  -9  -9   0  115.89   16.80
  -9   9   0  111.99   14.80
  10  -9   0    8.70    5.40
 -10  -9   0   13.20    8.40
 -10   9   0   20.30    6.50
 -11  -9   0   31.00   10.00
 -11   9   0   44.90   10.50
 -12  -9   0   -4.00    4.90
 -12   9   0   -1.90    4.00
 -13  -9   0    0.90    6.40
 -13   9   0   -6.00    3.30
   0 -10   0  915.01   35.30
   0 -10   0  948.31   37.40
   0 -10   0  930.61   30.30
   1 -10   0   27.70    7.30
  -1 -10   0   27.40    7.10
   1 -10   0   23.50    7.10
  -1 -10   0   26.00    5.40
  -1 -10   0   24.60    7.40
  -1  10   0   31.10    8.50
   1  10   0    5.20    5.10
  -2 -10   0   49.60    8.60
   2 -10   0   40.20    8.40
  -2 -10   0   35.20    8.60
   2 -10   0   28.50    7.30
  -2 -10   0   31.80    6.40
   2  10   0   35.40    7.90
  -2  10   0   31.60    8.40
  -2  10   0   32.70    5.30
  -3 -10   0   18.00    7.00
   3 -10   0   23.30    7.30
  -3 -10   0   26.60    7.70
   3 -10   0   30.30    8.70
  -3 -10   0   31.70    7.10
   3  10   0   31.90    8.10
  -3  10   0   27.50    4.90
  -3  10   0   37.30    9.50
  -4 -10   0  222.48   15.30
  -4 -10   0  234.88   15.40
  -4 -10   0  226.68   18.10
   4 -10   0  263.97   18.00
   4 -10   0  237.98   18.30
  -4  10   0  261.87   18.90
   4  10   0  220.68   17.30
  -4  10   0  238.08   13.00
  -5 -10   0   47.40   10.50
   5 -10   0   31.00    8.90
   5 -10   0   36.90    9.10
  -5 -10   0   41.50    8.10
  -5 -10   0   34.10    8.60
  -5  10   0   44.30   11.20
   5  10   0   32.60    8.40
  -5  10   0   35.70    6.60
   6 -10   0   76.39   13.80
  -6 -10   0  100.09   15.50
   6 -10   0  107.09   13.70
  -6 -10   0  143.79   16.40
  -6 -10   0  107.49   12.70
  -6  10   0  111.89   10.20
   6  10   0  110.89   16.10
  -6  10   0  118.49   17.00
  -7 -10   0   99.09   14.80
  -7 -10   0   69.59   10.50
   7 -10   0   77.79   12.30
  -7  10   0   85.99   15.40
  -7  10   0   80.99   11.20
   7  10   0   67.39   14.00
  -8 -10   0   23.40    8.10
  -8 -10   0   33.30    7.10
   8 -10   0   31.30    8.80
  -8  10   0   31.10    7.40
  -9 -10   0    7.90    5.80
   9 -10   0   -1.50    4.30
  -9  10   0    7.60    4.20
  10 -10   0   49.20   10.00
 -10 -10   0   53.89   11.80
 -10  10   0   61.39   11.80
 -11 -10   0   29.20    8.80
 -11  10   0   18.10    7.00
 -12 -10   0   -1.00    4.80
 -12  10   0    3.60    4.80
   0 -11   0    0.70    5.20
   0 -11   0    2.00    4.50
   0 -11   0    1.10    3.00
   0  11   0   -2.50    5.30
  -1 -11   0   75.19    8.90
  -1 -11   0   58.09   11.40
   1 -11   0   74.39   12.50
   1 -11   0   80.79    8.80
   1 -11   0   68.29   11.30
  -1 -11   0   68.89   11.50
  -1  11   0   92.49   14.70
   2 -11   0   82.79   12.80
  -2 -11   0   78.19   11.70
  -2 -11   0   73.99    9.70
   2 -11   0   80.49   12.40
  -2 -11   0   66.99   11.90
  -2  11   0   70.19    7.80
   2  11   0   56.59   10.20
  -2  11   0   57.79   10.60
  -3 -11   0   10.90    5.80
  -3 -11   0    0.40    3.80
  -3 -11   0    4.30    5.10
   3 -11   0   -0.10    5.10
   3 -11   0    1.50    5.00
  -3  11   0    1.60    2.70
  -3  11   0   13.60    6.30
   3  11   0   -0.40    3.10
  -4 -11   0    6.50    5.30
   4 -11   0    3.50    5.20
   4 -11   0    6.10    6.20
  -4 -11   0   16.40    6.80
  -4 -11   0    8.90    5.60
   4  11   0   16.60    7.00
  -4  11   0    8.70    3.40
  -4  11   0   10.40    6.60
  -5 -11   0  108.19   13.10
  -5 -11   0  107.99   14.30
   5 -11   0   77.69   13.80
  -5 -11   0   79.59   14.20
   5 -11   0   76.69   12.70
  -5  11   0   85.39    9.90
  -5  11   0   84.29   15.10
   5  11   0   67.59   11.70
   6 -11   0   72.09   12.40
  -6 -11   0   89.89   12.40
  -6 -11   0   62.19   16.80
  -6 -11   0   78.79   12.60
  -6  11   0   87.39   16.30
   6  11   0  109.79   16.50
  -6  11   0   74.09   10.00
   7 -11   0   72.19   12.10
  -7 -11   0   44.60   10.00
  -7 -11   0   50.99    9.30
  -7  11   0   39.10    7.70
   8 -11   0   59.69   11.10
  -8 -11   0   80.29   11.20
  -8 -11   0   84.99   14.10
  -8  11   0   79.29   11.50
  -9 -11   0   20.70    7.80
   9 -11   0   10.30    5.50
  -9  11   0   15.70    5.20
 -10 -11   0    4.90    5.40
  10 -11   0   -1.90    3.70
 -10  11   0    6.00    4.10
 -11 -11   0   29.10    9.80
 -12 -11   0   11.40    7.70
   0 -12   0   17.70    7.30
   0 -12   0   13.90    4.40
   0 -12   0    1.70    5.00
   0  12   0    9.40    6.40
   1 -12   0   13.50    6.60
  -1 -12   0    9.80    4.10
   1 -12   0    4.30    5.70
  -1 -12   0   20.50    7.30
  -1 -12   0    5.50    5.60
   1 -12   0    7.40    3.70
  -1  12   0    2.50    4.80
   1  12   0   -4.60    3.80
  -2 -12   0    9.90    6.10
  -2 -12   0   -0.80    3.20
   2 -12   0   -4.10    4.80
   2 -12   0    2.00    4.60
   2  12   0    4.30    4.50
  -2  12   0    5.90    4.90
  -2  12   0    5.30    3.10
   3 -12   0    1.50    4.60
  -3 -12   0    2.70    4.60
  -3 -12   0    3.30    4.10
  -3 -12   0    3.60    5.20
   3 -12   0   -3.80    4.70
  -3  12   0   -1.60    5.00
   3  12   0   -0.70    3.30
  -3  12   0   -0.10    2.40
   4 -12   0   21.70    7.80
  -4 -12   0   20.80    8.40
  -4 -12   0   15.50    6.50
  -4 -12   0    1.50    5.30
   4 -12   0    6.40    5.40
  -4  12   0    2.40    5.90
   4  12   0   14.50    6.40
  -4  12   0   13.90    4.20
   5 -12   0   28.70    8.80
  -5 -12   0   21.10    7.40
  -5 -12   0   14.20    6.50
  -5 -12   0   12.50    9.60
  -5  12   0   14.50    7.50
   5  12   0   28.40    8.60
  -5  12   0   23.10    5.50
  -6 -12   0   21.10    6.60
   6 -12   0   33.70    9.20
  -6 -12   0   19.90    7.20
  -6  12   0   30.20    6.40
   7 -12   0   73.59   12.80
  -7 -12   0   62.29   12.00
  -7 -12   0   66.79   11.20
  -7  12   0   67.39    9.90
  -8 -12   0    6.00    6.60
  -8 -12   0    2.10    3.90
   8 -12   0   17.80    7.20
  -8  12   0    6.90    4.80
   9 -12   0    2.50    4.30
  -9 -12   0   -3.90    5.00
 -10 -12   0   67.69   13.20
  10 -12   0   50.09   10.50
 -11 -12   0    3.70    4.80
 -12 -12   0    3.60    5.00
   0 -13   0    8.30    6.10
   0 -13   0   -2.50    2.40
   0 -13   0   -9.40    2.90
   0  13   0   -0.80    3.90
  -1 -13   0   -2.60    4.60
  -1 -13   0    0.60    4.90
   1 -13   0    4.80    3.60
  -1 -13   0    4.20    3.60
   1 -13   0   13.00    7.00
   1 -13   0    3.60    4.90
   1  13   0    1.60    4.00
  -1  13   0   -2.40    3.80
  -2 -13   0    1.50    3.80
   2 -13   0   -5.30    3.70
   2 -13   0   -7.00    4.50
  -2 -13   0    0.50    4.90
  -2 -13   0   -1.00    5.00
   2  13   0    0.50    3.30
  -2  13   0   -0.50    4.50
   3 -13   0   -3.50    4.70
  -3 -13   0    3.40    4.40
  -3 -13   0    4.10    5.20
   3 -13   0   -1.30    4.20
  -3 -13   0    7.50    6.70
  -3  13   0    2.00    2.90
  -3  13   0    1.70    4.70
   3  13   0   -4.30    2.70
  -4 -13   0   26.80    7.90
  -4 -13   0   26.80    7.60
   4 -13   0   22.20    8.70
  -4  13   0   33.00    6.30
  -4  13   0   47.30   12.20
   4  13   0   18.90    6.80
  -5 -13   0    7.80    5.80
   5 -13   0    4.10    5.40
  -5 -13   0    3.40    4.30
  -6 -13   0   23.20    7.00
  -6 -13   0   11.90    5.50
   6 -13   0   14.50    6.80
   7 -13   0   34.00    9.20
  -7 -13   0   38.70    9.80
  -7 -13   0   51.09   10.30
  -8 -13   0    2.40    3.30
  -8 -13   0    0.80    4.60
   8 -13   0   -1.00    4.30
   9 -13   0   -2.50    4.50
  -9 -13   0    2.00    5.40
  10 -13   0    7.80    5.20
 -10 -13   0   -6.50    4.30
 -11 -13   0   45.20   12.00
   0 -14   0   16.90    7.70
   0 -14   0   19.70   10.10
   0 -14   0   10.00    4.20
   0  14   0   -5.10    3.80
  -1 -14   0    4.90    5.60
   1 -14   0    0.70    5.80
  -1 -14   0    0.60    3.30
  -1  14   0    6.90    6.30
   1  14   0   -1.10    3.60
   2 -14   0   55.39   11.80
  -2 -14   0   60.79   11.60
  -2 -14   0   45.20    8.50
   2  14   0   72.09   12.40
  -2  14   0   40.10   10.80
   3 -14   0    0.70    5.50
  -3 -14   0    0.60    4.20
  -3 -14   0    0.70    5.50
  -3  14   0   -6.50    3.80
  -4 -14   0    1.70    4.20
   4 -14   0   -3.80    4.00
  -4 -14   0    1.60    5.00
  -5 -14   0   17.20    6.80
   5 -14   0   11.80    7.00
  -5 -14   0   21.10    7.20
  -6 -14   0   51.09   10.40
  -6 -14   0   48.20   10.50
   6 -14   0   43.40   11.40
   7 -14   0   16.20    7.80
  -7 -14   0    7.70    4.80
  -7 -14   0    9.40    5.30
   8 -14   0    3.20    6.10
  -8 -14   0    5.40    5.60
  -8 -14   0    2.90    3.90
  -9 -14   0   25.60    8.70
   9 -14   0   11.40    6.60
  10 -14   0    2.70    5.50
 -10 -14   0   31.60    9.60
 -11 -14   0    3.00    4.90
   0 -15   0    0.70    5.40
  -1 -15   0  149.88   19.00
  -2 -15   0   -4.80    4.30
   2 -15   0   -2.50    5.00
  -3 -15   0   58.59   11.90
   3 -15   0   54.19   12.20
  -3 -15   0   74.49   11.20
   4 -15   0   16.00    8.20
  -4 -15   0   43.50    9.10
  -4 -15   0   41.00   10.70
   5 -15   0   10.70    8.20
  -5 -15   0   26.10    8.00
  -5 -15   0   27.70    7.30
   6 -15   0    0.60    5.40
  -6 -15   0   -5.40    3.20
  -6 -15   0    6.70    4.10
   7 -15   0   22.20    8.90
  -7 -15   0   20.90    7.30
  -7 -15   0   33.30    8.60
  -8 -15   0   23.10    7.50
  -8 -15   0   13.40    6.40
   8 -15   0   13.40    6.80
  -9 -15   0    7.70    5.20
   9 -15   0    5.20    6.60
  10 -15   0   21.30    7.10
 -10 -15   0   27.30    7.80
   0 -16   0   61.59   12.60
  -1 -16   0   -2.40    4.30
   1 -16   0   -4.60    4.10
   2 -16   0   74.99   14.70
   3 -16   0   14.00    8.50
  -3 -16   0   27.40    9.30
   4 -16   0    1.10    6.00
  -4 -16   0   12.70    7.40
   5 -16   0    7.80    7.30
  -5 -16   0   18.80    7.50
  -6 -16   0   71.39   13.60
   6 -16   0   50.89   12.30
   7 -16   0   -2.00    4.70
  -7 -16   0   -3.60    3.50
  -7 -16   0   -3.80    3.80
  -8 -16   0   -5.80    4.10
  -8 -16   0    3.60    5.50
   8 -16   0    5.10    6.60
  -9 -16   0   39.70   10.00
   9 -16   0   13.10    6.90
   0 -17   0   -2.40    5.70
  -1 -17   0   67.19   13.70
   1 -17   0   86.59   15.80
   2 -17   0    9.50    7.90
  -2 -17   0   11.60    7.10
   3 -17   0   28.90   10.00
  -3 -17   0   32.10    9.90
  -4 -17   0   49.70   12.10
   4 -17   0   46.00   12.50
  -5 -17   0   60.89   13.10
   5 -17   0   61.89   13.70
  -6 -17   0    7.20    4.90
   6 -17   0   11.00    7.00
  -7 -17   0   -2.80    3.30
   7 -17   0   -1.10    4.30
   8 -17   0   -4.30    4.30
   0 -18   0   65.39   14.20
  -1 -18   0   -3.70    5.20
   1 -18   0   11.80    6.60
  -2 -18   0   22.30    8.70
   2 -18   0   29.50   10.20
  -3 -18   0    8.00    5.70
   3 -18   0    2.20    5.90
   4 -18   0   43.20   12.60
  -4 -18   0   57.49   13.00
  -5 -18   0    1.80    5.00
   5 -18   0    4.40    5.80
  -6 -18   0   22.70    7.80
   6 -18   0    9.00    6.70
  -7 -18   0   26.60    8.60
   7 -18   0   10.20    6.90
   8 -18   0   -0.60    6.10
   0 -19   0   -4.40    3.40
  -1 -19   0   11.10    7.00
   1 -19   0    4.40    4.80
   2 -19   0   23.40    9.60
  -2 -19   0   20.60    8.50
   3 -19   0    1.10    4.80
  -3 -19   0    5.40    5.30
   4 -19   0   -3.30    5.90
  -4 -19   0   -3.30    3.20
  -5 -19   0   11.00    6.50
   5 -19   0    5.70    6.40
   6 -19   0   17.60    9.10
  -6 -19   0   25.70    8.30
   0 -20   0    8.50    6.90
   1 -20   0    9.70    5.50
  -1 -20   0   12.20    7.00
  -2 -20   0   17.70    9.10
   2 -20   0   12.00    7.30
   3 -20   0   27.50   10.90
  -4 -20   0   18.00    8.30
   4 -20   0   -2.60    4.70
  -5 -20   0    0.10    4.50
   5 -20   0   -2.90    5.60
   0 -21   0   -1.90    4.60
   1 -21   0    5.90    5.30
  -1 -21   0   23.80    9.00
   2 -21   0    0.90    5.90
  -2 -21   0    5.20    4.60
  -3 -21   0    4.40    6.50
   3 -21   0    5.90    8.00
 -14   0   1    0.50    4.70
 -13   0   1   60.89   13.90
 -12   0   1   -7.70    2.90
 -11   0   1   25.40    8.60
 -10   0   1   -6.00    5.40
 -10   0   1    0.10    4.90
  -9   0   1   17.50    7.20
   9   0  -1   37.40    9.60
   9   0  -1   26.40    5.00
  -9   0   1   25.70    9.10
  -8   0   1   -4.20    3.80
  -8   0   1    2.10    5.00
   8   0  -1    1.20    2.10
   8   0  -1   -1.80    2.70
   7   0  -1  107.69    7.10
  -7   0   1  107.09   12.50
  -7   0   1  128.89   14.40
   7   0  -1  101.59   12.30
   6   0  -1    1.50    2.90
   6   0  -1   -1.30    1.70
  -6   0   1    1.40    3.90
  -6   0   1    7.10    4.20
   5   0  -1  534.75   16.70
   5   0  -1  505.85   21.90
  -5   0   1  533.95   22.90
   4   0  -1    1.10    1.70
  -4   0   1   -3.40    3.10
   4   0  -1   -2.30    1.90
  -4   0   1   -2.00    2.50
   3   0  -1 5921.91  147.69
  -3   0   1 6039.80  148.19
   3   0  -1 6012.10  142.69
  -3   0   1 5929.21  147.29
  -2   0   1   -2.10    1.10
   2   0  -1   -0.70    0.60
   2   0  -1   -0.30    1.30
  -2   0   1   -0.70    1.80
  -2   0   1   -2.00    1.40
   2   0  -1    0.00    0.60
  -1   0   1 2126.79   53.99
   1   0  -1 2153.78   53.49
  -1   0   1 2244.68   53.69
  -1   0   1 2236.88   53.79
   0   0  -1   -1.00    0.30
   0   0   1   -1.50    0.20
   0   0  -1   -1.10    0.30
   0   0   1   -1.20    0.20
  -1   0  -1 2149.98   58.09
   1   0   1 2472.05   58.29
   1   0   1 2359.36   58.19
  -1   0  -1 2354.46   58.39
  -1   0  -1 2425.36   57.99
  -2   0  -1   -5.50    2.40
   2   0   1   -5.80    2.40
  -2   0  -1   -6.10    1.60
  -2   0  -1   -6.60    2.00
   2   0   1   -7.50    1.70
  -3   0  -1 1378.96   37.70
  -3   0  -1 1437.36   40.30
  -3   0  -1 1422.46   40.70
   3   0   1 1378.26   40.50
  -4   0  -1   -2.60    2.40
  -4   0  -1    1.00    2.10
   4   0   1   -1.30    2.30
  -4   0  -1    0.60    3.10
   5   0   1 2862.81   79.89
  -5   0  -1 2814.92   78.59
  -5   0  -1 2783.62   79.69
  -5   0  -1 2921.21   74.49
   6   0   1    4.60    3.60
  -6   0  -1    4.00    3.70
  -6   0  -1   -0.40    3.70
   6   0   1    2.90    2.50
   7   0   1   41.60    6.50
   7   0   1   39.00    7.70
  -7   0  -1   39.50    9.00
  -7   0  -1   43.70    8.50
   8   0   1    0.70    2.90
  -8   0  -1   -1.60    4.10
   8   0   1   -0.40    3.70
  -8   0  -1    3.20    5.00
   9   0   1   75.19   13.40
   9   0   1   90.19   10.60
  -9   0  -1   72.59   12.50
  10   0   1    4.90    3.30
 -10   0  -1    0.90    4.40
  10   0   1   -4.60    3.20
 -11   0  -1   14.30    7.50
 -12   0  -1    8.40    5.60
 -13   0  -1    1.50    5.70
 -14   0  -1   -0.30    5.40
 -14  -1   1   13.00    6.10
 -14   1   1    4.60    4.80
 -13  -1   1    1.60    3.40
 -13   1   1    1.20    4.20
 -12  -1   1    5.60    5.10
 -12   1   1    0.80    4.40
 -11  -1   1    8.70    6.60
 -10  -1   1  149.88   18.50
 -10  -1   1  178.28   21.40
 -10   1   1  144.09   17.70
   9  -1  -1    9.40    5.40
  -9  -1   1   16.80    7.40
  -9  -1   1   10.00    6.70
   9  -1  -1   20.00    4.20
   9   1  -1   22.60    7.80
   9   1  -1   23.20    4.60
  -9   1   1    3.00    6.20
  -9   1   1   22.10    7.40
  -8  -1   1    5.60    5.20
   8  -1  -1    4.80    3.90
  -8  -1   1   -1.30    4.30
   8  -1  -1    2.50    2.50
  -8   1   1   12.60    7.00
  -8   1   1    8.70    5.90
   8   1  -1    6.50    4.40
   8   1  -1    6.00    2.80
   7  -1  -1  185.78    9.70
  -7  -1   1  186.38   14.00
  -7  -1   1  198.08   15.50
   7  -1  -1  173.68   13.80
   7   1  -1  177.28    9.20
  -7   1   1  181.88   13.70
   7   1  -1  178.18   14.20
  -7   1   1  173.98   14.60
  -6  -1   1  294.57   16.70
  -6  -1   1  295.57   17.70
   6  -1  -1  312.87   12.40
   6  -1  -1  288.07   16.80
   6   1  -1  320.37   17.70
  -6   1   1  314.47   16.70
  -6   1   1  305.27   18.00
  -5  -1   1   94.99    9.60
  -5  -1   1  106.59    5.60
   5  -1  -1  103.69    6.10
  -5  -1   1  112.89    9.30
   5  -1  -1  105.19    9.10
   5   1  -1  102.29    9.20
  -5   1   1  105.19   10.00
  -5   1   1  102.89    8.50
   4  -1  -1  858.31   23.70
   4  -1  -1  851.41   28.40
  -4  -1   1  800.02   28.90
  -4  -1   1  830.92   22.90
  -4  -1   1  804.32   28.00
  -4   1   1  854.61   29.10
  -4   1   1  860.01   27.60
   4   1  -1  851.51   28.70
  -3  -1   1  463.15   13.00
   3  -1  -1  463.55   13.70
  -3  -1   1  437.26   17.10
   3  -1  -1  444.16   17.10
  -3  -1   1  452.05   17.60
  -3   1   1  466.35   16.60
  -3   1   1  482.25   17.80
   3   1  -1  460.15   17.20
  -2  -1   1  352.46    9.70
  -2  -1   1  353.96   13.10
   2  -1  -1  354.36   10.40
  -2  -1   1  371.16   12.90
  -2  -1   1  337.87   12.90
   2  -1  -1  342.37   12.40
  -2   1   1  351.46   12.90
   2   1  -1  366.16    9.80
   2   1  -1  328.07   12.40
  -2   1   1  352.26   12.00
  -2   1   1  336.87   12.60
  -1  -1   1  241.38    8.50
  -1  -1   1  240.38    8.20
  -1  -1   1  246.58    8.40
  -1  -1   1  249.08    6.90
   1  -1  -1  246.98    8.20
   1  -1  -1  242.08    7.60
   1  -1  -1  243.48    7.50
  -1   1   1  244.88    7.50
  -1   1   1  238.18    8.20
   1   1  -1  236.98    8.20
   1   1  -1  239.68    6.90
  -1   1   1  246.58    7.50
  -1   1   1  258.17    8.50
   0  -1   1 1232.18   31.60
   0  -1  -1 1219.18   31.20
   0  -1  -1 1237.38   31.90
   0  -1  -1 1231.48   30.50
   0  -1   1 1307.87   31.50
   0  -1   1 1238.88   31.50
   0   1  -1 1393.06   32.50
   0   1   1 1179.48   31.30
   0   1  -1 1306.27   32.10
   0   1   1 1297.17   31.30
  -1  -1  -1   -1.60    1.10
  -1  -1  -1   -1.30    0.90
   1  -1   1   -0.80    1.00
   1  -1   1   -1.00    1.20
  -1  -1  -1   -0.80    1.00
   1  -1   1    0.80    1.20
  -1   1  -1   -0.50    1.20
  -1   1  -1   -0.40    1.00
   1   1   1    0.10    1.10
   1   1   1   -2.00    1.10
  -2  -1  -1  582.54   17.40
   2  -1   1  583.64   18.60
  -2  -1  -1  564.84   18.30
   2  -1   1  583.04   17.50
  -2  -1  -1  586.64   18.90
   2   1   1  585.84   19.00
   2   1   1  564.14   19.00
  -2   1  -1  569.64   18.40
   3  -1   1  152.48    9.20
   3  -1   1  135.09    7.40
  -3  -1  -1  143.09    7.20
  -3  -1  -1  146.49    9.20
   3   1   1  149.19    9.20
  -3   1  -1  153.98    9.80
  -3   1  -1  131.89    8.40
  -4  -1  -1  429.26   15.10
   4  -1   1  384.06   17.60
   4  -1   1  427.26   15.40
  -4  -1  -1  414.26   17.70
  -4  -1  -1  423.56   18.30
  -4   1  -1  380.26   18.30
  -4   1  -1  416.06   17.50
   4   1   1  378.66   17.50
  -5  -1  -1    6.70    2.80
   5  -1   1    8.90    4.20
  -5  -1  -1    4.20    4.50
  -5  -1  -1   -0.50    3.10
   5  -1   1    8.50    3.30
  -5   1  -1   -2.40    3.70
  -5   1  -1    7.00    4.40
   5   1   1    7.60    4.00
   6  -1   1  568.04   21.00
   6  -1   1  550.34   24.90
  -6  -1  -1  572.84   20.40
  -6  -1  -1  565.24   24.40
  -6  -1  -1  560.44   25.30
  -6   1  -1  561.14   24.40
   6   1   1  573.04   25.70
  -6   1  -1  473.65   25.00
   7  -1   1    0.70    2.60
   7  -1   1    0.60    2.90
  -7  -1  -1   -1.70    4.50
  -7  -1  -1    3.70    4.10
  -7  -1  -1   -1.20    1.90
  -7   1  -1   -1.40    4.70
  -7   1  -1   -5.50    3.10
   7   1   1   -0.80    3.20
   8  -1   1    5.00    4.60
  -8  -1  -1    3.30    5.60
  -8  -1  -1    3.00    4.40
   8  -1   1    0.10    2.70
   8   1   1    1.50    3.50
  -8   1  -1    0.00    4.30
  -8   1  -1    3.80    5.70
   8   1   1   -1.80    2.30
  -9  -1  -1   42.40   10.00
   9  -1   1   39.70    6.90
   9  -1   1   15.00    6.40
   9   1   1   48.30   10.50
   9   1   1   47.80    7.40
  -9   1  -1   49.70   10.40
  10  -1   1  190.58   12.70
  10  -1   1  195.98   18.60
 -10  -1  -1  207.08   18.10
 -10   1  -1  168.68   19.80
  10   1   1  157.58   11.80
  10   1   1  174.98   17.30
 -11  -1  -1    7.40    5.40
 -11   1  -1    4.90    4.70
 -12  -1  -1   -1.60    5.00
 -12   1  -1   11.10    5.40
 -13  -1  -1   33.80    9.10
 -13   1  -1    7.20    5.70
 -14  -1  -1   21.30    9.00
 -14   1  -1   10.00    5.70
 -14  -2   1    2.80    4.00
 -14   2   1   10.20    6.70
 -13  -2   1    7.10    6.10
 -13   2   1    1.10    4.20
 -12  -2   1    9.80    5.60
 -12   2   1   11.60    6.80
 -11  -2   1  105.79   17.00
 -11   2   1  122.49   17.50
 -10  -2   1   37.20   10.00
 -10  -2   1   28.90    9.20
 -10   2   1   35.50    9.60
   9  -2  -1   14.60    7.80
  -9  -2   1   21.60    8.40
   9  -2  -1   32.70    6.10
  -9  -2   1   21.20    8.70
   9   2  -1   31.20    5.70
   9   2  -1   23.10    8.10
  -9   2   1   10.70    8.00
  -9   2   1   28.90    8.40
   8  -2  -1   15.20    4.30
  -8  -2   1   11.00    6.70
  -8  -2   1   14.70    6.80
   8  -2  -1   22.30    6.90
  -8   2   1    9.70    5.60
  -8   2   1   -5.80    4.80
   8   2  -1   33.90    8.50
   7  -2  -1   34.30    5.30
  -7  -2   1   53.39    9.50
  -7  -2   1   38.30    8.60
  -7  -2   1   37.50    4.90
   7  -2  -1   41.30    7.90
   7   2  -1   31.50    7.30
  -7   2   1   40.40    8.00
   6  -2  -1  398.76   20.00
  -6  -2   1  358.76   20.10
   6  -2  -1  386.46   15.00
  -6  -2   1  393.56   20.00
  -6  -2   1  393.56   14.10
  -6   2   1  415.16   19.20
   6   2  -1  372.06   19.90
  -5  -2   1  661.93   25.90
   5  -2  -1  673.33   26.00
  -5  -2   1  677.73   20.10
   5  -2  -1  676.13   21.20
  -5  -2   1  638.94   26.60
   5   2  -1  700.53   26.70
  -5   2   1  603.04   26.80
  -5   2   1  675.83   24.80
  -4  -2   1  105.59    5.50
  -4  -2   1   90.99    8.80
  -4  -2   1  122.09    9.10
   4  -2  -1  102.29    6.20
   4  -2  -1  103.19    8.40
  -4   2   1  116.89    8.30
   4   2  -1  112.29    8.70
   3  -2  -1    7.00    2.40
   3  -2  -1    2.80    2.70
  -3  -2   1   10.20    3.90
  -3  -2   1    5.10    1.80
  -3  -2   1    5.10    3.50
  -3   2   1    1.10    2.40
  -3   2   1    3.90    3.90
   3   2  -1    1.90    2.60
  -2  -2   1 9376.76  222.58
   2  -2  -1 9147.49  219.48
  -2  -2   1 9139.49  218.58
  -2  -2   1 9269.67  222.38
  -2  -2   1 9003.70  221.88
   2  -2  -1 9314.77  221.88
  -2   2   1 8301.37  221.38
  -2   2   1 9006.80  219.68
  -2   2   1 9999.00  223.08
   2   2  -1 9329.97  222.08
   1  -2  -1    9.90    2.10
  -1  -2   1   10.30    1.80
   1  -2  -1    7.40    1.20
  -1  -2   1    8.90    2.20
  -1  -2   1   11.60    2.40
  -1  -2   1    9.00    2.00
   1  -2  -1   11.80    2.40
   1   2  -1    8.60    2.00
  -1   2   1   11.80    2.40
  -1   2   1   10.50    1.40
  -1   2   1   12.70    2.60
   0  -2  -1  378.76   11.90
   0  -2   1  368.26   12.00
   0  -2   1  334.17   11.60
   0  -2   1  353.36   11.40
   0  -2  -1  368.76   11.70
   0  -2  -1  364.96    9.50
   0   2   1  358.66   11.80
   0   2   1  378.56    9.60
   0   2  -1  391.66   12.10
   0   2  -1  359.76   11.40
  -1  -2  -1  349.67   11.80
   1  -2   1  344.87   11.60
  -1  -2  -1  343.17   11.00
   1  -2   1  360.96   12.40
   1  -2   1  344.87   12.10
  -1  -2  -1  360.26   12.20
   1   2   1  356.36   12.30
  -1   2  -1  338.67   11.50
   1   2   1  328.37   12.00
  -1   2  -1  327.77   12.00
  -2  -2  -1  281.37   11.20
  -2  -2  -1  278.97   10.70
   2  -2   1  267.57   11.70
  -2  -2  -1  270.77   11.90
   2  -2   1  272.37   10.80
   2   2   1  280.37   12.00
   2   2   1  338.57   16.70
  -2   2  -1  291.87   12.60
  -2   2  -1  273.47   11.10
   3  -2   1   83.49    5.80
   3  -2   1   84.79    7.40
  -3  -2  -1   77.49    5.50
   3   2   1   81.99    7.20
  -3   2  -1   74.09    6.40
  -3   2  -1   79.99    7.70
   4  -2   1  544.55   21.50
  -4  -2  -1  498.85   21.00
  -4  -2  -1  538.75   18.20
  -4  -2  -1  495.55   20.00
   4  -2   1  518.65   18.40
  -4   2  -1  547.45   20.60
   4   2   1  485.35   21.00
  -5  -2  -1  337.47   16.70
   5  -2   1  349.77   17.60
  -5  -2  -1  334.07   17.50
   5  -2   1  329.77   14.30
  -5  -2  -1  340.57   13.90
  -5   2  -1  320.47   16.20
  -5   2  -1  297.47   17.40
   5   2   1  318.37   17.30
  -6  -2  -1   69.59    9.90
   6  -2   1   70.69    7.80
  -6  -2  -1   76.09    6.70
  -6  -2  -1   89.79   11.50
   6  -2   1   67.29    9.40
  -6   2  -1   65.39    9.40
  -6   2  -1   46.50    9.70
   6   2   1  108.99   12.80
  -7  -2  -1   19.10    6.80
   7  -2   1   10.90    4.90
  -7  -2  -1   12.40    5.80
  -7  -2  -1   15.30    4.20
   7  -2   1    5.20    3.20
   7   2   1   19.10    6.80
  -7   2  -1   10.00    6.60
  -7   2  -1   14.30    5.80
  -8  -2  -1   91.79   13.10
  -8  -2  -1   76.89   13.10
  -8  -2  -1   83.79    9.20
   8  -2   1   73.89   11.50
   8  -2   1   88.59    9.90
  -8   2  -1   67.89   11.40
   8   2   1   98.79   13.70
   9  -2   1  133.29   10.60
   9  -2   1  174.28   20.70
  -9  -2  -1  101.89   14.80
  -9   2  -1  118.49   15.20
   9   2   1  142.09   18.20
  10  -2   1    9.60    3.60
  10  -2   1    0.80    5.90
  10   2   1    3.90    4.20
  10   2   1    1.70    2.70
 -10   2  -1    2.10    4.90
 -11  -2  -1   31.00    9.70
 -11   2  -1   38.50   11.20
 -12  -2  -1   50.69   12.30
 -12   2  -1   28.80    8.90
 -13  -2  -1   15.30    7.60
 -14  -2  -1   15.60    6.50
 -14   2  -1   -2.00    3.50
 -14  -3   1   17.90    7.00
 -14   3   1   26.70    8.60
 -13  -3   1   -3.50    3.40
 -13   3   1    5.00    4.80
 -12  -3   1   14.70    8.70
 -12   3   1   25.30    8.30
 -11  -3   1   11.40    7.50
 -11   3   1   20.90    8.40
 -10  -3   1  189.08   18.40
 -10  -3   1  209.18   18.50
 -10   3   1  210.88   17.90
  -9  -3   1    0.60    4.70
   9  -3  -1   -0.10    2.70
  -9  -3   1    0.40    5.20
  -9   3   1    3.40    5.30
  -9   3   1   -1.60    5.90
  -8  -3   1   -1.40    5.00
  -8  -3   1    9.10    5.80
  -8  -3   1    7.10    2.80
   8  -3  -1    3.90    4.30
   8  -3  -1    3.40    3.30
  -8   3   1    8.40    5.60
   8   3  -1   15.20    6.40
  -8   3   1    0.50    5.20
  -7  -3   1   -0.60    4.60
   7  -3  -1   -0.30    2.60
  -7  -3   1   -0.70    1.70
   7  -3  -1    0.90    2.80
  -7  -3   1   -1.00    4.10
  -7   3   1    2.20    4.00
  -7   3   1   -2.80    4.90
   7   3  -1    2.50    3.60
  -6  -3   1  777.12   30.80
  -6  -3   1  760.82   31.80
   6  -3  -1  807.62   25.80
   6  -3  -1  774.42   30.90
  -6  -3   1  724.03   23.60
   6   3  -1  802.22   31.60
  -6   3   1  780.82   29.50
   5  -3  -1  293.07   16.10
  -5  -3   1  289.57   15.90
  -5  -3   1  298.87   16.80
  -5  -3   1  285.07   11.40
   5  -3  -1  284.07   12.50
   5   3  -1  295.57   16.40
  -5   3   1  297.97   17.30
  -5   3   1  326.47   15.30
  -4  -3   1   88.69    9.60
  -4  -3   1   80.39    9.50
   4  -3  -1   75.29    7.50
   4  -3  -1   75.79    5.80
  -4  -3   1   72.49    4.90
   4   3  -1   72.99    7.50
  -4   3   1   65.79    9.00
  -4   3   1   73.99    6.80
  -3  -3   1 1605.14   48.10
  -3  -3   1 1637.14   47.90
  -3  -3   1 1682.43   43.70
   3  -3  -1 1648.24   44.70
   3  -3  -1 1663.63   47.90
   3   3  -1 1726.73   48.40
  -3   3   1 1662.93   45.20
  -3   3   1 1730.43   48.90
  -2  -3   1    8.40    3.40
   2  -3  -1    6.50    2.90
  -2  -3   1    9.60    2.50
   2  -3  -1    3.40    2.60
  -2  -3   1    9.90    3.70
   2   3  -1    6.50    2.60
  -2   3   1   12.10    4.00
  -2   3   1    8.10    2.30
  -1  -3   1  546.85   16.50
  -1  -3   1  539.65   18.00
   1  -3  -1  517.05   17.40
  -1  -3   1  541.45   17.10
   1  -3  -1  510.05   16.80
  -1   3   1  527.05   14.10
  -1   3   1  549.45   18.00
   1   3  -1  528.25   17.60
  -1   3   1  509.65   17.50
   0  -3  -1    8.70    2.90
   0  -3  -1   14.10    3.20
   0  -3  -1    8.90    1.60
   0  -3   1    7.80    2.60
   0  -3   1    4.20    2.40
   0  -3   1    8.50    2.70
   0   3   1    9.90    3.00
   0   3  -1   10.60    2.50
   0   3   1   11.00    1.60
   0   3  -1    7.30    3.00
   0   3   1    7.40    2.90
  -1  -3  -1   18.30    2.90
   1  -3   1   14.90    3.20
  -1  -3  -1   24.90    3.80
  -1  -3  -1   19.50    3.70
   1  -3   1   15.60    3.40
   1  -3   1   22.30    4.70
  -1   3  -1   20.90    4.10
  -1   3  -1   19.70    3.10
   1   3   1   22.80    4.10
   2  -3   1   20.20    4.10
   2  -3   1   15.50    3.50
  -2  -3  -1   21.40    3.80
  -2  -3  -1   17.40    3.70
  -2  -3  -1   19.90    4.20
   2   3   1   15.00    3.60
  -2   3  -1   16.30    3.40
  -2   3  -1   25.60    5.10
  -3  -3  -1  568.54   20.30
   3  -3   1  544.35   19.10
   3  -3   1  559.64   21.20
  -3  -3  -1  572.64   21.50
  -3  -3  -1  542.15   18.70
   3   3   1  542.85   21.30
  -3   3  -1  540.95   19.70
  -3   3  -1  584.34   22.00
  -4  -3  -1  721.33   23.60
  -4  -3  -1  725.43   27.20
   4  -3   1  736.13   24.30
  -4  -3  -1  713.03   25.80
   4  -3   1  724.73   26.80
  -4   3  -1  711.03   25.60
   4   3   1  727.23   27.40
  -5  -3  -1  525.35   23.90
   5  -3   1  530.75   20.40
  -5  -3  -1  549.05   22.90
   5  -3   1  586.54   24.20
  -5  -3  -1  545.25   20.00
  -5   3  -1  540.45   24.60
   5   3   1  516.65   23.80
  -5   3  -1  589.54   23.30
  -6  -3  -1   44.30    8.10
  -6  -3  -1   41.80    6.10
  -6  -3  -1   44.50    8.90
   6  -3   1   46.60    8.90
   6  -3   1   49.40    7.00
  -6   3  -1   19.10    6.90
  -6   3  -1   38.80    7.50
   6   3   1   48.90    9.30
   7  -3   1   -2.30    3.00
   7  -3   1    2.40    3.20
  -7  -3  -1    3.40    4.80
  -7  -3  -1   -1.50    2.10
  -7  -3  -1    2.40    4.60
  -7   3  -1   -5.00    4.50
  -7   3  -1   -4.80    3.10
   7   3   1    5.50    4.50
   8  -3   1   75.49    9.60
  -8  -3  -1   89.89   13.60
   8  -3   1   60.79   10.60
  -8  -3  -1   91.19   13.60
  -8  -3  -1   84.39    9.40
   8   3   1  100.99   14.70
  -8   3  -1   72.29   11.50
   9  -3   1   46.20   10.50
  -9  -3  -1   40.40    6.80
   9  -3   1   50.39    8.10
  -9  -3  -1   39.70    9.90
  -9   3  -1   49.30   10.60
   9   3   1   39.20   10.00
 -10  -3  -1   98.79   15.50
  10  -3   1   89.59   11.30
 -10   3  -1  113.49   16.10
 -11  -3  -1   -4.30    4.90
 -11   3  -1    2.60    5.40
 -12  -3  -1   -2.50    5.00
 -12   3  -1    6.80    4.90
 -13  -3  -1    5.80    5.50
 -13   3  -1    4.90    5.40
 -14   3  -1   26.80    9.00
 -14  -4   1    9.80    6.70
 -14   4   1   33.50    9.20
 -13  -4   1   44.20   12.30
 -13   4   1   40.60   11.20
 -12  -4   1    2.10    6.10
 -12   4   1   -2.10    3.50
 -11  -4   1  194.18   23.40
 -11   4   1  221.28   19.20
 -10  -4   1   48.60   11.30
 -10  -4   1   24.80   14.20
 -10   4   1   36.20    9.00
  -9  -4   1  109.49   15.60
  -9  -4   1  106.19   16.20
   9  -4  -1  113.59   11.30
  -9   4   1  118.49   15.10
  -8  -4   1   53.79    6.50
  -8  -4   1   37.40    9.50
  -8  -4   1   55.49   10.80
   8  -4  -1   34.50    6.40
   8  -4  -1   61.39   11.10
   8   4  -1   53.79   10.40
  -8   4   1   26.80    9.10
  -8   4   1   59.99   10.50
  -7  -4   1   20.30    7.70
  -7  -4   1   18.00    3.80
  -7  -4   1   11.30    6.40
   7  -4  -1   22.90    5.00
   7  -4  -1   15.20    5.70
  -7   4   1   14.00    6.20
  -7   4   1   10.40    6.70
   7   4  -1    9.60    5.10
  -6  -4   1   13.40    5.70
  -6  -4   1    5.40    5.20
  -6  -4   1   15.20    3.40
   6  -4  -1   12.30    5.40
   6  -4  -1   11.70    3.90
  -6   4   1   18.10    7.20
  -6   4   1   11.20    4.30
   6   4  -1   10.80    4.70
  -5  -4   1  302.97   16.60
   5  -4  -1  299.67   16.70
  -5  -4   1  299.07   17.40
  -5  -4   1  285.77   12.10
   5  -4  -1  274.17   13.20
   5   4  -1  291.27   16.70
  -5   4   1  284.97   17.40
  -5   4   1  294.27   14.70
  -4  -4   1  169.88    8.50
   4  -4  -1  161.58    9.40
  -4  -4   1  199.58   12.30
  -4  -4   1  167.98   12.00
   4  -4  -1  173.98   11.60
  -4   4   1  168.38   12.30
  -4   4   1  182.58   10.00
   4   4  -1  167.28   11.50
   3  -4  -1 1051.69   34.10
   3  -4  -1 1064.59   31.50
  -3  -4   1 1087.49   34.10
  -3  -4   1 1065.29   30.50
  -3  -4   1 1058.89   34.60
   3   4  -1 1036.50   34.10
  -3   4   1 1021.20   34.50
  -3   4   1 1052.39   30.60
   2  -4  -1  203.18   10.10
  -2  -4   1  205.38   11.60
   2  -4  -1  208.58   11.10
  -2  -4   1  215.28   10.90
  -2  -4   1  212.68    9.80
  -2   4   1  198.28    8.00
   2   4  -1  200.08   11.00
  -2   4   1  219.48   11.70
   1  -4  -1 1278.27   37.50
   1  -4  -1 1286.27   36.80
  -1  -4   1 1318.27   36.40
  -1  -4   1 1322.27   38.10
  -1  -4   1 1289.27   36.30
   1   4  -1 1331.37   37.90
  -1   4   1 1289.07   37.80
  -1   4   1 1302.87   32.80
   0  -4  -1 4356.66  103.49
   0  -4   1 4239.08  106.99
   0  -4  -1 4395.86  108.19
   0  -4  -1 4204.78  107.59
   0  -4   1 4050.99  107.99
   0   4  -1 4324.07  105.99
   0   4   1 4544.85  108.89
   0   4  -1 4269.97  108.19
  -1  -4  -1    5.30    2.30
  -1  -4  -1    2.40    2.80
   1  -4   1    4.80    2.90
  -1  -4  -1    2.80    2.80
   1  -4   1    1.60    2.80
   1   4   1   -2.50    2.70
  -1   4  -1    5.50    3.20
  -1   4  -1    5.70    2.20
   2  -4   1  160.28   10.20
   2  -4   1  159.78    9.20
  -2  -4  -1  171.98    9.20
  -2  -4  -1  174.78    9.00
  -2  -4  -1  182.28   10.60
  -2   4  -1  189.88   10.70
  -2   4  -1  165.88    8.60
   2   4   1  165.98   10.20
   3  -4   1   -0.20    2.60
  -3  -4  -1   -0.50    2.90
   3  -4   1    0.00    2.60
  -3  -4  -1   -2.20    2.00
  -3  -4  -1    3.00    3.50
  -3   4  -1    1.60    2.30
  -3   4  -1    0.50    2.80
   3   4   1    1.30    2.70
  -4  -4  -1  317.37   16.70
   4  -4   1  296.17   16.20
  -4  -4  -1  301.17   15.10
  -4  -4  -1  325.07   14.00
   4  -4   1  323.97   14.50
  -4   4  -1  340.77   15.40
  -4   4  -1  297.77   16.70
   4   4   1  325.57   16.90
   5  -4   1  375.36   16.40
  -5  -4  -1  327.37   18.50
  -5  -4  -1  344.17   17.80
  -5  -4  -1  356.46   15.50
   5  -4   1  348.27   18.70
  -5   4  -1  377.76   17.60
   5   4   1  366.56   19.50
  -6  -4  -1  195.38   11.40
   6  -4   1  189.48   11.70
   6  -4   1  208.18   14.80
  -6  -4  -1  202.18   15.10
  -6  -4  -1  190.08   13.80
   6   4   1  196.18   14.90
  -6   4  -1  196.98   13.60
  -7  -4  -1    0.40    4.70
   7  -4   1   -2.50    3.00
  -7  -4  -1   12.10    6.00
  -7  -4  -1    3.80    2.60
   7  -4   1    6.60    4.40
  -7   4  -1    6.40    6.00
   7   4   1    7.70    4.40
  -7   4  -1    7.80    5.10
  -8  -4  -1   16.40    7.20
   8  -4   1   10.70    4.80
   8  -4   1   16.30    6.00
  -8  -4  -1   19.00    7.30
  -8  -4  -1   18.00    4.50
  -8   4  -1   13.90    6.20
   8   4   1   11.20    5.50
  -8   4  -1   -0.60    5.80
  -9  -4  -1  127.39   10.40
   9  -4   1  130.59   11.10
  -9  -4  -1  141.09   17.70
   9  -4   1  138.09   18.10
  -9   4  -1  138.49   16.70
   9   4   1  175.08   20.80
  10  -4   1   18.00    5.80
 -10  -4  -1   16.60    7.80
 -10   4  -1    6.20    5.60
 -11  -4  -1   27.00    9.90
 -11   4  -1   13.40    7.30
 -12  -4  -1   -1.20    5.20
 -12   4  -1    0.10    3.50
 -13  -4  -1   37.60   11.10
 -13   4  -1   21.10    8.40
 -14  -4  -1    8.30    6.90
 -14   4  -1    9.00    5.90
 -14  -5   1   33.70   10.90
 -14   5   1   39.70   10.00
 -13  -5   1   -4.10    4.30
 -13   5   1    3.00    3.70
 -12  -5   1   22.20    9.40
 -12   5   1   19.60    7.00
 -11  -5   1    4.40    6.60
 -11   5   1   -4.60    2.90
 -10  -5   1  320.07   23.00
 -10   5   1  332.17   22.30
  -9  -5   1   15.20    8.20
   9  -5  -1   15.10    4.90
  -9  -5   1   15.30    8.00
  -9   5   1    0.00    6.00
  -9   5   1    8.60    5.60
  -8  -5   1   16.50    8.00
  -8  -5   1   21.70    4.30
  -8  -5   1   34.30    9.30
   8  -5  -1   27.80    7.90
   8  -5  -1   25.70    6.10
  -8   5   1   30.50    7.80
  -8   5   1   27.40    9.30
   8   5  -1   23.20    7.30
  -7  -5   1    3.20    5.30
  -7  -5   1    2.20    2.60
   7  -5  -1    0.60    3.80
  -7  -5   1   13.80    6.60
   7  -5  -1    5.00    3.70
   7   5  -1    2.90    3.80
  -7   5   1    4.70    4.10
  -7   5   1    5.90    4.90
   6  -5  -1  171.68   11.20
  -6  -5   1  157.48   13.20
  -6  -5   1  165.98   14.20
  -6  -5   1  159.18    9.50
   6  -5  -1  170.98   13.80
  -6   5   1  176.98   12.20
   6   5  -1  182.48   14.20
   5  -5  -1    5.90    3.40
  -5  -5   1   11.30    3.30
   5  -5  -1    9.50    4.20
  -5  -5   1    6.30    4.70
  -5  -5   1    7.70    5.10
  -5   5   1   14.80    6.30
   5   5  -1    7.00    4.20
  -5   5   1    8.20    3.40
   4  -5  -1   31.10    5.60
  -4  -5   1   27.60    6.40
  -4  -5   1   26.70    6.50
   4  -5  -1   38.60    7.50
  -4  -5   1   32.60    5.10
  -4   5   1   31.90    5.20
  -4   5   1   25.60    6.90
   4   5  -1   25.40    5.80
   3  -5  -1   26.10    5.70
   3  -5  -1   31.50    5.60
  -3  -5   1   23.80    5.40
  -3  -5   1   26.60    5.50
   3   5  -1   30.80    5.60
  -3   5   1   36.00    6.80
  -3   5   1   26.30    4.10
  -2  -5   1 1524.15   43.30
  -2  -5   1 1517.65   44.20
  -2  -5   1 1525.95   46.30
   2  -5  -1 1533.95   44.20
   2  -5  -1 1578.74   45.90
   2   5  -1 1521.35   45.80
  -2   5   1 1603.54   46.30
  -2   5   1 1533.85   40.30
   1  -5  -1  138.59    9.40
   1  -5  -1  150.28    9.50
  -1  -5   1  144.19    8.20
  -1  -5   1  145.99    9.00
  -1  -5   1  157.58   10.20
  -1   5   1  137.09    5.80
  -1   5   1  155.18   10.00
   0  -5  -1  131.79    9.10
   0  -5   1  141.89    9.70
   0  -5  -1  159.78    6.60
   0  -5  -1  146.29    9.20
   0  -5   1  149.99    9.30
   0   5  -1  143.79    9.70
   0   5  -1  142.39    7.60
  -1  -5  -1  106.49    8.60
   1  -5   1  100.79    8.40
   1  -5   1  107.99    8.20
  -1  -5  -1  105.89    7.90
  -1  -5  -1  103.19    6.30
  -1   5  -1  106.89    8.60
  -1   5  -1   97.29    6.40
  -2  -5  -1   -0.40    2.30
  -2  -5  -1   -0.30    2.80
   2  -5   1   -1.00    2.50
  -2  -5  -1    2.60    3.20
   2  -5   1    3.50    3.10
   2   5   1   -0.90    2.60
  -2   5  -1   -1.40    2.10
  -2   5  -1    2.50    3.20
  -3  -5  -1   30.30    5.20
   3  -5   1   32.30    5.50
  -3  -5  -1   37.50    5.80
   3  -5   1   29.90    6.20
  -3  -5  -1   44.30    7.40
  -3   5  -1   33.80    5.40
  -3   5  -1   30.20    6.20
   3   5   1   37.00    6.50
   4  -5   1 1366.26   44.30
  -4  -5  -1 1322.07   40.20
  -4  -5  -1 1316.47   44.10
   4  -5   1 1291.47   40.80
  -4  -5  -1 1340.87   42.10
  -4   5  -1 1363.86   41.20
  -4   5  -1 1372.26   44.80
   4   5   1 1337.27   44.40
  -5  -5  -1   -2.00    3.00
   5  -5   1    1.30    2.90
   5  -5   1    2.10    3.40
  -5  -5  -1   -4.00    2.90
  -5  -5  -1   -2.90    1.80
   5   5   1    1.70    3.40
  -5   5  -1    0.30    4.10
  -5   5  -1   -0.50    2.70
  -6  -5  -1   32.60    7.70
   6  -5   1   26.80    5.90
   6  -5   1   28.70    7.50
  -6  -5  -1   30.90    5.80
  -6  -5  -1   18.70    6.30
  -6   5  -1    7.00    5.00
   6   5   1   32.30    7.80
  -6   5  -1   22.30    5.90
   7  -5   1   84.69   10.30
  -7  -5  -1   93.69   10.10
   7  -5   1   82.09   12.30
  -7  -5  -1   98.49   14.00
  -7  -5  -1  108.69   13.80
  -7   5  -1   86.49   11.70
   7   5   1   78.99   11.90
   8  -5   1   71.89   10.20
  -8  -5  -1   42.40   10.00
   8  -5   1   80.39   13.20
  -8  -5  -1   67.09   11.50
  -8  -5  -1   62.29    8.40
   8   5   1   45.10    9.90
  -8   5  -1   69.19   11.40
   9  -5   1   10.30    5.30
  -9  -5  -1    9.50    6.90
  -9  -5  -1   14.00    4.20
   9  -5   1   10.30    5.70
  -9   5  -1   15.20    6.40
   9   5   1   15.50    7.10
 -10  -5  -1   63.19   12.80
  10  -5   1   52.89    9.10
 -10   5  -1   51.29   11.50
 -11  -5  -1   -0.60    4.80
 -11   5  -1    0.00    4.80
 -12  -5  -1    6.90    6.40
 -12   5  -1   14.70    6.60
 -13  -5  -1    8.10    5.40
 -13   5  -1   16.70    7.20
 -14  -5  -1   54.69   14.50
 -14   5  -1   35.40    9.90
 -14  -6   1   12.50    8.40
 -14   6   1   -0.50    4.00
 -13  -6   1   -0.40    5.70
 -13   6   1    4.70    4.40
 -12  -6   1    6.30    6.10
 -12   6   1    6.50    5.60
 -11  -6   1   40.60   11.00
 -11   6   1   27.10    8.60
 -10  -6   1    4.90    6.40
 -10   6   1    2.10    4.80
  -9  -6   1   35.10   10.50
   9  -6  -1   52.19    8.80
  -9  -6   1   45.20   11.10
  -9   6   1   33.90    8.50
  -9   6   1   38.60   10.70
  -8  -6   1   39.10    6.20
  -8  -6   1   40.00   10.10
   8  -6  -1   36.90    7.30
   8  -6  -1   25.60    7.60
  -8   6   1   26.90    9.30
   8   6  -1   31.70    8.50
  -8   6   1   40.80    8.90
   7  -6  -1   26.70    7.80
  -7  -6   1   21.70    7.50
  -7  -6   1   14.30    7.70
  -7  -6   1   16.40    4.40
   7  -6  -1   18.20    5.80
  -7   6   1   18.50    8.10
   7   6  -1   16.40    6.20
  -7   6   1   22.40    6.20
  -6  -6   1  136.19   13.70
   6  -6  -1  132.79   10.60
  -6  -6   1  136.99    9.20
   6  -6  -1  134.59   12.90
  -6  -6   1  112.39   14.10
  -6   6   1  109.79   15.30
   6   6  -1  141.79   13.10
  -6   6   1  131.49   10.40
  -5  -6   1 2048.59   63.09
  -5  -6   1 1983.50   57.19
   5  -6  -1 2131.49   59.79
  -5  -6   1 2102.09   65.29
   5  -6  -1 2134.29   64.79
  -5   6   1 1875.81   63.99
  -5   6   1 2205.48   59.49
   5   6  -1 2050.79   64.39
   4  -6  -1   81.99    9.20
  -4  -6   1   62.89    9.20
   4  -6  -1   61.79    9.00
  -4  -6   1   69.89   10.10
  -4  -6   1   84.29    8.60
  -4   6   1   74.29   10.40
   4   6  -1   83.89   10.90
  -4   6   1   76.99    6.50
  -3  -6   1   -1.70    3.00
   3  -6  -1   -0.60    2.70
  -3  -6   1    2.20    3.70
  -3  -6   1    3.40    2.80
   3  -6  -1    4.10    3.50
  -3   6   1   -0.20    1.80
  -3   6   1    0.80    3.30
   3   6  -1    0.10    2.40
  -2  -6   1  602.04   21.70
   2  -6  -1  614.74   22.70
  -2  -6   1  613.14   22.10
   2  -6  -1  608.24   23.60
  -2  -6   1  575.14   23.90
   2   6  -1  566.14   23.20
  -2   6   1  600.74   18.20
  -2   6   1  614.44   24.10
  -1  -6   1  350.46   16.60
   1  -6  -1  327.57   15.80
  -1  -6   1  334.17   15.00
   1  -6  -1  321.77   15.20
  -1  -6   1  329.17   14.00
  -1   6   1  326.07   16.10
  -1   6   1  342.97   11.20
   0  -6   1  263.17   13.40
   0  -6  -1  281.17   14.40
   0  -6  -1  294.77   10.40
   0  -6  -1  264.77   13.60
   0  -6   1  267.57   14.40
   0   6   1  275.77   14.70
   0   6  -1  288.67   14.70
   0   6  -1  281.37   11.80
   1  -6   1  470.65   18.30
  -1  -6  -1  419.06   18.80
  -1  -6  -1  420.16   17.80
   1  -6   1  423.36   18.80
  -1  -6  -1  431.56   15.30
  -1   6  -1  427.96   15.80
  -1   6  -1  452.35   19.10
  -2  -6  -1   95.09   10.50
  -2  -6  -1   73.59    6.50
   2  -6   1   97.09    9.60
   2  -6   1   86.79   10.10
  -2  -6  -1   80.79    8.60
  -2   6  -1   68.99    5.90
   2   6   1   69.79    8.60
  -2   6  -1   67.59    9.10
  -3  -6  -1   94.99    9.50
   3  -6   1   73.19    8.60
  -3  -6  -1   92.49    9.20
   3  -6   1  101.49   12.00
  -3  -6  -1   89.09    7.90
  -3   6  -1   79.89    6.80
  -3   6  -1   86.79   10.80
   3   6   1   63.59    8.50
  -4  -6  -1   -1.40    3.10
  -4  -6  -1    1.50    3.50
   4  -6   1   -0.60    3.20
   4  -6   1   -3.20    2.50
  -4  -6  -1    1.50    2.70
  -4   6  -1   -1.40    2.20
   4   6   1    4.30    3.30
  -4   6  -1   -0.80    3.30
  -5  -6  -1  550.84   24.40
   5  -6   1  597.44   27.10
   5  -6   1  562.04   23.30
  -5  -6  -1  561.64   26.60
  -5  -6  -1  570.14   22.60
  -5   6  -1  593.74   27.40
   5   6   1  590.94   27.10
  -5   6  -1  568.34   23.60
  -6  -6  -1   -1.60    2.60
   6  -6   1   -0.30    3.40
   6  -6   1   -1.50    3.20
  -6  -6  -1   -2.60    3.30
  -6  -6  -1    0.60    4.20
  -6   6  -1   -3.60    4.30
   6   6   1   -0.40    3.50
  -6   6  -1   -1.20    2.90
  -7  -6  -1    2.20    5.40
   7  -6   1    2.80    4.10
   7  -6   1    1.50    3.70
  -7  -6  -1   -3.50    4.40
  -7  -6  -1    7.30    3.80
   7   6   1    4.90    4.40
  -7   6  -1   13.70    6.00
  -7   6  -1   -3.80    4.40
  -8  -6  -1   97.19   10.90
   8  -6   1   85.39   11.30
   8  -6   1   95.99   14.90
  -8  -6  -1   89.19   13.20
  -8   6  -1   76.89   11.90
   8   6   1   96.39   14.70
   9  -6   1  108.29   16.80
  -9  -6  -1   96.99   10.90
  -9  -6  -1   84.59   14.60
   9  -6   1   89.89   12.00
   9   6   1  104.89   16.10
  -9   6  -1   93.79   14.00
 -10  -6  -1   34.60   10.20
  10  -6   1   20.50    6.70
 -10   6  -1   19.00    7.20
 -11  -6  -1   51.19   12.40
 -11   6  -1   44.30   11.40
 -12  -6  -1    9.40    6.70
 -12   6  -1    0.50    3.90
 -13  -6  -1    6.60    7.10
 -13   6  -1   -6.30    3.90
 -13  -7   1    3.20    6.70
 -13   7   1    7.60    6.50
 -12  -7   1    4.40    5.20
 -12   7   1    1.30    4.60
 -11  -7   1   13.90    8.00
 -11   7   1    9.80    5.40
 -10  -7   1   17.50    8.30
  10  -7  -1   42.00    9.30
 -10   7   1   33.10    8.60
  -9  -7   1   45.90   11.40
  -9  -7   1   44.20   11.10
   9  -7  -1   47.00    8.60
  -9   7   1   48.60    9.90
  -8  -7   1   -6.90    4.30
  -8  -7   1    1.70    2.80
   8  -7  -1    2.00    4.30
  -8  -7   1   -0.40    4.80
  -8   7   1    4.40    6.30
  -8   7   1    3.00    3.80
   7  -7  -1   -2.00    3.70
   7  -7  -1    1.50    4.00
  -7  -7   1    2.10    5.20
  -7  -7   1    1.70    2.70
  -7  -7   1   -2.70    4.00
   7   7  -1    5.60    4.00
  -7   7   1   -4.60    3.20
  -7   7   1    3.20    3.60
  -6  -7   1  286.77   14.50
   6  -7  -1  253.97   18.20
  -6  -7   1  280.47   18.10
   6  -7  -1  245.38   15.20
  -6  -7   1  234.28   18.10
   6   7  -1  290.97   19.30
  -6   7   1  274.27   15.30
  -6   7   1  170.38   20.10
  -5  -7   1  551.04   25.30
  -5  -7   1  556.94   21.70
   5  -7  -1  519.45   26.10
  -5  -7   1  522.75   26.30
   5  -7  -1  539.55   23.20
   5   7  -1  541.25   26.10
  -5   7   1  538.95   21.50
  -5   7   1  536.25   27.00
  -4  -7   1  194.98   13.40
   4  -7  -1  181.98   13.90
  -4  -7   1  180.98   14.10
  -4  -7   1  205.08   11.80
   4  -7  -1  177.68   12.40
  -4   7   1  186.38   14.40
   4   7  -1  189.38   13.90
  -4   7   1  202.58   10.50
  -3  -7   1  572.64   22.80
  -3  -7   1  556.64   25.00
   3  -7  -1  533.15   24.10
   3  -7  -1  553.54   22.80
  -3  -7   1  580.34   22.00
  -3   7   1  545.15   24.50
  -3   7   1  555.44   18.80
   3   7  -1  546.65   24.40
  -2  -7   1   68.49    9.50
   2  -7  -1   42.50    7.20
  -2  -7   1   42.90    6.70
  -2  -7   1   53.39    7.40
   2  -7  -1   59.99    8.40
  -2   7   1   38.80    7.80
  -2   7   1   54.99    4.30
   2   7  -1   47.30    7.40
   1  -7  -1    4.40    3.70
  -1  -7   1    6.30    4.20
  -1  -7   1    4.60    2.80
  -1  -7   1    6.30    3.70
   1  -7  -1    2.00    3.30
   1   7  -1   -4.20    2.60
  -1   7   1    3.90    3.80
  -1   7   1    5.60    1.90
   0  -7   1  353.96   16.70
   0  -7  -1  349.07   17.40
   0  -7  -1  352.16   16.70
   0  -7  -1  360.26   13.00
   0  -7   1  351.76   17.70
   0   7  -1  358.36   18.00
   0   7  -1  357.76   14.60
   0   7   1  375.66   18.60
  -1  -7  -1  281.77   12.00
   1  -7   1  286.37   15.90
  -1  -7  -1  294.47   15.00
  -1  -7  -1  279.37   15.50
   1  -7   1  283.67   14.80
  -1   7  -1  274.27   12.30
  -1   7  -1  271.67   15.60
  -2  -7  -1    2.70    3.50
   2  -7   1    1.50    3.10
   2  -7   1    5.10    3.80
  -2  -7  -1    2.30    2.70
  -2  -7  -1    0.80    3.00
  -2   7  -1    3.30    3.40
   2   7   1    3.00    3.10
  -2   7  -1    2.70    2.30
  -3  -7  -1    1.70    2.70
  -3  -7  -1    5.70    3.80
   3  -7   1    3.20    3.60
  -3  -7  -1    0.40    2.90
   3  -7   1    8.40    4.70
  -3   7  -1    3.00    3.70
   3   7   1    6.70    3.60
  -3   7  -1    2.30    2.60
   4  -7   1  174.58   13.80
   4  -7   1  166.38   12.10
  -4  -7  -1  159.98   11.30
  -4  -7  -1  181.68   13.90
  -4  -7  -1  152.58   11.40
   4   7   1  168.48   13.50
  -4   7  -1  170.38   11.00
  -4   7  -1  177.98   13.80
  -5  -7  -1   61.79    8.70
  -5  -7  -1   54.59    9.30
  -5  -7  -1   80.89   12.50
   5  -7   1   78.09   12.20
   5  -7   1   57.59    8.80
  -5   7  -1   51.29    7.80
   5   7   1   68.29   11.20
  -5   7  -1   65.99   11.30
   6  -7   1   13.80    5.80
   6  -7   1   11.60    5.50
  -6  -7  -1    9.20    5.90
  -6  -7  -1   16.40    5.40
  -6  -7  -1   10.80    5.70
   6   7   1   18.50    6.80
  -6   7  -1   14.50    5.10
  -6   7  -1   14.00    6.90
   7  -7   1    6.10    5.10
   7  -7   1   14.40    5.30
  -7  -7  -1    5.40    4.90
  -7  -7  -1   12.70    4.50
  -7  -7  -1    9.00    5.40
   7   7   1   13.50    6.50
  -7   7  -1   13.20    5.90
  -7   7  -1    2.70    5.20
  -8  -7  -1   14.30    7.20
  -8  -7  -1   16.30    5.10
   8  -7   1    9.40    6.10
   8  -7   1   23.20    6.60
  -8   7  -1    8.40    5.10
   8   7   1   13.40    6.70
  -9  -7  -1   27.40    9.00
  -9  -7  -1   27.00    6.50
   9  -7   1   41.70    8.20
   9   7   1   40.40    9.90
  -9   7  -1   48.60   10.10
 -10  -7  -1  103.89   16.40
  10  -7   1   93.09   12.90
 -10   7  -1   99.89   15.20
 -11  -7  -1   -2.20    5.20
 -11   7  -1    5.50    4.60
 -12  -7  -1    0.30    5.00
 -12   7  -1   10.30    6.30
 -13  -7  -1   13.70    7.50
 -13   7  -1    9.10    5.60
 -13  -8   1    1.20    5.30
 -13   8   1    6.30    4.20
 -12  -8   1    1.00    5.30
 -12   8   1    0.90    4.10
 -11  -8   1   19.10    8.60
 -11   8   1   19.10    7.10
 -10  -8   1   18.00    8.60
  10  -8  -1   33.10    8.00
 -10   8   1   34.30    8.20
   9  -8  -1   -8.30    2.80
  -9  -8   1   10.00    6.80
  -9   8   1    3.60    4.80
  -9   8   1   -2.80    3.10
  -8  -8   1   -1.90    4.80
  -8  -8   1   20.20    8.10
   8  -8  -1    4.30    4.70
  -8  -8   1    6.50    3.80
  -8   8   1   14.60   13.00
  -8   8   1   12.10    5.80
   7  -8  -1   12.00    5.70
  -7  -8   1    7.30    3.70
   7  -8  -1    9.70    6.40
  -7  -8   1    4.20    5.70
  -7  -8   1    5.80    6.20
   7   8  -1   10.00    5.80
  -7   8   1    7.20    4.60
  -7   8   1    2.10    5.80
  -6  -8   1   71.09    9.00
  -6  -8   1   89.59   13.10
   6  -8  -1   85.79   11.70
  -6  -8   1  101.89   15.40
   6  -8  -1   58.29   11.60
  -6   8   1   54.79   11.60
  -6   8   1   82.69   10.20
   6   8  -1   67.39   10.90
  -5  -8   1  569.44   26.70
  -5  -8   1  621.64   29.40
   5  -8  -1  611.84   26.00
  -5  -8   1  580.54   23.60
   5  -8  -1  599.44   28.80
   5   8  -1  566.64   28.10
  -5   8   1  598.34   22.90
  -5   8   1  563.74   28.50
  -4  -8   1   24.20    6.70
   4  -8  -1   24.60    6.40
   4  -8  -1   27.30    7.00
  -4  -8   1   27.80    6.20
  -4  -8   1   18.80    6.00
   4   8  -1   19.50    6.10
  -4   8   1   31.60    5.30
  -4   8   1   14.30    6.10
  -3  -8   1    6.90    3.80
   3  -8  -1    8.80    4.40
  -3  -8   1   18.20    6.30
  -3  -8   1    8.90    4.10
   3  -8  -1    4.50    3.80
  -3   8   1   16.60    3.50
  -3   8   1   12.50    6.20
   3   8  -1   11.80    4.70
  -2  -8   1   -1.50    3.20
  -2  -8   1    4.00    3.40
   2  -8  -1    4.50    4.00
  -2  -8   1   -1.70    2.40
   2  -8  -1    1.60    3.30
  -2   8   1    0.00    3.40
  -2   8   1   -1.40    1.20
   2   8  -1   -1.70    2.00
  -1  -8   1  316.37   16.00
   1  -8  -1  316.27   16.50
  -1  -8   1  316.67   17.60
  -1  -8   1  275.37   13.90
   1  -8  -1  277.17   16.40
  -1   8   1  285.37   16.90
   0  -8   1    0.50    3.40
   0  -8  -1   -2.20    1.80
   0  -8  -1    0.90    3.30
   0  -8   1    2.60    3.70
   0  -8  -1    0.20    3.50
   0  -8   1   -0.60    2.20
   0   8  -1   -1.10    3.60
   0   8   1    0.70    3.50
  -1  -8  -1  855.81   30.30
   1  -8   1  818.32   31.80
  -1  -8  -1  828.82   31.60
   1  -8   1  801.92   30.10
  -1  -8  -1  794.92   26.00
  -1   8  -1  822.42   26.80
  -2  -8  -1   -1.60    3.00
   2  -8   1    0.10    3.20
  -2  -8  -1    0.90    2.80
  -2  -8  -1    0.30    3.00
   2  -8   1   -0.60    3.20
   2   8   1    0.40    2.50
  -2   8  -1   -0.90    1.90
  -2   8  -1   -3.80    2.90
  -3  -8  -1  181.48   11.80
   3  -8   1  159.68   13.30
   3  -8   1  169.58   12.50
  -3  -8  -1  179.18   12.20
  -3  -8  -1  191.58   14.10
   3   8   1  193.18   14.20
  -3   8  -1  164.68   13.50
  -3   8  -1  178.38   10.60
   4  -8   1   19.70    6.30
  -4  -8  -1   29.00    7.50
  -4  -8  -1   36.40    7.00
   4  -8   1   27.10    7.00
  -4  -8  -1   30.50    6.80
   4   8   1   21.40    6.50
  -4   8  -1   24.50    5.40
  -4   8  -1   44.10    9.50
  -5  -8  -1  298.17   17.60
   5  -8   1  298.07   17.40
  -5  -8  -1  300.17   16.60
   5  -8   1  265.77   19.00
  -5  -8  -1  272.07   19.00
   5   8   1  291.07   19.40
  -5   8  -1  290.87   16.10
  -5   8  -1  274.77   19.20
  -6  -8  -1    1.10    4.20
   6  -8   1    4.60    4.50
   6  -8   1   -0.90    3.80
  -6  -8  -1   -0.90    3.10
  -6  -8  -1   -3.00    4.00
   6   8   1   -2.00    3.50
  -6   8  -1    3.70    3.80
  -6   8  -1    1.90    4.50
   7  -8   1   -0.30    4.50
  -7  -8  -1    0.30    3.40
  -7  -8  -1   -2.70    3.10
  -7  -8  -1   -5.10    4.70
   7  -8   1    3.00    5.10
   7   8   1    2.10    4.00
  -7   8  -1   -0.80    3.90
  -7   8  -1   -0.90    3.90
   8  -8   1   65.49   11.10
  -8  -8  -1   56.39    9.40
   8  -8   1   76.89   13.50
  -8  -8  -1   60.79   11.60
  -8   8  -1   85.39   13.00
   8   8   1   75.29   13.20
  -9  -8  -1   44.30   11.00
  -9  -8  -1   68.99    9.90
   9  -8   1   68.69   11.40
  -9   8  -1   53.79   10.60
  10  -8   1    3.20    4.10
 -10  -8  -1    7.10    5.60
 -10   8  -1   -2.00    4.30
 -11  -8  -1   40.70   10.90
 -11   8  -1   49.40   11.40
 -12  -8  -1   -4.00    4.30
 -12   8  -1   -1.70    3.70
 -13  -8  -1   17.30    7.20
 -13   8  -1    6.00    4.70
 -13  -9   1    3.90    6.90
 -13   9   1    3.80    3.70
 -12  -9   1    9.40    7.10
 -12   9   1    5.10    5.20
 -11  -9   1    2.90    6.80
 -11   9   1    5.00    4.30
  10  -9  -1    4.20    3.80
 -10  -9   1   13.20    7.20
 -10   9   1    3.70    3.40
  -9  -9   1   37.50   10.50
   9  -9  -1   44.90    9.70
  -9   9   1   62.59   10.90
  -8  -9   1   20.00    8.20
  -8  -9   1   31.50   10.30
  -8  -9   1   23.10    5.40
   8  -9  -1   14.70    6.10
  -8   9   1   16.50    7.40
  -8   9   1   18.80    6.30
   7  -9  -1   81.09   12.10
  -7  -9   1   80.29   13.10
  -7  -9   1   76.69   10.20
  -7  -9   1   78.79   14.50
  -7   9   1   81.69   10.90
  -7   9   1   85.49   15.00
  -6  -9   1  134.79   17.20
   6  -9  -1  118.89   13.60
  -6  -9   1  119.99   15.00
   6  -9  -1  112.69   15.00
  -6  -9   1  133.69   10.90
  -6   9   1  125.79   10.30
  -6   9   1  137.29   17.60
   6   9  -1  137.89   14.10
  -5  -9   1   22.50    7.80
  -5  -9   1   15.50    5.30
  -5  -9   1    8.50    5.70
   5  -9  -1    6.90    5.20
   5  -9  -1   16.80    6.50
  -5   9   1   17.20    6.90
   5   9  -1   17.20    6.30
  -5   9   1   14.40    4.20
  -4  -9   1  208.28   14.90
   4  -9  -1  236.48   15.70
  -4  -9   1  205.38   16.70
  -4  -9   1  238.38   14.50
   4  -9  -1  244.88   17.30
   4   9  -1  244.88   17.20
  -4   9   1  223.98   11.60
  -4   9   1  218.08   16.90
  -3  -9   1   31.00    6.60
   3  -9  -1   24.10    7.40
  -3  -9   1   19.70    6.30
   3  -9  -1   23.70    6.50
  -3  -9   1   33.70    7.20
  -3   9   1   19.50    3.70
   3   9  -1   26.70    6.80
  -3   9   1   21.90    7.10
   2  -9  -1  233.48   15.70
  -2  -9   1  208.88   15.70
  -2  -9   1  179.58   12.20
   2  -9  -1  212.78   14.30
  -2  -9   1  233.18   14.30
  -2   9   1  235.38   16.10
   2   9  -1  203.98   14.90
  -2   9   1  217.78    9.80
  -1  -9   1  375.96   19.00
   1  -9  -1  379.46   14.30
   1  -9  -1  394.16   19.80
  -1  -9   1  390.66   17.30
  -1  -9   1  370.16   20.50
   1  -9  -1  370.86   20.10
  -1   9   1  377.06   21.00
   0  -9  -1  914.51   28.10
   0  -9  -1  920.61   34.00
   0  -9   1  878.81   35.10
   0  -9  -1  929.61   35.20
   0  -9   1  891.21   33.50
   0  -9   1  929.51   30.50
   0   9   1  912.31   35.70
   0   9  -1  979.70   36.90
  -1  -9  -1   68.29    9.50
  -1  -9  -1   52.09    8.80
   1  -9   1   65.69   10.10
   1  -9   1   52.09    9.00
  -1  -9  -1   70.79    6.50
  -1   9  -1   88.89   12.40
  -1   9  -1   62.29    7.20
  -2  -9  -1   62.49   10.00
  -2  -9  -1   61.89    8.20
   2  -9   1   61.79    9.60
  -2  -9  -1   56.59    9.10
   2  -9   1   59.79    9.10
   2   9   1   66.79   10.60
  -2   9  -1   56.09    7.00
  -2   9  -1   54.29    9.30
   3  -9   1    7.20    4.80
  -3  -9  -1   13.90    5.40
  -3  -9  -1   14.20    5.60
  -3  -9  -1   10.00    4.60
   3  -9   1   10.20    5.10
   3   9   1   16.00    5.90
  -3   9  -1    3.90    5.00
  -3   9  -1    6.30    3.30
  -4  -9  -1  645.94   30.00
  -4  -9  -1  653.73   26.90
   4  -9   1  632.44   27.60
  -4  -9  -1  616.84   26.00
   4  -9   1  580.04   29.20
   4   9   1  629.34   30.00
  -4   9  -1  638.64   24.70
  -4   9  -1  646.74   30.10
   5  -9   1    9.10    5.70
  -5  -9  -1   10.20    6.30
  -5  -9  -1    4.30    4.80
   5  -9   1   12.20    5.50
  -5  -9  -1    3.70    4.30
   5   9   1    6.10    4.70
  -5   9  -1   17.90    5.20
  -5   9  -1   12.80    6.40
   6  -9   1  484.75   28.40
  -6  -9  -1  480.45   27.70
  -6  -9  -1  502.55   23.90
   6  -9   1  524.15   25.60
  -6  -9  -1  526.05   25.90
  -6   9  -1  535.25   29.20
   6   9   1  532.05   29.00
  -6   9  -1  519.15   24.20
   7  -9   1   46.00   11.00
  -7  -9  -1   37.50    9.20
  -7  -9  -1   36.60    7.50
   7  -9   1   47.30    9.70
   7   9   1   46.40   11.70
  -7   9  -1   36.30    8.00
  -8  -9  -1   -3.30    2.50
   8  -9   1   -1.00    3.90
  -8  -9  -1   11.80    6.30
   8   9   1    2.30    4.00
  -8   9  -1    6.70    4.20
   9  -9   1   -2.20    3.60
  -9  -9  -1   -4.10    4.70
  -9  -9  -1    4.00    3.50
  -9   9  -1    1.80    4.00
  10  -9   1  126.49   15.80
 -10  -9  -1  170.28   21.30
 -10   9  -1  170.58   19.80
 -11  -9  -1   -2.60    5.20
 -11   9  -1    6.50    5.60
 -12  -9  -1   -4.00    3.40
 -12   9  -1   -4.20    3.40
 -13  -9  -1   -4.40    3.30
 -13   9  -1    0.50    3.70
 -12 -10   1    4.70    6.50
 -11 -10   1   67.89   13.60
 -11  10   1   61.89   11.70
  10 -10  -1    3.10    3.90
 -10 -10   1    6.00    6.00
 -10  10   1   -1.30    3.10
   9 -10  -1    7.10    4.90
  -9 -10   1    9.30    6.10
  -9  10   1    4.00    4.00
   8 -10  -1    9.20    5.70
  -8 -10   1    3.60    5.60
  -8 -10   1    7.90    4.10
  -8  10   1   11.20    6.80
  -8  10   1   14.70    5.80
  -7 -10   1   33.30    7.30
   7 -10  -1   31.20    8.40
  -7 -10   1   36.00   10.40
  -7 -10   1   32.90    9.00
  -7  10   1   24.30    6.00
  -7  10   1   32.60   10.60
  -6 -10   1  236.98   15.50
   6 -10  -1  220.58   16.70
  -6 -10   1  234.48   17.90
  -6 -10   1  234.88   19.80
  -6  10   1  253.07   14.50
  -6  10   1  215.98   18.90
   6  10  -1  245.38   19.10
   5 -10  -1  109.39   14.00
  -5 -10   1  104.89   12.20
  -5 -10   1  115.39   15.90
   5 -10  -1  107.39   14.80
  -5 -10   1   91.89   13.10
  -5  10   1  125.39   17.20
  -5  10   1   80.69    9.10
  -4 -10   1   11.10    6.00
   4 -10  -1    7.60    5.90
   4 -10  -1   18.60    7.00
  -4 -10   1   20.10    6.20
  -4 -10   1   14.60    6.10
   4  10  -1   15.00    5.60
  -4  10   1   12.30    6.80
  -4  10   1   15.50    3.90
  -3 -10   1  134.69   16.50
  -3 -10   1  123.79   13.30
  -3 -10   1  137.79   11.60
   3 -10  -1  141.29   15.10
   3 -10  -1  143.79   16.90
   3  10  -1  141.09   13.40
  -3  10   1  134.59    8.30
  -3  10   1  137.79   13.50
  -2 -10   1   48.80    8.90
   2 -10  -1   56.59    9.80
  -2 -10   1   43.10    7.40
   2 -10  -1   52.59   10.00
  -2 -10   1   74.89   11.90
   2  10  -1   58.99   10.70
  -2  10   1   59.49    6.20
  -2  10   1   43.20    9.20
   1 -10  -1  145.39   13.10
  -1 -10   1  158.68   11.00
  -1 -10   1  154.98   13.80
   1 -10  -1  151.88    8.60
   1 -10  -1  156.28   13.10
  -1 -10   1  157.58   13.20
   0 -10   1  195.58   11.50
   0 -10  -1  164.88   13.70
   0 -10   1  166.48   14.30
   0 -10   1  184.78   13.70
   0 -10  -1  163.58   13.70
   0 -10  -1  177.88    9.80
   0  10   1  174.38   15.30
  -1 -10  -1  186.08   14.60
   1 -10   1  164.28   13.30
   1 -10   1  187.68   15.00
  -1 -10  -1  172.28   10.50
  -1 -10  -1  171.08   13.30
  -1  10  -1  195.48   11.10
  -1  10  -1  154.28   13.90
   2 -10   1   -0.90    3.90
  -2 -10  -1   -1.60    2.70
  -2 -10  -1   -6.00    3.20
   2 -10   1   -5.00    3.20
  -2 -10  -1   -4.70    3.80
   2  10   1    3.90    3.70
  -2  10  -1    0.50    2.30
  -2  10  -1   -2.10    4.50
  -3 -10  -1   96.99   13.70
   3 -10   1   81.19   11.80
   3 -10   1  118.39   15.30
  -3 -10  -1   94.89   10.70
  -3 -10  -1  112.49   12.90
   3  10   1  105.99   14.20
  -3  10  -1  137.49   17.10
  -3  10  -1   92.19    8.30
  -4 -10  -1   28.40    7.30
  -4 -10  -1   30.10    8.20
   4 -10   1   24.50    8.30
   4 -10   1   31.40    8.80
  -4 -10  -1   29.60    7.10
  -4  10  -1   37.60    9.60
  -4  10  -1   31.10    6.20
   4  10   1   16.50    6.30
   5 -10   1  344.77   22.60
  -5 -10  -1  340.87   19.50
   5 -10   1  318.27   20.10
  -5 -10  -1  308.37   18.80
  -5 -10  -1  309.07   21.60
   5  10   1  306.77   21.40
  -5  10  -1  301.27   16.80
  -5  10  -1  355.86   23.00
   6 -10   1   22.80    8.10
   6 -10   1   26.50    8.70
  -6 -10  -1   22.70    7.90
  -6 -10  -1   22.30    7.20
   6  10   1   26.50    9.00
  -6  10  -1   18.90    5.90
  -6  10  -1   20.90    8.20
   7 -10   1   43.20   11.00
  -7 -10  -1   54.59    9.50
   7 -10   1   88.09   12.90
  -7 -10  -1   67.59   12.10
  -7  10  -1   41.30    8.60
   7  10   1   55.89   11.80
  -8 -10  -1   -3.30    2.40
  -8 -10  -1    6.80    4.80
   8 -10   1    3.60    4.90
  -8  10  -1   -0.50    3.70
  -9 -10  -1  100.59   13.00
  -9 -10  -1  116.49   16.60
   9 -10   1  144.59   17.10
  -9  10  -1  111.69   15.10
  10 -10   1   18.20    6.90
 -10 -10  -1   48.00   11.60
 -10  10  -1   27.00    7.90
 -11 -10  -1   39.40   10.90
 -11  10  -1   36.00    9.50
 -12 -10  -1   10.20    5.80
 -12  10  -1   17.80    6.20
 -12 -11   1   19.80    9.80
 -11 -11   1   27.40    9.70
  10 -11  -1   34.70    8.20
 -10 -11   1   37.00   10.90
  -9 -11   1   10.50    7.00
  -9  11   1    6.20    5.00
   8 -11  -1    8.20    5.30
  -8 -11   1    6.20    4.40
  -8 -11   1   20.70    8.80
  -8  11   1   21.10    6.10
  -7 -11   1  152.38   13.00
  -7 -11   1  183.18   16.50
   7 -11  -1  167.88   18.30
  -7 -11   1  142.39   23.80
  -7  11   1  194.38   18.90
  -7  11   1  183.48   13.20
   6 -11  -1    7.00    6.00
  -6 -11   1   10.40    5.40
  -6 -11   1   11.80    7.10
  -6 -11   1   17.20    7.80
  -6  11   1    6.80    3.90
  -6  11   1    7.00    7.40
   5 -11  -1    8.00    6.00
  -5 -11   1    6.20    5.70
  -5 -11   1   16.80    5.80
  -5 -11   1   16.40    6.50
   5 -11  -1   18.40    9.30
  -5  11   1   20.60    8.40
   5  11  -1   11.40    5.30
  -5  11   1   21.50    5.10
   4 -11  -1   69.79   12.30
   4 -11  -1   67.09   12.40
  -4 -11   1   85.09   14.00
  -4 -11   1   94.69   12.50
  -4 -11   1   87.09   12.10
  -4  11   1   90.89    7.40
   4  11  -1   93.29   14.20
  -4  11   1  104.59   16.30
  -3 -11   1    9.20    6.10
   3 -11  -1   -0.30    4.60
  -3 -11   1    6.80    5.10
  -3 -11   1   12.20    6.40
   3 -11  -1    9.60    6.10
  -3  11   1    7.20    2.90
   3  11  -1   10.50    5.60
  -3  11   1   15.60    7.30
  -2 -11   1    3.20    4.30
   2 -11  -1   10.20    5.90
  -2 -11   1   12.90    6.80
  -2 -11   1   10.70    5.90
   2 -11  -1   17.10    6.90
  -2  11   1    9.90    6.00
   2  11  -1   14.60    5.90
  -2  11   1   17.50    4.00
  -1 -11   1  389.16   23.10
  -1 -11   1  383.06   18.50
   1 -11  -1  370.86   15.40
  -1 -11   1  363.36   20.90
   1 -11  -1  407.76   22.10
   1 -11  -1  378.56   22.30
  -1  11   1  409.06   23.50
   0 -11   1  211.68   16.70
   0 -11   1  207.18   12.50
   0 -11  -1  210.68   11.30
   0 -11   1  215.58   15.80
   0 -11  -1  206.28   16.20
   0 -11  -1  185.48   15.10
   0  11   1  198.88   17.00
  -1 -11  -1   49.80   10.20
  -1 -11  -1   61.49    7.70
  -1 -11  -1   50.09   10.10
   1 -11   1   40.10    9.00
   1 -11   1   39.60    9.80
  -1  11  -1   50.79    7.30
  -1  11  -1   40.20   10.10
  -2 -11  -1   54.29    8.00
   2 -11   1   51.49    9.90
   2 -11   1   50.69   10.70
  -2 -11  -1   38.30    8.80
  -2 -11  -1   49.50   10.20
   2  11   1   59.39   10.40
  -2  11  -1   27.30    7.50
  -2  11  -1   51.59    7.30
  -3 -11  -1   38.90    9.40
  -3 -11  -1   40.50    7.70
  -3 -11  -1   42.40    9.60
   3 -11   1   43.20    9.60
   3 -11   1   50.39   10.80
  -3  11  -1   36.20    6.40
   3  11   1   47.30   10.30
  -3  11  -1   53.89   11.80
  -4 -11  -1  147.39   12.20
   4 -11   1  136.99   16.40
  -4 -11  -1  135.99   15.20
  -4 -11  -1  148.79   15.00
   4 -11   1  159.68   15.90
   4  11   1  121.89   15.50
  -4  11  -1  164.98   11.30
  -4  11  -1  151.58   15.40
  -5 -11  -1   53.49   10.50
   5 -11   1   60.49   11.90
   5 -11   1   62.19   12.40
  -5 -11  -1   79.09   11.50
  -5  11  -1   65.09   13.30
  -5  11  -1   68.49    9.50
   5  11   1   75.69   13.20
   6 -11   1   88.09   15.10
   6 -11   1   80.49   13.30
  -6 -11  -1  100.89   13.80
  -6 -11  -1   75.19   11.60
   6  11   1   83.79   14.50
  -6  11  -1   82.59   11.00
   7 -11   1    0.20    4.30
  -7 -11  -1    3.10    5.20
  -7 -11  -1    2.30    4.20
   7  11   1    2.60    3.70
  -7  11  -1    2.90    3.20
  -8 -11  -1   10.10    6.10
  -8 -11  -1    7.60    4.20
   8 -11   1   18.80    7.30
  -8  11  -1   16.40    5.80
  -9 -11  -1   -6.50    3.40
   9 -11   1    2.30    4.20
  -9 -11  -1    3.90    3.30
  -9  11  -1   -4.40    2.50
  10 -11   1   66.79   12.50
 -10 -11  -1   65.19   13.50
 -10  11  -1   66.39   12.20
  11 -11   1   42.40   15.70
 -11  11  -1   35.40    9.30
 -12 -11  -1    9.90    6.30
 -12 -12   1   13.60    7.40
 -11 -12   1   39.30   11.10
 -10 -12   1    6.50    6.00
  10 -12  -1   -3.60    4.00
   9 -12  -1    9.80    5.70
  -9 -12   1   10.20    6.40
  -8 -12   1   20.20    6.20
   8 -12  -1   16.40    7.20
  -8 -12   1   32.10    8.90
  -7 -12   1   44.00   10.80
   7 -12  -1   56.89   11.50
  -7 -12   1   35.00    8.20
  -6 -12   1  132.39   15.30
  -6 -12   1  150.08   20.20
   6 -12  -1  142.59   17.40
  -6 -12   1  156.58   18.00
  -6  12   1  164.18   21.30
   5 -12  -1   54.49   11.20
  -5 -12   1   59.59   10.90
  -5 -12   1   64.39   12.50
  -5 -12   1   52.99    9.90
  -5  12   1   61.99    7.80
  -5  12   1   53.39   13.00
  -4 -12   1   75.89   12.00
  -4 -12   1   89.39   12.40
   4 -12  -1   73.79   12.40
  -4 -12   1   83.59   13.70
  -4  12   1   87.99    7.50
  -4  12   1   73.29   13.30
   4  12  -1   95.09   14.80
  -3 -12   1    6.40    5.10
  -3 -12   1    1.70    5.20
   3 -12  -1    3.70    4.30
   3 -12  -1   -2.80    5.10
  -3 -12   1    5.60    5.50
  -3  12   1   -0.70    2.00
   3  12  -1    1.30    3.60
  -3  12   1   -3.20    4.60
  -2 -12   1  209.18   14.30
  -2 -12   1  216.38   18.10
   2 -12  -1  183.98   16.50
   2 -12  -1  212.48   11.20
  -2 -12   1  178.48   15.20
   2 -12  -1  168.78   18.10
  -2  12   1  198.18   17.90
   2  12  -1  226.28   17.70
   1 -12  -1    0.20    2.40
   1 -12  -1    2.30    4.90
  -1 -12   1   -2.60    3.50
  -1 -12   1    2.50    3.50
   1 -12  -1    1.10    5.40
  -1 -12   1    2.10    5.30
  -1  12   1    4.00    5.50
   0 -12  -1   22.50    7.50
   0 -12   1   17.90    7.30
   0 -12   1    7.90    6.00
   0 -12   1   13.20    4.60
   0 -12  -1   19.80    8.00
   0 -12  -1   15.00    4.10
   0  12   1   -0.70    4.20
   0  12  -1   -0.50    5.10
   1 -12   1   44.00    7.30
  -1 -12  -1   56.99    7.80
   1 -12   1   39.80    9.70
  -1 -12  -1   46.80   10.50
   1 -12   1   73.89   12.90
  -1 -12  -1   38.80    9.30
  -1  12  -1   41.80   10.70
  -2 -12  -1    5.60    5.70
  -2 -12  -1   -0.50    4.40
   2 -12   1   -5.80    4.60
  -2 -12  -1    0.00    3.10
   2 -12   1   -5.50    3.20
  -2  12  -1    2.30    4.90
   2  12   1    1.30    3.80
  -2  12  -1    0.30    2.80
  -3 -12  -1   16.60    6.80
   3 -12   1   22.60    7.50
  -3 -12  -1   27.00    8.20
   3 -12   1   19.10    7.90
  -3 -12  -1   25.40    6.80
  -3  12  -1   14.20    6.40
  -3  12  -1   25.30    5.50
   3  12   1   20.70    6.80
   4 -12   1   16.10    7.20
   4 -12   1   17.10    8.00
  -4 -12  -1   18.00    7.00
  -4 -12  -1   29.40    7.20
   4  12   1   19.30    7.70
  -4  12  -1   24.80    5.70
  -4  12  -1   29.30    9.10
   5 -12   1    2.30    5.10
   5 -12   1    9.40    6.90
  -5 -12  -1   10.80    5.90
  -5 -12  -1    5.40    4.90
  -5  12  -1    4.90    3.90
   5  12   1    5.00    5.10
  -6 -12  -1   20.60    7.10
   6 -12   1   20.10    8.10
  -6 -12  -1   13.00    6.00
   6  12   1   15.50    6.00
  -6  12  -1   20.20    6.00
  -7 -12  -1   -0.40    3.20
  -7 -12  -1   -0.10    3.70
   7 -12   1   10.40    6.80
  -7  12  -1    0.90    3.40
  -8 -12  -1    3.90    4.80
   8 -12   1    1.80    5.80
  -8 -12  -1    6.00    4.60
  -8  12  -1    5.20    3.80
   9 -12   1   21.40    7.70
  -9 -12  -1   22.20    6.70
  -9 -12  -1   33.10    9.70
  -9  12  -1   23.00    7.30
  10 -12   1    5.20    5.00
 -10 -12  -1    6.90    6.00
 -11 -12  -1    2.00    5.60
 -11 -13   1   10.10    6.60
  10 -13  -1   65.09   13.10
 -10 -13   1   66.79   13.40
  -9 -13   1    3.10    6.60
   9 -13  -1    6.00    5.30
   8 -13  -1   21.10    7.30
  -8 -13   1   22.80    6.20
  -8 -13   1   22.10    8.60
   7 -13  -1    3.40    4.70
  -7 -13   1    5.30    6.00
  -7 -13   1    8.00    5.30
   6 -13  -1  111.69   16.00
  -6 -13   1  122.49   16.20
  -6 -13   1  108.79   14.90
   5 -13  -1   20.00    7.60
  -5 -13   1   22.10    6.90
  -5 -13   1   33.30    9.10
  -5 -13   1   20.60    9.60
  -5  13   1   13.50    8.00
  -4 -13   1   14.30    7.20
  -4 -13   1   12.80    6.10
   4 -13  -1   14.50    7.20
  -4 -13   1    9.00    6.40
  -4  13   1   10.70    6.40
  -3 -13   1   19.50    6.40
   3 -13  -1    7.30    6.40
  -3 -13   1   24.20    8.40
  -3 -13   1   19.20    7.70
  -3  13   1   28.30    9.60
   2 -13  -1   -0.30    5.50
  -2 -13   1   -0.30    5.20
  -2 -13   1    4.40    5.90
  -2 -13   1    5.10    3.90
   2  13  -1    2.60    3.60
  -2  13   1   -3.80    4.20
  -1 -13   1   -5.00    2.90
   1 -13  -1   -3.20    2.20
  -1 -13   1   -0.90    4.60
   1 -13  -1   -6.60    4.40
   1 -13  -1   -5.10    3.00
  -1 -13   1    2.50    6.50
  -1  13   1    1.20    5.40
   1  13  -1    1.50    3.90
   0 -13  -1    1.30    4.50
   0 -13   1    3.70    5.30
   0 -13  -1    0.80    2.90
   0 -13   1   -0.30    3.50
   0 -13  -1    0.70    5.30
   0 -13   1   -4.90    4.10
   0  13  -1   -1.40    4.20
   0  13   1   -6.30    3.40
  -1 -13  -1  128.19   15.60
   1 -13   1  155.58   11.40
  -1 -13  -1  145.59   21.00
   1 -13   1  128.09   16.20
   1 -13   1  148.99   18.80
  -1 -13  -1  144.69   10.70
   2 -13   1  110.99   15.90
  -2 -13  -1  119.49   12.50
   2 -13   1  129.79   17.80
  -2 -13  -1   77.89   12.80
  -2  13  -1  125.39   17.70
  -2  13  -1  103.49    9.40
   2  13   1  136.89   18.50
  -3 -13  -1   80.99   12.60
   3 -13   1   71.79   13.20
   3 -13   1   54.79   11.40
  -3  13  -1   33.10   12.90
   3  13   1   77.69   12.80
  -3  13  -1   64.29    8.60
  -3  13  -1   26.30   11.00
  -4 -13  -1    4.20    4.30
   4 -13   1    5.00    7.40
  -4 -13  -1   10.30    5.90
   4 -13   1    4.60    5.40
  -4  13  -1   12.20    4.10
   4  13   1    4.30    4.20
  -5 -13  -1   -2.70    3.00
   5 -13   1    3.90    5.60
  -5 -13  -1    3.80    5.20
  -5  13  -1    0.70    3.30
   5  13   1    6.20    3.90
  -6 -13  -1    3.10    4.30
   6 -13   1    4.10    6.00
  -6 -13  -1    4.50    4.40
  -6  13  -1    2.50    3.30
  -7 -13  -1   19.90    6.70
   7 -13   1    2.20    5.90
  -7 -13  -1    9.40    5.60
  -7  13  -1    6.20    4.20
  -8 -13  -1    5.30    4.10
  -8 -13  -1    0.60    4.90
   8 -13   1    1.60    4.50
   9 -13   1   20.40    7.60
  -9 -13  -1    7.00    5.20
 -10 -13  -1   53.49   12.10
  10 -13   1   80.59   14.30
 -11 -13  -1   -1.30    3.70
 -11 -14   1   37.70   11.50
  10 -14  -1    4.40    5.60
 -10 -14   1    2.50    5.90
   9 -14  -1   31.40    8.70
  -9 -14   1   38.10   10.30
  -8 -14   1   48.30   14.70
  -8 -14   1   23.40    8.60
   8 -14  -1   22.50    8.60
  -7 -14   1   70.79   11.70
  -7 -14   1   62.09   11.90
   7 -14  -1   40.10   10.70
  -6 -14   1    4.10    6.00
   6 -14  -1    2.10    5.00
  -6 -14   1   10.30    5.70
   5 -14  -1  107.49   15.70
  -5 -14   1  100.39   14.60
  -5 -14   1  103.69   14.80
   4 -14  -1   73.49   13.70
  -4 -14   1   95.09   13.60
  -4 -14   1  102.09   14.50
  -4  14   1   91.09   15.40
  -3 -14   1    5.60    4.50
  -3 -14   1    2.40    5.60
   3 -14  -1   13.70    7.30
  -3 -14   1    3.80    5.20
  -3  14   1    2.80    5.70
   2 -14  -1    9.60    7.20
  -2 -14   1   -6.10    4.30
  -2 -14   1    1.10    3.80
  -2 -14   1    3.20    5.50
  -2  14   1    0.20    4.80
  -1 -14   1  137.59   19.10
   1 -14  -1   96.09   14.70
  -1 -14   1  132.19   17.10
   0 -14   1   73.49   13.90
   0 -14  -1   45.50   10.50
   0 -14   1   55.09   12.40
   1 -14   1   -3.60    4.50
   1 -14   1   -4.40    2.30
  -1 -14  -1    6.10    6.20
   1 -14   1   -3.20    5.20
   1  14   1    1.10    4.30
   2 -14   1    8.20    5.70
  -2 -14  -1   12.10    7.00
   2 -14   1    1.90    6.20
  -2 -14  -1    9.00    4.70
   2  14   1   19.70    7.70
   3 -14   1    5.20    6.40
  -3 -14  -1   -2.70    3.90
  -3 -14  -1   -0.50    3.20
   3 -14   1   -4.50    3.50
  -3  14  -1    3.40    3.10
   3  14   1   -2.20    3.50
  -4 -14  -1   49.90   10.90
   4 -14   1   36.60   10.20
  -4 -14  -1   40.00    8.50
  -4  14  -1   54.49   12.50
   4  14   1   52.29   12.20
  -5 -14  -1   19.90    6.10
  -5 -14  -1   20.90    7.60
   5 -14   1   18.00    7.80
  -6 -14  -1    3.00    3.80
   6 -14   1    1.70    5.50
  -6 -14  -1    4.80    4.80
  -7 -14  -1   -7.30    2.80
  -7 -14  -1    5.00    4.10
   7 -14   1    1.30    5.90
  -8 -14  -1   45.60    9.70
  -8 -14  -1   36.10    9.80
   8 -14   1   24.70    8.80
  -9 -14  -1   26.70    8.10
   9 -14   1   34.90   10.30
 -10 -14  -1    9.90    6.10
  10 -14   1   -5.70    4.20
  10 -15  -1    8.40    5.80
 -10 -15   1   10.30    6.60
  -9 -15   1   -0.90    4.90
   9 -15  -1    6.50    6.10
  -8 -15   1   -0.20    5.40
   8 -15  -1   -2.00    3.90
   7 -15  -1    9.00    6.20
  -7 -15   1   15.30    6.20
  -7 -15   1    2.00    4.40
  -6 -15   1   51.39   10.70
  -6 -15   1   53.79   11.20
   6 -15  -1   50.29   12.00
  -5 -15   1   18.70    7.10
   5 -15  -1   11.40    7.90
  -5 -15   1   13.10    5.50
   4 -15  -1   55.39   12.00
  -4 -15   1   70.69   11.90
  -4 -15   1   70.99   13.10
   3 -15  -1   16.00    7.30
  -3 -15   1    6.20    6.00
  -3 -15   1   19.10    6.30
  -3  15   1    2.10    5.40
  -2 -15   1   71.39   10.70
   2 -15  -1   38.30   11.00
  -2 -15   1   51.59   11.50
  -2  15   1   50.19   11.60
   1 -15  -1    0.20    5.00
  -1 -15   1   -1.80    4.80
  -1 -15   1   -3.20    2.60
  -1  15   1    3.60    4.50
   0 -15   1  225.08   15.20
   0 -15  -1  183.98   20.70
   0 -15   1  219.78   18.80
  -1 -15  -1   -7.40    4.10
   1 -15   1    3.40    5.80
   1  15   1    0.60    4.00
  -2 -15  -1   27.20    8.80
   2 -15   1   49.90   12.40
   2  15   1   36.20    9.30
   3 -15   1   -1.00    5.70
  -3 -15  -1   -7.90    3.90
   4 -15   1   72.89   14.00
  -4 -15  -1   84.09   14.30
  -5 -15  -1    1.10    3.80
  -5 -15  -1    0.70    4.60
   5 -15   1    4.20    6.50
   6 -15   1   61.09   13.20
  -6 -15  -1   45.60    9.60
  -6 -15  -1   44.00   10.10
  -7 -15  -1    5.20    3.90
   7 -15   1   -1.90    4.30
  -7 -15  -1   -2.00    3.80
  -8 -15  -1    7.40    4.90
   8 -15   1   -7.00    4.40
  -8 -15  -1    1.00    4.30
  -9 -15  -1   34.60    9.90
   9 -15   1   28.40    9.40
  10 -15   1    8.20    4.90
 -10 -15  -1   14.10    6.80
   9 -16  -1    8.40    6.30
  -9 -16   1   10.40    6.30
   8 -16  -1    9.40    6.50
  -8 -16   1    8.40    4.80
  -7 -16   1    3.10    4.60
  -7 -16   1    0.20    2.90
   7 -16  -1    1.60    5.00
   6 -16  -1   -0.50    4.20
  -6 -16   1   -3.20    4.00
  -6 -16   1   10.50    5.50
  -5 -16   1    4.50    4.90
  -5 -16   1   22.80    8.60
   5 -16  -1   15.50    8.60
   4 -16  -1   48.40   12.10
  -4 -16   1   30.40    9.20
  -4 -16   1   17.60    6.90
   3 -16  -1   14.00    7.70
  -3 -16   1   35.10    9.60
  -2 -16   1   -5.70    4.70
   2 -16  -1   -4.00    5.40
  -1 -16   1   70.39   13.90
   1 -16  -1   67.49   13.70
   0 -16  -1    2.10    5.20
   0 -16   1    0.80    5.40
   1 -16   1   50.69   12.20
  -1 -16  -1   51.29   11.80
  -2 -16  -1    7.50    6.90
   2 -16   1    4.30    6.50
   3 -16   1   14.60    8.10
  -3 -16  -1   38.00   10.80
   4 -16   1    9.40    7.80
  -4 -16  -1   15.30    7.50
   5 -16   1  114.49   18.20
  -5 -16  -1  109.29   16.40
   6 -16   1   -5.50    5.70
  -6 -16  -1   13.50    6.80
   7 -16   1   19.80    8.40
  -7 -16  -1   38.10    9.90
  -8 -16  -1   15.40    5.90
   9 -16   1   21.80    8.50
   9 -17  -1    1.30    5.80
   8 -17  -1   10.20    6.00
  -7 -17   1   12.20    5.50
   6 -17  -1   12.00    7.30
  -6 -17   1   12.90    5.80
  -5 -17   1   10.60    7.00
   5 -17  -1   13.90    6.90
  -4 -17   1   30.50    9.50
   4 -17  -1   30.90    9.70
  -3 -17   1    1.70    4.90
   3 -17  -1    2.70    5.70
  -2 -17   1   20.40    8.20
   2 -17  -1   18.40    8.90
   1 -17  -1   -2.70    4.60
  -1 -17   1    5.20    6.50
   0 -17   1   59.79   13.60
   0 -17  -1   53.29   12.50
  -1 -17  -1   11.00    7.50
   1 -17   1   -2.30    4.00
  -2 -17  -1   61.69   13.70
   2 -17   1   48.20   12.90
   3 -17   1    1.50    6.20
  -3 -17  -1    9.90    7.30
  -4 -17  -1   64.69   13.20
   4 -17   1   50.89   13.10
   5 -17   1    5.60    6.40
  -5 -17  -1   -1.40    4.10
  -6 -17  -1   19.80    8.40
   6 -17   1   28.70    9.80
  -7 -17  -1    2.70    4.60
   7 -17   1   -3.80    5.60
  -8 -17  -1    6.90    4.30
   8 -17   1   25.20   10.80
   8 -18  -1  -12.90    3.50
  -7 -18   1    9.20    4.80
   7 -18  -1    8.80    7.10
  -6 -18   1   21.60    7.90
   6 -18  -1   13.00    6.70
   5 -18  -1   20.90    9.50
  -5 -18   1    6.50    6.60
   4 -18  -1    1.50    6.90
  -4 -18   1   -2.30    3.00
  -3 -18   1   23.20    8.90
   3 -18  -1   16.80    8.40
   2 -18  -1   13.90    8.00
  -2 -18   1   21.90    8.40
   1 -18  -1   34.90   10.80
  -1 -18   1   47.90   11.70
   0 -18  -1    5.60    5.70
   0 -18   1    6.20    5.90
   1 -18   1   67.59   14.80
  -1 -18  -1   61.79   13.50
   2 -18   1   24.20    9.20
  -2 -18  -1   26.60    9.10
  -3 -18  -1   29.60    9.60
   3 -18   1   19.90    9.90
   4 -18   1    6.60    7.10
  -4 -18  -1    4.90    6.10
  -5 -18  -1   55.19   12.60
   5 -18   1   40.00   11.30
   6 -18   1   26.00    9.50
  -7 -18  -1   20.00    7.10
   7 -18   1   21.20    8.10
  -7 -19   1   -0.40    4.00
  -6 -19   1    6.90    5.20
   5 -19  -1    3.10    4.80
  -5 -19   1    6.60    5.30
  -4 -19   1   17.60    8.00
   4 -19  -1    9.00    7.00
  -3 -19   1    5.70    5.60
   3 -19  -1    9.40    7.20
   2 -19  -1   14.20    7.90
  -2 -19   1    4.50    6.20
   1 -19  -1   20.70    8.90
  -1 -19   1    8.20    6.70
   0 -19   1   15.90    7.60
   0 -19  -1    6.60    5.60
  -1 -19  -1    4.00    5.50
   1 -19   1   14.40    7.20
   2 -19   1   13.10    7.00
  -2 -19  -1   10.10    6.20
   3 -19   1    1.10    6.70
  -3 -19  -1    2.50    5.10
   4 -19   1   -1.90    5.30
  -4 -19  -1    6.60    4.80
   5 -19   1   -0.80    6.30
  -5 -19  -1    9.80    6.30
  -6 -19  -1   10.80    5.10
   6 -19   1    4.60    6.20
   5 -20  -1    2.40    6.90
  -5 -20   1   16.10    6.50
  -4 -20   1    3.90    5.50
   4 -20  -1   -0.80    4.70
   3 -20  -1   10.60    8.40
  -3 -20   1    8.70    6.20
  -2 -20   1   20.60    7.40
   2 -20  -1   11.30    9.20
  -1 -20   1    7.70    6.90
   1 -20  -1   -2.10    6.00
   0 -20   1   -3.30    5.30
   0 -20  -1    8.60    7.20
   1 -20   1   -5.20    3.50
  -1 -20  -1    7.60    6.00
   2 -20   1   -1.00    4.50
  -2 -20  -1    4.00    4.70
  -3 -20  -1    6.50    5.10
   3 -20   1   -8.80    3.60
   4 -20   1   14.40    8.40
  -4 -20  -1   -0.10    5.40
   5 -20   1    7.70    8.60
  -3 -21   1    4.10    6.00
   3 -21  -1   -1.30    6.70
   2 -21  -1    9.20    6.80
  -2 -21   1   11.70    7.50
   1 -21  -1    8.50    7.10
  -1 -21   1   18.60    8.00
   0 -21  -1   -1.90    6.00
   0 -21   1   -6.20   17.80
   1 -21   1   -0.80    6.00
  -1 -21  -1   -0.70    5.20
   2 -21   1    5.30    7.60
  -2 -21  -1   -3.00    4.60
   3 -21   1    4.60    7.80
  -3 -21  -1    5.50    6.60
 -14   0   2    7.40    5.40
 -13   0   2   -2.90    4.50
 -12   0   2   -3.00    4.50
 -11   0   2    1.90    4.90
 -11   0   2   -7.60    4.60
 -10   0   2  344.47   24.90
 -10   0   2  399.46   24.70
  -9   0   2   -2.20    4.90
  -9   0   2    3.10    5.30
  -8   0   2  687.73   31.80
   8   0  -2  609.94   29.80
  -8   0   2  647.14   29.30
   8   0  -2  646.94   20.80
  -7   0   2   -6.10    2.70
  -7   0   2    3.70    4.80
   7   0  -2    0.70    1.60
   7   0  -2   -0.50    2.90
   6   0  -2    4.00    3.30
   6   0  -2    6.30    2.00
  -6   0   2    2.50    3.90
  -6   0   2    5.80    4.00
  -5   0   2    3.10    3.20
  -5   0   2   -2.30    2.80
   5   0  -2   -0.20    1.00
   5   0  -2   -1.70    2.00
   4   0  -2  309.17    9.70
   4   0  -2  299.27   14.10
   4   0  -2  311.07    9.10
  -4   0   2  273.57   13.80
  -4   0   2  317.07   15.10
  -3   0   2   -0.80    1.60
  -3   0   2    1.10    2.80
   3   0  -2   -0.70    0.50
   3   0  -2    0.20    0.80
  -3   0   2    1.70    2.50
   3   0  -2    1.40    2.00
   2   0  -2  777.42   21.80
  -2   0   2  759.02   22.10
  -2   0   2  761.32   22.30
  -2   0   2  737.93   22.60
  -1   0   2   -1.10    0.60
  -1   0   2   -1.60    0.90
  -1   0   2   -1.50    0.60
  -1   0   2   -0.50    0.70
   1   0  -2   -1.40    0.60
   0   0  -2  880.81   23.50
   0   0  -2  872.21   23.30
   1   0   2    0.00    0.90
  -1   0  -2    0.60    1.30
  -1   0  -2   -1.50    1.20
   1   0   2   -1.10    1.20
  -1   0  -2    0.90    1.30
  -2   0  -2 3405.06   86.09
  -2   0  -2 3437.96   86.79
  -2   0  -2 3568.44   87.49
   2   0   2 3464.15   86.89
   2   0   2 3369.26   86.59
   3   0   2   -0.60    3.00
  -3   0  -2   -2.90    2.90
  -3   0  -2   -2.00    2.60
  -3   0  -2   -2.00    2.00
   3   0   2   -0.80    2.50
   4   0   2 4937.71  124.59
  -4   0  -2 4812.92  120.79
  -4   0  -2 4952.10  123.99
  -4   0  -2 4571.54  123.89
  -5   0  -2    3.50    3.90
   5   0   2   -1.20    2.60
  -5   0  -2    5.90    2.90
  -5   0  -2   -2.40    2.90
   6   0   2   85.69   11.30
  -6   0  -2   98.69   11.70
   7   0   2   -2.10    3.10
  -7   0  -2   -2.80    4.70
  -7   0  -2    5.80    4.60
   7   0   2   -1.70    2.40
  -8   0  -2  103.39   13.80
   8   0   2  117.19    9.90
   8   0   2  126.29   16.20
  -9   0  -2    1.50    4.60
   9   0   2   -3.30    3.20
   9   0   2   -1.40    2.80
 -10   0  -2  159.38   19.40
  10   0   2  156.18   12.50
 -11   0  -2   -7.30    2.90
 -12   0  -2    1.20    5.20
 -13   0  -2   -0.40    4.50
 -14   0  -2    1.30    4.50
 -14  -1   2    6.00    5.20
 -14   1   2    6.20    4.90
 -13  -1   2   10.30    6.80
 -13   1   2   20.40    7.70
 -12  -1   2   -2.40    4.60
 -12   1   2    9.90    6.90
 -11  -1   2  101.89   16.40
 -11   1   2  108.99   16.20
 -10  -1   2   -0.80    5.00
 -10  -1   2    4.40    5.40
 -10   1   2    3.70    5.60
 -10   1   2    3.90    7.00
  -9  -1   2    3.20    5.40
  -9  -1   2    2.10    6.00
  -9   1   2   -1.00    4.50
  -9   1   2   -1.00    5.70
  -8  -1   2   72.89   12.90
   8  -1  -2   72.79    7.00
  -8  -1   2   83.39   12.50
   8  -1  -2   74.89   11.70
  -8   1   2   66.89   11.50
   8   1  -2   68.09    5.30
   8   1  -2   84.69   12.00
  -8   1   2   60.79   11.70
  -7  -1   2   63.19   10.40
  -7  -1   2   61.49    9.80
   7  -1  -2   51.59    9.60
   7  -1  -2   61.39    6.00
  -7   1   2   78.29   10.50
   7   1  -2   64.59   10.60
   7   1  -2   55.59    4.50
  -7   1   2   48.90    9.60
  -6  -1   2  331.07   18.00
  -6  -1   2  360.86   19.50
   6  -1  -2  345.47   12.50
   6  -1  -2  374.26   19.00
  -6   1   2  333.27   17.60
   6   1  -2  358.46   11.90
   6   1  -2  363.96   18.60
  -6   1   2  336.97   19.00
   5  -1  -2   91.79    5.10
  -5  -1   2   84.59   10.60
   5  -1  -2  101.79    8.70
  -5  -1   2  102.19    9.00
  -5   1   2   69.59    9.30
   5   1  -2   91.29    8.30
   5   1  -2   93.89    4.40
  -4  -1   2  101.49    8.90
   4  -1  -2  109.59    5.10
   4  -1  -2  105.39    8.00
  -4   1   2  117.69    9.10
   4   1  -2  102.09    8.10
  -4   1   2  110.79    8.10
   4   1  -2  116.99    4.40
   3  -1  -2   84.69    6.30
   3  -1  -2   79.39    4.10
  -3  -1   2   85.99    6.50
  -3  -1   2   81.79    7.10
  -3  -1   2   78.79    7.10
  -3  -1   2   79.89    2.70
  -3   1   2   79.19    7.00
   3   1  -2   81.59    2.80
   3   1  -2   76.29    6.20
  -3   1   2   81.49    6.60
  -3   1   2   76.69    6.40
  -2  -1   2  268.67   11.20
   2  -1  -2  274.57   10.30
  -2  -1   2  263.77   10.70
   2  -1  -2  283.27    8.50
  -2  -1   2  271.07   10.50
  -2  -1   2  280.27    7.40
  -2   1   2  274.07   10.40
   2   1  -2  269.37   10.20
  -2   1   2  265.97   10.40
   2   1  -2  268.67    7.30
  -2   1   2  263.97   10.60
   1  -1  -2 3453.05   82.49
  -1  -1   2 3384.86   82.59
  -1  -1   2 3340.37   82.69
   1  -1  -2 3529.15   82.89
  -1  -1   2 3357.16   84.29
  -1  -1   2 3439.16   82.19
  -1   1   2 3404.06   82.69
  -1   1   2 3457.05   82.49
   1   1  -2 3437.66   82.09
  -1   1   2 3308.97   82.39
   0  -1   2  383.16   11.90
   0  -1  -2  380.16   11.10
   0  -1  -2  390.76   12.10
   0  -1   2  376.36   10.30
   0   1   2  386.26   10.10
   0   1  -2  399.46   12.60
   0   1   2  374.36   10.10
   1  -1   2 1086.79   28.50
  -1  -1  -2 1076.89   28.10
   1  -1   2 1088.29   28.70
  -1  -1  -2 1086.09   29.50
  -1  -1  -2 1020.20   28.70
  -1   1  -2 1053.79   29.50
  -1   1  -2 1066.19   28.20
   1   1   2 1061.49   28.50
   1   1   2 1081.49   28.60
  -2  -1  -2 3235.48   83.59
   2  -1   2 3282.07   83.89
   2  -1   2 3214.88   83.49
  -2  -1  -2 3331.17   83.49
  -2  -1  -2 3287.17   83.09
   2   1   2 3386.66   83.99
   2   1   2 3303.27   83.99
  -2   1  -2 3197.98   83.89
  -2   1  -2 3530.75   84.09
  -3  -1  -2 2172.68   59.79
   3  -1   2 2113.39   63.89
  -3  -1  -2 2225.28   58.29
   3  -1   2 2207.38   58.49
   3  -1   2 2138.79   59.79
  -3  -1  -2 2322.17   60.19
   3   1   2 2381.76   61.89
   3   1   2 2215.88   60.39
  -3   1  -2 2051.19   60.19
  -3   1  -2 2201.98   60.09
  -4  -1  -2   28.00    5.50
  -4  -1  -2   39.90    6.60
  -4  -1  -2   37.50    5.20
   4  -1   2   38.20    5.80
   4  -1   2   36.90    6.40
  -4   1  -2   46.80    6.90
   4   1   2   44.70    7.10
   5  -1   2  169.18   12.10
  -5  -1  -2  163.48   11.80
   5  -1   2  166.48   10.10
  -5  -1  -2  152.28   11.40
   5   1   2  146.29   11.50
  -5   1  -2  156.78   11.50
   6  -1   2  169.38   13.20
   6  -1   2  173.58   10.70
  -6  -1  -2  162.38   10.20
  -6  -1  -2  145.79   12.10
   6   1   2  144.49   12.60
  -6   1  -2  166.48   12.50
   7  -1   2  257.77   14.30
  -7  -1  -2  263.27   13.90
  -7  -1  -2  231.48   16.40
  -7  -1  -2  261.07   17.70
   7  -1   2  262.57   17.50
  -7   1  -2  271.77   17.20
  -7   1  -2  172.18   15.50
   7   1   2  235.78   17.30
   8  -1   2   12.40    5.10
  -8  -1  -2   20.40    7.40
  -8  -1  -2    1.30    5.30
  -8   1  -2   14.40    6.60
  -8   1  -2    4.60    5.70
   8   1   2   12.80    6.80
   9  -1   2  150.78   12.00
   9  -1   2  129.59   17.70
  -9  -1  -2  142.89   17.20
   9   1   2  162.58   12.10
   9   1   2  163.28   20.00
  -9   1  -2  152.58   17.60
 -10  -1  -2   20.00    7.20
  10  -1   2   12.30    4.90
  10  -1   2    7.10    6.10
 -10   1  -2   18.90    7.90
  10   1   2    6.90    5.80
  10   1   2   11.20    4.40
 -11  -1  -2   26.10    9.00
 -11   1  -2   32.00   10.10
 -12  -1  -2   26.30    9.20
 -12   1  -2   26.80    8.80
 -13  -1  -2   12.70    6.10
 -13   1  -2   16.40    7.00
 -14  -1  -2    9.10    6.50
 -14   1  -2    1.60    6.80
 -14  -2   2    6.50    4.80
 -14   2   2   -0.70    4.60
 -13  -2   2   14.10    7.00
 -13   2   2    1.40    4.10
 -12  -2   2    4.30    4.70
 -12   2   2    5.30    6.20
 -11  -2   2   -5.60    4.00
 -11   2   2   -2.20    4.40
 -11   2   2   -3.50    4.80
 -10  -2   2  206.48   18.00
 -10  -2   2  177.48   20.70
 -10   2   2  197.98   17.30
  -9  -2   2  120.29   16.10
  -9  -2   2   83.79   14.00
  -9   2   2   30.00   10.70
  -9   2   2   73.79   11.70
   8  -2  -2   31.30    7.60
  -8  -2   2   27.10    8.20
   8  -2  -2   37.30    5.50
  -8  -2   2   38.80    9.80
  -8   2   2   33.20    8.80
   8   2  -2   46.70    5.20
   8   2  -2   36.30    8.60
  -7  -2   2   12.50    5.60
  -7  -2   2    8.50    5.90
   7  -2  -2   10.00    3.00
   7  -2  -2    7.10    3.70
  -7   2   2    4.20    6.10
  -7   2   2    6.60    5.10
   7   2  -2    7.30    4.10
  -6  -2   2  813.62   32.50
  -6  -2   2  821.82   31.90
   6  -2  -2  823.32   24.70
   6  -2  -2  797.32   30.90
  -6  -2   2  813.12   23.00
  -6   2   2  769.42   29.40
   6   2  -2  829.62   31.60
   5  -2  -2  346.47   16.80
  -5  -2   2  340.67   17.50
  -5  -2   2  339.97   17.80
   5  -2  -2  356.26   12.80
  -5  -2   2  354.96   11.20
   5   2  -2  362.56   17.50
  -5   2   2  336.97   15.90
   4  -2  -2  267.87   13.40
   4  -2  -2  266.57   10.00
  -4  -2   2  269.87   14.30
  -4  -2   2  239.78   13.60
  -4  -2   2  270.37    8.60
  -4   2   2  266.67   12.60
   4   2  -2  258.17   13.20
  -4   2   2  244.08   13.90
  -3  -2   2   26.60    5.60
   3  -2  -2   18.30    3.20
  -3  -2   2   18.70    5.10
   3  -2  -2   22.30    4.60
  -3  -2   2   14.30    3.70
  -3  -2   2   20.60    2.40
  -3   2   2   26.20    5.80
  -3   2   2   18.90    4.30
  -3   2   2   15.90    3.60
   3   2  -2   20.00    4.40
  -2  -2   2  120.19    7.60
  -2  -2   2  141.79    7.50
  -2  -2   2  127.79    7.60
   2  -2  -2  122.69    6.00
   2  -2  -2  122.99    7.00
  -2  -2   2  133.99    5.30
  -2   2   2  133.29    7.90
   2   2  -2  118.59    6.80
  -2   2   2  119.69    7.00
  -2   2   2  134.39    6.20
  -1  -2   2  478.15   15.20
   1  -2  -2  477.95   14.90
  -1  -2   2  484.95   14.20
  -1  -2   2  484.85   16.00
   1  -2  -2  488.95   14.60
  -1  -2   2  469.75   15.10
   1  -2  -2  472.95   12.80
  -1   2   2  474.65   14.80
  -1   2   2  476.75   12.90
   1   2  -2  480.65   14.80
  -1   2   2  478.25   15.10
   0  -2  -2   41.10    3.10
   0  -2   2   45.70    3.70
   0  -2   2   42.80    3.50
   0  -2  -2   35.40    2.20
   0  -2   2   40.90    3.50
   0  -2  -2   46.60    3.90
   0   2   2   40.50    3.40
   0   2  -2   37.80    3.60
   0   2   2   41.70    3.40
  -1  -2  -2   28.90    3.70
  -1  -2  -2   23.40    3.10
   1  -2   2   23.00    3.50
   1  -2   2   30.30    4.10
  -1  -2  -2   26.80    3.80
   1  -2   2   26.40    3.90
  -1   2  -2   26.40    3.90
   1   2   2   23.90    3.60
   1   2   2   27.70    3.60
  -1   2  -2   28.50    3.90
   2  -2   2 1402.96   40.30
  -2  -2  -2 1415.56   39.70
   2  -2   2 1432.56   39.90
  -2  -2  -2 1419.86   40.10
   2  -2   2 1489.95   40.80
  -2  -2  -2 1417.76   39.60
  -2   2  -2 1444.06   40.40
  -2   2  -2 1552.24   40.80
   2   2   2 1472.05   40.90
   2   2   2 1384.96   40.30
  -3  -2  -2  915.71   29.00
   3  -2   2  901.01   29.60
  -3  -2  -2  924.21   29.60
   3  -2   2  931.61   28.40
  -3  -2  -2  908.31   27.90
  -3   2  -2  923.41   29.40
   3   2   2  891.41   29.80
   4  -2   2  341.17   16.70
  -4  -2  -2  344.27   16.40
   4  -2   2  339.47   14.80
  -4  -2  -2  341.37   14.40
  -4  -2  -2  346.47   15.90
  -4   2  -2  342.67   16.10
   4   2   2  349.37   16.90
   5  -2   2    0.10    2.80
  -5  -2  -2   -0.40    2.70
   5  -2   2   -0.40    2.20
  -5  -2  -2    4.20    3.90
  -5   2  -2   -7.90    2.40
   5   2   2    4.00    3.20
  -5   2  -2    0.10    3.00
  -6  -2  -2    1.60    3.80
  -6  -2  -2    2.80    2.80
   6  -2   2    0.70    3.10
   6  -2   2   -2.60    2.50
  -6   2  -2   -1.50    2.70
   6   2   2    2.80    3.20
  -7  -2  -2   13.00    5.90
   7  -2   2   12.60    5.90
  -7  -2  -2   12.40    4.40
   7  -2   2    2.30    3.40
  -7  -2  -2    1.10    4.50
   7   2   2    5.70    4.90
  -7   2  -2    5.20    5.00
  -7   2  -2    3.40    5.40
   8  -2   2   42.40    9.30
   8  -2   2   41.20    7.60
  -8  -2  -2   31.60    8.80
  -8  -2  -2   47.60   10.30
  -8  -2  -2   63.49    8.50
   8   2   2   54.99   11.10
  -8   2  -2   42.70    9.80
   9  -2   2   16.10    7.00
  -9  -2  -2   34.70    6.90
   9  -2   2   20.30    6.40
  -9  -2  -2   16.80    7.50
  -9   2  -2   31.90    9.40
   9   2   2   33.00    9.20
  10  -2   2  205.28   20.20
  10  -2   2  228.98   15.50
 -10  -2  -2  254.27   20.40
  10   2   2  283.67   22.50
  10   2   2  257.37   15.90
 -10   2  -2  264.37   20.50
 -11  -2  -2   27.70    9.80
 -11   2  -2    5.30    5.50
 -12  -2  -2    1.80    5.20
 -12   2  -2    1.60    3.50
 -13  -2  -2   22.50    8.50
 -13   2  -2   43.80   11.90
 -14   2  -2   17.80    7.30
 -14  -3   2    1.40    4.30
 -14   3   2    4.30    5.90
 -13  -3   2    3.00    4.30
 -13   3   2    3.80    5.10
 -12  -3   2   -0.30    4.90
 -12   3   2   -5.00    3.80
 -11  -3   2  135.59   18.60
 -11   3   2  127.19   17.70
 -10  -3   2    7.90    6.30
 -10  -3   2    5.50    6.50
 -10   3   2   17.20    7.60
 -10   3   2   -2.30    5.70
   9  -3  -2   16.80    4.40
  -9  -3   2    5.40    6.10
  -9  -3   2   23.80    8.40
  -9   3   2    5.10    7.10
  -9   3   2   13.90    6.20
   8  -3  -2    9.20    4.90
  -8  -3   2   15.70    3.30
  -8  -3   2   13.50    6.80
  -8  -3   2   10.40    6.80
   8  -3  -2   13.80    4.20
  -8   3   2   21.60    6.70
  -8   3   2   -2.20    5.50
   8   3  -2   16.50    6.10
  -7  -3   2  112.59   13.90
  -7  -3   2   74.09   11.70
   7  -3  -2  108.49    7.80
   7  -3  -2  107.69   13.60
  -7  -3   2  102.29    6.10
  -7   3   2  104.79   12.00
   7   3  -2   93.69   12.30
   6  -3  -2  205.18   10.40
  -6  -3   2  211.68    8.80
  -6  -3   2  228.38   15.10
   6   3  -2  202.48   14.10
  -6   3   2  204.68   12.90
   5  -3  -2  320.37   12.90
   5  -3  -2  310.87   16.40
  -5  -3   2  324.97   17.40
  -5  -3   2  317.87   17.50
  -5  -3   2  322.67   11.20
  -5   3   2  309.27   15.10
   5   3  -2  316.37   16.50
  -5   3   2  295.17   17.30
  -4  -3   2   84.19    9.80
   4  -3  -2   82.39    5.90
  -4  -3   2   83.19    4.80
  -4  -3   2   90.39   10.10
   4  -3  -2   70.89    8.50
   4   3  -2   79.89    7.50
  -4   3   2   98.99   10.80
  -4   3   2   81.89    6.70
  -3  -3   2   -0.10    3.30
   3  -3  -2    6.10    2.70
  -3  -3   2   -0.10    1.90
  -3  -3   2    5.20    3.00
   3  -3  -2   -0.90    2.20
   3   3  -2    4.20    3.00
  -3   3   2    3.00    3.70
  -3   3   2    2.30    2.20
  -3   3   2    0.40    2.60
  -2  -3   2   71.59    4.70
  -2  -3   2   71.09    6.60
  -2  -3   2   69.79    5.90
   2  -3  -2   73.59    5.90
  -2  -3   2   76.79    7.60
   2  -3  -2   62.19    5.30
   2   3  -2   73.29    5.90
  -2   3   2   67.19    6.50
  -2   3   2   69.79    6.10
  -2   3   2   70.39    4.10
  -1  -3   2 5171.68  131.09
  -1  -3   2 5280.87  129.49
  -1  -3   2 5359.16  131.19
   1  -3  -2 5515.95  126.19
   1  -3  -2 5327.27  130.59
  -1  -3   2 5383.66  131.19
  -1   3   2 5173.28  130.59
   1   3  -2 5514.25  130.89
  -1   3   2 5137.59  126.09
  -1   3   2 5380.36  130.69
   0  -3   2 2007.50   53.39
   0  -3  -2 2065.09   52.79
   0  -3   2 2034.60   52.89
   0  -3  -2 2055.09   53.49
   0  -3   2 2033.60   53.19
   0  -3  -2 2063.09   49.30
   0   3  -2 2117.29   53.59
   0   3   2 1834.92   52.59
   0   3  -2 2094.69   53.29
   0   3   2 2071.49   49.30
   0   3   2 2025.90   53.09
  -1  -3  -2   59.79    5.40
   1  -3   2   68.19    5.40
  -1  -3  -2   62.49    4.20
  -1  -3  -2   63.19    5.50
   1  -3   2   66.29    5.70
   1  -3   2   66.59    5.90
  -1   3  -2   63.69    5.10
  -1   3  -2   65.69    5.70
   1   3   2   56.89    5.30
  -2  -3  -2  127.49    7.80
  -2  -3  -2  132.89    8.50
  -2  -3  -2  129.89    7.60
   2  -3   2  130.89    8.50
   2  -3   2  128.39    8.90
   2  -3   2  138.99    8.30
   2   3   2  125.59    8.40
  -2   3  -2  139.69    8.20
   2   3   2  147.79    9.10
  -2   3  -2  135.99    8.50
   3  -3   2   90.99    7.80
  -3  -3  -2   77.79    7.30
   3  -3   2   73.79    6.50
  -3  -3  -2   78.09    6.80
  -3  -3  -2   68.89    6.10
   3   3   2   78.99    7.40
  -3   3  -2   79.99    7.80
  -3   3  -2   85.89    7.00
   4  -3   2  285.07   13.50
  -4  -3  -2  278.67   15.00
  -4  -3  -2  275.87   14.20
   4  -3   2  300.57   15.20
  -4  -3  -2  291.57   13.20
  -4   3  -2  267.77   14.10
   4   3   2  244.98   14.60
  -5  -3  -2   33.50    6.60
   5  -3   2   38.00    6.00
  -5  -3  -2   52.49    6.70
   5  -3   2   48.00    8.40
  -5  -3  -2   50.19    8.50
  -5   3  -2   43.90    7.40
  -5   3  -2   35.60    6.70
   5   3   2   48.30    8.20
  -6  -3  -2   74.99    8.70
   6  -3   2   71.29    8.70
  -6  -3  -2   87.89   11.70
   6  -3   2   64.29   10.20
  -6  -3  -2   66.49   10.00
  -6   3  -2   57.19    9.30
   6   3   2   75.59   11.50
  -7  -3  -2   13.90    6.50
   7  -3   2   11.70    4.30
  -7  -3  -2    7.30    3.70
  -7  -3  -2   10.50    5.70
   7  -3   2   12.20    5.80
  -7   3  -2   15.30    6.20
   7   3   2   13.70    6.10
  -7   3  -2    6.50    5.90
  -8  -3  -2    5.30    3.20
   8  -3   2   -0.10    3.20
   8  -3   2    3.10    4.10
  -8  -3  -2    4.80    5.10
   8   3   2   10.00    5.80
  -8   3  -2   -0.80    4.40
  -8   3  -2    2.70    5.90
   9  -3   2  151.58   12.60
  -9  -3  -2  135.69   11.10
  -9  -3  -2  123.09   16.50
   9  -3   2  168.68   20.00
   9   3   2  184.28   21.10
  -9   3  -2  151.18   17.80
 -10  -3  -2    2.20    5.10
  10  -3   2    7.00    6.10
 -10  -3  -2   11.30    4.50
  10  -3   2    8.60    4.90
 -10   3  -2    9.20    6.10
  10   3   2    3.10    5.30
 -11  -3  -2    2.60    5.80
 -11   3  -2   -2.80    3.90
 -12  -3  -2   20.30    8.70
 -12   3  -2   45.30   11.70
 -13  -3  -2    7.70    6.30
 -13   3  -2   21.10    7.90
 -14  -3  -2   -1.60    4.70
 -14   3  -2   -2.80    4.20
 -14  -4   2    7.20    6.50
 -14   4   2   14.50    6.30
 -13  -4   2   -3.40    4.20
 -13   4   2    9.80    5.90
 -12  -4   2   75.89   15.40
 -12   4   2   80.49   14.20
 -11  -4   2    1.10    5.60
 -11   4   2   -0.30    5.10
 -10  -4   2  146.39   18.90
 -10  -4   2  155.08   18.90
 -10   4   2  150.38   17.40
  -9  -4   2   26.00    8.80
  -9  -4   2   13.70    6.60
   9  -4  -2   27.80    5.60
  -9   4   2   21.30    9.70
  -9   4   2   15.70    6.60
   8  -4  -2  155.28   10.50
  -8  -4   2  167.38    8.80
  -8  -4   2  150.98   16.90
   8  -4  -2  183.98   15.80
  -8  -4   2  186.98   16.50
   8   4  -2  150.68   14.30
  -8   4   2  151.68   13.20
   7  -4  -2   -0.40    2.80
  -7  -4   2   -1.40    3.90
  -7  -4   2   -0.80    1.60
  -7  -4   2    1.40    5.20
   7  -4  -2   -3.00    2.80
  -7   4   2    3.00    5.90
  -7   4   2    5.30    4.50
   7   4  -2   -1.80    3.20
   6  -4  -2  442.56   18.10
  -6  -4   2  486.15   23.40
  -6  -4   2  474.15   16.30
  -6  -4   2  458.65   23.70
  -6   4   2  473.15   20.70
   5  -4  -2   55.69    6.60
  -5  -4   2   47.20    8.20
  -5  -4   2   50.49    4.40
  -5  -4   2   53.09    9.20
   5  -4  -2   43.30    7.40
  -5   4   2   49.50    6.80
  -5   4   2   51.19    8.80
   5   4  -2   35.90    7.10
   4  -4  -2  122.79    9.80
  -4  -4   2  135.59    7.30
  -4  -4   2  162.28   11.60
   4  -4  -2  151.98    8.90
  -4  -4   2  153.48   11.10
  -4   4   2  142.59   11.10
  -4   4   2  158.78    9.10
   4   4  -2  141.69   10.40
  -3  -4   2  107.69    6.50
  -3  -4   2   97.09    8.40
   3  -4  -2   98.59    8.30
  -3  -4   2  100.59    8.90
   3  -4  -2  109.89    7.50
  -3   4   2  109.79    6.40
  -3   4   2  105.89    9.20
   3   4  -2  103.29    8.20
  -2  -4   2  678.33   21.90
  -2  -4   2  723.93   24.40
  -2  -4   2  733.13   25.10
   2  -4  -2  703.23   23.90
   2  -4  -2  726.83   23.30
  -2   4   2  729.43   24.50
  -2   4   2  711.73   19.70
  -2   4   2  699.23   24.50
   2   4  -2  734.73   24.30
   1  -4  -2  217.78   10.40
  -1  -4   2  202.28   10.20
  -1  -4   2  228.18    9.90
   1  -4  -2  201.08   10.20
  -1  -4   2  197.98   10.90
  -1  -4   2  215.78   11.10
  -1   4   2  211.58   10.50
   1   4  -2  205.18   10.20
  -1   4   2  214.68   10.80
   0  -4   2  879.31   28.70
   0  -4  -2  953.00   28.40
   0  -4  -2  940.61   23.70
   0  -4   2  890.91   28.50
   0  -4  -2  926.81   28.60
   0  -4   2  895.31   27.80
   0   4   2  924.81   28.70
   0   4  -2 1018.60   29.50
   0   4   2  977.90   23.80
   0   4   2  961.60   28.80
   0   4  -2  933.11   27.80
  -1  -4  -2  161.38    9.20
   1  -4   2  161.88    9.60
  -1  -4  -2  146.09    8.80
  -1  -4  -2  156.18    6.90
   1  -4   2  135.89    8.40
   1  -4   2  154.18    9.60
  -1   4  -2  152.28    9.10
  -1   4  -2  152.88    8.40
   1   4   2  155.18    9.40
  -2  -4  -2    5.80    2.80
   2  -4   2    7.50    3.50
   2  -4   2    5.00    3.30
  -2  -4  -2    8.80    3.50
  -2  -4  -2    5.90    3.20
  -2   4  -2    7.70    3.50
  -2   4  -2   10.10    3.60
   2   4   2    7.70    3.10
   3  -4   2    1.10    2.50
  -3  -4  -2   -0.20    2.40
  -3  -4  -2    3.20    2.90
   3  -4   2    0.60    2.50
  -3  -4  -2   -1.60    2.20
   3   4   2    1.00    2.60
  -3   4  -2    1.90    3.10
  -3   4  -2   -0.20    2.30
  -4  -4  -2  476.75   18.50
   4  -4   2  453.35   20.60
   4  -4   2  439.66   18.20
  -4  -4  -2  465.75   20.40
  -4  -4  -2  475.45   19.50
   4   4   2  425.16   20.40
  -4   4  -2  414.16   20.30
  -4   4  -2  414.36   18.70
  -5  -4  -2  404.26   19.60
   5  -4   2  414.36   18.50
   5  -4   2  438.06   21.10
  -5  -4  -2  427.96   18.10
  -5  -4  -2  437.96   21.30
  -5   4  -2  424.56   20.00
   5   4   2  421.96   21.50
  -6  -4  -2   11.70    4.10
   6  -4   2   17.20    5.70
  -6  -4  -2    7.30    4.80
  -6  -4  -2   12.40    5.90
   6  -4   2    6.80    3.80
   6   4   2   11.60    5.10
  -6   4  -2    7.90    4.60
  -6   4  -2   -0.40    4.30
  -7  -4  -2   -1.70    2.50
   7  -4   2    1.70    3.80
  -7  -4  -2   -1.70    4.00
   7  -4   2    1.60    3.20
  -7  -4  -2    2.20    5.20
   7   4   2    0.60    4.10
  -7   4  -2    2.30    4.20
  -7   4  -2   -2.20    4.70
   8  -4   2    1.50    4.00
   8  -4   2   -2.20    3.90
  -8  -4  -2   -2.40    2.50
  -8  -4  -2    2.00    4.60
   8   4   2    9.60    5.50
  -8   4  -2   -1.90    3.90
  -9  -4  -2   20.50    7.80
   9  -4   2   21.10    6.40
  -9  -4  -2   27.40    6.20
   9  -4   2   10.80    6.10
  -9   4  -2   25.30    8.00
   9   4   2   24.80    8.90
 -10  -4  -2   68.39    9.50
 -10  -4  -2   51.09   11.90
  10  -4   2   64.69   12.70
  10  -4   2   61.59    9.90
 -10   4  -2   60.59   12.20
  10   4   2   51.49   11.90
  11  -4   2    5.60    4.20
 -11  -4  -2   16.70    7.70
 -11   4  -2    9.60    6.10
 -12  -4  -2   -1.00    5.00
 -12   4  -2    9.40    6.50
 -13  -4  -2    8.90    5.90
 -13   4  -2   10.40    4.90
 -14  -4  -2   51.19   13.00
 -14   4  -2   52.49   13.20
 -14   5   2   -2.30    4.50
 -13  -5   2   38.80   11.50
 -13   5   2   50.79   11.30
 -12  -5   2    1.00    5.60
 -12   5   2   -0.90    4.10
 -11  -5   2  226.88   25.00
 -11   5   2  211.88   18.20
 -10  -5   2   53.69   11.60
 -10  -5   2   59.79   13.10
 -10   5   2   40.20    9.10
  -9  -5   2  162.08   18.90
   9  -5  -2  130.59   10.60
  -9  -5   2  145.89   19.00
  -9   5   2  159.88   14.20
  -9   5   2  127.79   17.80
  -8  -5   2   25.70    8.60
   8  -5  -2   24.30    5.80
  -8  -5   2   23.90    4.20
  -8  -5   2   24.60    8.80
  -8   5   2   26.70    9.20
  -8   5   2   21.60    6.80
  -7  -5   2  244.88   18.30
  -7  -5   2  249.38   18.00
  -7  -5   2  262.57   11.90
   7  -5  -2  262.57   17.90
   7  -5  -2  265.17   14.10
   7   5  -2  226.98   17.10
  -7   5   2  289.37   16.40
  -6  -5   2   35.00    4.90
   6  -5  -2   24.10    5.40
   6  -5  -2   29.00    7.00
  -6  -5   2   51.09    9.80
   6   5  -2   40.80    8.50
  -6   5   2   31.70    6.30
  -6   5   2   30.20    8.40
   5  -5  -2 1282.87   43.50
  -5  -5   2 1294.67   43.80
  -5  -5   2 1277.27   44.50
  -5  -5   2 1312.47   37.00
   5  -5  -2 1329.07   39.40
   5   5  -2 1302.87   43.90
  -5   5   2 1216.28   44.30
  -5   5   2 1224.18   39.00
   4  -5  -2  695.93   27.10
  -4  -5   2  696.03   27.70
  -4  -5   2  695.03   22.50
   4  -5  -2  687.83   24.20
  -4  -5   2  680.83   26.90
  -4   5   2  691.13   27.80
   4   5  -2  684.63   26.90
  -4   5   2  667.73   22.80
   3  -5  -2   69.39    7.70
  -3  -5   2   71.49    6.10
   3  -5  -2   57.89    7.40
  -3  -5   2   66.69    8.50
  -3  -5   2   81.99   10.00
   3   5  -2   82.99    9.40
  -3   5   2   62.89    4.80
  -3   5   2   74.19    9.30
  -2  -5   2  573.54   19.50
   2  -5  -2  553.94   21.00
  -2  -5   2  551.94   20.90
   2  -5  -2  562.54   20.50
  -2  -5   2  547.05   21.80
  -2   5   2  574.94   21.80
  -2   5   2  532.45   15.70
   2   5  -2  556.24   21.40
   1  -5  -2 1997.70   54.39
   1  -5  -2 1960.80   53.99
  -1  -5   2 1914.31   54.79
  -1  -5   2 1870.71   52.69
  -1  -5   2 1915.61   53.29
   1  -5  -2 2000.10   47.00
   1  -5  -2 1913.91   46.90
  -1   5   2 1836.32   54.09
  -1   5   2 2137.69   58.69
   1   5  -2 1917.41   54.39
   0  -5   2  262.97   12.40
   0  -5  -2  289.47   13.50
   0  -5   2  269.07   13.40
   0  -5  -2  255.37   12.60
   0  -5  -2  267.07    8.60
   0   5  -2  235.68   13.00
   0   5  -2  259.37   11.80
   0   5   2  269.37   13.40
   0   5   2  300.97    9.30
   0   5   2  259.37   13.30
  -1  -5  -2   22.90    5.00
   1  -5   2   18.50    4.50
  -1  -5  -2   25.90    5.20
  -1  -5  -2   29.70    3.70
   1  -5   2   24.60    4.90
  -1   5  -2   18.70    3.90
  -1   5  -2   19.20    4.60
  -2  -5  -2   25.90    5.20
   2  -5   2   33.00    5.80
  -2  -5  -2   43.90    6.80
  -2  -5  -2   40.40    5.30
   2  -5   2   23.20    5.10
  -2   5  -2   39.00    6.90
  -2   5  -2   39.70    5.80
   2   5   2   36.90    6.50
  -3  -5  -2   64.69    8.50
  -3  -5  -2   59.69    7.60
   3  -5   2   61.19    8.00
   3  -5   2   43.60    6.90
  -3  -5  -2   44.00    6.10
  -3   5  -2   56.19    8.00
  -3   5  -2   43.50    6.40
   3   5   2   44.20    7.00
  -4  -5  -2  191.48   13.10
  -4  -5  -2  176.48   11.10
   4  -5   2  184.18   11.40
  -4  -5  -2  169.78   11.20
   4  -5   2  198.08   13.40
  -4   5  -2  207.98   13.50
   4   5   2  181.68   13.00
  -4   5  -2  181.58   11.80
  -5  -5  -2  512.55   22.30
  -5  -5  -2  533.25   21.10
   5  -5   2  518.45   21.50
   5  -5   2  518.75   24.30
  -5   5  -2  398.36   22.60
   5   5   2  516.05   24.50
  -5   5  -2  514.95   22.30
  -6  -5  -2   -1.00    4.00
  -6  -5  -2   -1.00    2.70
  -6  -5  -2    3.60    4.40
   6  -5   2    5.60    3.90
   6  -5   2   -2.30    2.80
   6   5   2    2.40    3.70
  -6   5  -2    5.40    5.20
  -6   5  -2    4.40    4.10
   7  -5   2   14.50    5.70
  -7  -5  -2   16.50    6.90
   7  -5   2   13.10    5.50
  -7  -5  -2   13.20    5.00
  -7  -5  -2   18.00    7.40
   7   5   2   19.40    7.30
  -7   5  -2   14.80    6.00
  -7   5  -2    5.80    5.30
   8  -5   2   18.70    5.50
  -8  -5  -2   14.80    6.90
  -8  -5  -2   12.00    4.50
   8  -5   2    4.70    4.70
   8   5   2    6.80    5.30
  -8   5  -2   16.60    6.90
  -9  -5  -2  240.48   18.80
   9  -5   2  212.68   15.20
   9  -5   2  194.78   18.10
  -9  -5  -2  219.28   14.30
   9   5   2  223.98   19.30
  -9   5  -2  255.87   19.20
 -10  -5  -2   41.00    7.70
  10  -5   2   33.90    8.00
 -10  -5  -2   24.80    8.50
 -10   5  -2   31.80    9.10
  10   5   2   32.60    9.70
  11  -5   2    5.40    3.50
 -11  -5  -2   16.40    8.10
 -11   5  -2    8.10    6.00
 -12  -5  -2   -0.60    4.20
 -12   5  -2    7.80    5.40
 -13  -5  -2   36.40   10.80
 -13   5  -2    9.40    6.00
 -14  -6   2    4.70    6.50
 -14   6   2   -4.90    3.10
 -13  -6   2   16.40    8.50
 -13   6   2   32.10    9.20
 -12  -6   2   44.50   12.80
 -12   6   2   44.70   11.10
 -11  -6   2    6.10    6.90
 -11   6   2    7.10    5.70
 -10  -6   2   49.80   11.50
 -10  -6   2   43.60   11.40
 -10   6   2   36.70    8.90
   9  -6  -2   64.09    9.40
  -9  -6   2   70.59   13.80
  -9  -6   2   68.49   13.00
  -9   6   2   69.09   11.20
  -8  -6   2   51.69    9.60
  -8  -6   2   83.79    7.10
   8  -6  -2   92.49   10.80
  -8  -6   2   97.29   14.70
  -8   6   2   83.59   12.00
  -7  -6   2    4.60    5.80
  -7  -6   2    8.80    3.30
  -7  -6   2   14.40    6.80
   7  -6  -2   13.20    5.10
   7  -6  -2   16.00    6.70
  -7   6   2   13.30    7.90
  -7   6   2   15.30    5.40
   7   6  -2   13.80    6.10
  -6  -6   2  368.96   21.10
  -6  -6   2  363.46   15.40
   6  -6  -2  359.46   17.40
   6  -6  -2  354.46   20.80
  -6  -6   2  346.47   21.40
   6   6  -2  379.06   21.30
  -6   6   2  354.46   17.50
  -5  -6   2 1013.90   38.50
  -5  -6   2 1119.49   40.50
   5  -6  -2 1067.59   35.30
  -5  -6   2 1073.59   33.00
  -5   6   2 1065.19   34.20
  -4  -6   2   15.30    3.90
  -4  -6   2    7.90    4.50
   4  -6  -2    6.00    3.70
  -4  -6   2    0.40    3.70
   4  -6  -2    8.50    4.20
  -4   6   2   10.60    5.10
  -4   6   2   11.80    3.30
   4   6  -2    7.40    3.80
   3  -6  -2    8.60    3.50
   3  -6  -2   13.00    4.30
  -3  -6   2   12.90    3.80
  -3  -6   2    6.90    4.50
  -3  -6   2   17.00    5.20
   3   6  -2   12.70    4.40
  -3   6   2    6.70    4.30
  -3   6   2   10.80    2.60
   2  -6  -2  279.37   14.50
  -2  -6   2  276.47   13.00
   2  -6  -2  269.57   13.80
  -2  -6   2  275.17   15.10
  -2  -6   2  281.57   13.90
  -2   6   2  278.37    9.20
   2   6  -2  257.77   14.20
  -2   6   2  264.37   14.60
  -1  -6   2 1982.30   54.39
   1  -6  -2 1923.31   55.19
   1  -6  -2 1968.90   47.50
   1  -6  -2 1924.41   55.49
   1  -6  -2 1905.21   47.40
  -1  -6   2 1915.01   53.89
  -1  -6   2 1973.60   56.59
  -1   6   2 1884.41   55.69
   1   6  -2 1943.61   55.99
   0  -6  -2 2187.58   61.29
   0  -6   2 2180.18   60.49
   0  -6  -2 2299.07   54.89
   0  -6  -2 2230.88   61.69
   0  -6   2 2113.69   61.89
   0   6  -2 2245.78   59.49
   0   6  -2 2076.09   61.99
   1  -6   2    2.40    2.90
   1  -6   2   -0.40    2.90
  -1  -6  -2    1.50    3.00
  -1  -6  -2    0.80    1.80
  -1  -6  -2    2.30    2.90
  -1   6  -2    1.80    3.00
  -1   6  -2    3.90    2.50
   1   6   2   -3.60    3.20
  -2  -6  -2    2.40    2.40
   2  -6   2    3.10    3.10
  -2  -6  -2    4.90    3.10
  -2  -6  -2    6.60    3.40
   2  -6   2    4.10    3.30
  -2   6  -2   -0.30    2.80
   2   6   2    1.20    2.70
  -2   6  -2    2.30    2.30
  -3  -6  -2   23.00    5.30
  -3  -6  -2   18.80    5.20
  -3  -6  -2   22.10    4.90
   3  -6   2   27.60    6.50
   3  -6   2   24.60    5.70
   3   6   2   17.90    5.00
  -3   6  -2   22.30    4.90
  -3   6  -2   14.60    5.00
  -4  -6  -2   54.39    8.90
  -4  -6  -2   45.40    7.10
  -4  -6  -2   45.70    7.20
   4  -6   2   45.10    7.50
   4  -6   2   70.19   10.40
   4   6   2   66.49   10.00
  -4   6  -2   56.09    7.70
  -4   6  -2   44.70    7.90
   5  -6   2    0.00    3.50
   5  -6   2   -1.30    2.80
  -5  -6  -2    5.10    3.30
  -5  -6  -2   -0.20    3.40
  -5   6  -2   -1.90    3.00
  -5   6  -2   -1.60    3.00
   5   6   2    2.50    3.50
   6  -6   2   65.29    9.40
  -6  -6  -2   99.89   14.00
  -6  -6  -2   76.39    9.50
   6  -6   2   81.29   12.40
  -6  -6  -2   67.59   10.40
   6   6   2   69.39   11.50
  -6   6  -2   46.30    9.00
  -6   6  -2   86.79   11.60
  -7  -6  -2  114.09   14.30
   7  -6   2  100.59   14.20
  -7  -6  -2  100.59   11.20
  -7  -6  -2  112.39   15.00
   7  -6   2  119.19   13.00
  -7   6  -2  120.59   14.40
   7   6   2  123.49   16.30
   8  -6   2   73.39   13.30
  -8  -6  -2   98.99   11.50
   8  -6   2   98.99   12.50
  -8  -6  -2   76.49   12.80
   8   6   2   89.09   14.40
  -8   6  -2   85.29   12.90
  -9  -6  -2   37.30    7.60
   9  -6   2   26.90    9.20
  -9  -6  -2   24.40    8.30
   9  -6   2   30.80    7.90
   9   6   2   35.60   10.40
  -9   6  -2   18.30    7.30
 -10  -6  -2   83.89   14.70
  10  -6   2   84.39   12.40
 -10  -6  -2   76.19   10.50
 -10   6  -2   71.99   13.40
  11  -6   2    1.10    3.60
 -11  -6  -2    0.10    3.90
 -11   6  -2   -3.10    3.00
 -12  -6  -2   -3.00    4.90
 -12   6  -2    1.90    4.80
 -13  -6  -2   -9.50    2.60
 -13   6  -2   14.60    6.80
 -13  -7   2    0.20    5.20
 -13   7   2    2.70    4.00
 -12  -7   2    7.40    6.10
 -12   7   2   18.80    7.30
 -11  -7   2   10.50    7.70
 -11   7   2   10.90    5.10
 -10  -7   2    3.00    6.30
 -10   7   2    1.50    4.20
 -10   7   2   -0.10    4.40
  -9  -7   2   -1.70    5.40
  -9  -7   2    2.20    5.10
   9  -7  -2    3.90    3.70
  -9   7   2    3.60    5.70
  -9   7   2    0.60    3.90
  -8  -7   2   -0.50    2.60
   8  -7  -2    2.80    4.10
  -8  -7   2    8.90    7.10
  -8  -7   2   -3.80    5.60
  -8   7   2    3.30    4.60
  -8   7   2    9.60    7.00
  -7  -7   2   54.99    7.40
   7  -7  -2   55.19    8.80
  -7  -7   2   55.49   11.30
   7  -7  -2   54.69   12.80
  -7  -7   2   79.09   13.20
   7   7  -2   76.99   12.70
  -7   7   2   28.10    9.90
  -7   7   2   61.89    9.30
   6  -7  -2  168.88   12.50
   6  -7  -2  181.08   15.50
  -6  -7   2  183.88   16.20
  -6  -7   2  184.78   11.10
  -6  -7   2  192.98   15.70
   6   7  -2  166.28   14.60
  -6   7   2  170.98   11.60
  -6   7   2  171.68   16.00
  -5  -7   2   71.49   11.90
  -5  -7   2   39.60    8.50
   5  -7  -2   36.70    7.70
  -5  -7   2   55.59    7.40
   5  -7  -2   46.10    8.00
  -5   7   2   48.80    9.90
   5   7  -2   35.40    8.10
  -5   7   2   50.09    6.70
  -4  -7   2  280.47   16.40
   4  -7  -2  268.27   15.10
  -4  -7   2  280.17   14.00
   4  -7  -2  260.47   16.20
  -4  -7   2  279.37   17.60
  -4   7   2  286.57   12.40
  -4   7   2  292.67   17.80
   4   7  -2  274.17   16.70
   3  -7  -2  277.07   15.90
   3  -7  -2  312.37   15.60
  -3  -7   2  266.77   15.10
  -3  -7   2  300.17   17.70
  -3   7   2  278.37   16.50
  -3   7   2  293.67   11.00
   3   7  -2  265.67   15.70
   2  -7  -2   98.89    9.00
  -2  -7   2   84.69    9.40
  -2  -7   2   78.99    8.90
  -2  -7   2  102.89   11.80
   2  -7  -2   71.09    9.00
  -2   7   2   85.49    4.50
   2   7  -2   84.59    8.40
  -2   7   2   97.29   11.40
   1  -7  -2 1562.84   39.00
  -1  -7   2 1538.55   46.20
  -1  -7   2 1526.45   45.20
   1  -7  -2 1470.55   46.60
   1  -7  -2 1524.45   47.30
  -1  -7   2 1527.65   48.30
  -1   7   2 1576.54   48.20
   0  -7   2 1129.49   38.00
   0  -7   2 1102.99   36.20
   0  -7  -2 1121.59   37.30
   0  -7  -2 1138.19   36.80
   0  -7  -2 1140.79   30.30
   0   7   2 1089.59   37.80
   0   7  -2 1071.29   34.30
   0   7  -2 1155.38   38.50
  -1  -7  -2  221.78   12.90
   1  -7   2  206.38   13.40
  -1  -7  -2  215.98   13.30
  -1  -7  -2  222.18    9.80
   1  -7   2  187.68   12.10
  -1   7  -2  209.58   11.20
  -2  -7  -2   80.49    6.60
   2  -7   2   70.49    9.00
   2  -7   2   71.19   10.20
  -2  -7  -2   78.99    9.80
  -2  -7  -2   61.79    8.40
   2   7   2   53.29    8.20
  -2   7  -2   70.29    7.80
  -2   7  -2   90.99   11.40
  -3  -7  -2   11.40    4.70
  -3  -7  -2    8.70    3.60
   3  -7   2    8.70    4.60
  -3  -7  -2   15.60    5.30
   3  -7   2   17.10    5.30
   3   7   2   13.70    5.10
  -3   7  -2   21.20    6.00
  -3   7  -2   15.20    4.20
  -4  -7  -2   33.80    6.80
   4  -7   2   42.90    7.90
   4  -7   2   31.80    7.60
  -4  -7  -2   32.20    6.50
  -4   7  -2   36.30    6.50
   4   7   2   32.70    7.30
   5  -7   2  821.42   35.80
  -5  -7  -2  939.01   33.10
   5  -7   2  869.31   33.10
  -5  -7  -2  884.41   33.30
  -5  -7  -2  931.01   36.70
  -5   7  -2  869.51   36.20
  -5   7  -2  892.91   33.20
   5   7   2  922.01   37.10
  -6  -7  -2    0.30    3.40
  -6  -7  -2    1.70    4.10
   6  -7   2    2.50    4.30
   6  -7   2    2.30    4.40
  -6  -7  -2   -2.60    4.00
  -6   7  -2    3.00    4.40
   6   7   2   -0.70    3.60
  -6   7  -2   -3.60    3.30
  -7  -7  -2   -2.50    4.10
   7  -7   2   -5.10    4.00
  -7  -7  -2    7.20    4.60
   7  -7   2   -0.30    3.90
  -7   7  -2    0.50    3.90
   7   7   2    3.00    4.60
   8  -7   2   -0.70    4.30
   8  -7   2    4.30    5.10
  -8  -7  -2   -7.90    3.20
  -8  -7  -2    2.50    3.70
  -8   7  -2   -0.50    3.60
   8   7   2    1.40    4.20
   9  -7   2   42.00    9.00
   9  -7   2   39.20   10.70
  -9  -7  -2   57.09    9.00
  -9  -7  -2   62.29   12.60
   9   7   2   63.49   13.30
  -9   7  -2   56.29   10.70
 -10  -7  -2   17.20    7.20
 -10  -7  -2   26.90    7.40
  10  -7   2   16.10    5.80
 -10   7  -2   13.20    6.30
  11  -7   2   12.40    5.20
 -11  -7  -2   24.30    8.80
 -11   7  -2   11.00    5.30
 -12  -7  -2   20.50    9.40
 -12   7  -2   12.10    6.30
 -13  -7  -2    1.70    6.10
 -13   7  -2    6.30    4.70
 -13   8   2    6.30    4.80
 -12  -8   2   11.80    6.00
 -12   8   2    5.50    4.00
 -11  -8   2   10.20    6.90
 -11   8   2   -1.90    2.90
 -10  -8   2    3.90    5.90
 -10   8   2   -1.00    3.10
  -9  -8   2   57.39   12.50
  -9  -8   2   80.59   15.50
   9  -8  -2   62.19    9.90
  -9   8   2   49.60    9.20
   8  -8  -2   -5.60    3.20
  -8  -8   2   -1.50    4.80
  -8  -8   2    0.00    4.70
  -8  -8   2   -0.90    2.60
  -8   8   2   -2.10    5.30
  -8   8   2   -5.10    3.20
  -7  -8   2   66.99   12.70
  -7  -8   2   80.69    9.20
   7  -8  -2   65.49   10.00
  -7  -8   2   76.09   13.30
  -7   8   2   56.89    9.10
  -7   8   2   26.50    9.40
  -6  -8   2  221.88   17.10
   6  -8  -2  235.88   15.30
  -6  -8   2  210.88   12.70
  -6  -8   2  199.78   17.40
   6  -8  -2  211.78   17.00
   6   8  -2  194.08   16.00
  -6   8   2  201.98   17.70
  -6   8   2  228.78   13.10
   5  -8  -2   50.19    8.50
  -5  -8   2   95.59   13.60
  -5  -8   2   62.09   10.70
  -5  -8   2   65.09    8.70
   5  -8  -2   73.99   11.70
  -5   8   2   73.89    8.10
  -5   8   2   48.30   10.30
   5   8  -2   64.39   10.40
  -4  -8   2   11.80    4.40
  -4  -8   2    4.00    4.50
   4  -8  -2   11.60    4.80
  -4  -8   2    9.20    4.90
  -4   8   2    6.30    2.70
  -4   8   2   12.80    5.70
   4   8  -2   10.60    5.00
   3  -8  -2  200.78   13.60
  -3  -8   2  203.48   13.20
   3  -8  -2  198.48   14.00
  -3  -8   2  211.98   15.60
  -3  -8   2  197.18   12.50
   3   8  -2  195.58   14.00
  -3   8   2  205.58    8.90
  -3   8   2  198.58   14.50
  -2  -8   2   -0.10    3.10
  -2  -8   2    5.10    4.20
  -2  -8   2    0.50    3.10
   2  -8  -2    0.40    2.90
   2  -8  -2   -1.10    3.40
   2   8  -2    4.50    3.10
  -2   8   2   -0.70    3.40
  -2   8   2    0.80    1.30
   1  -8  -2   62.09    9.10
   1  -8  -2   49.40    8.10
  -1  -8   2   48.90    7.80
  -1  -8   2   57.69    9.40
   1  -8  -2   49.99    3.80
  -1  -8   2   57.69    7.60
  -1   8   2   66.39   10.30
   0  -8  -2  618.44   25.80
   0  -8  -2  590.84   24.90
   0  -8   2  656.93   25.30
   0  -8  -2  634.94   19.10
   0   8   2  591.94   25.90
   0   8  -2  616.04   24.60
  -1  -8  -2  241.18   11.00
   1  -8   2  257.27   14.90
  -1  -8  -2  235.68   14.80
   1  -8   2  225.58   15.20
  -1   8  -2  250.27   15.50
  -1   8  -2  239.18   12.40
   2  -8   2   42.00    7.50
  -2  -8  -2   40.10    7.20
  -2  -8  -2   39.90    5.80
   2  -8   2   48.40    8.80
  -2  -8  -2   44.40    8.40
   2   8   2   44.70    7.90
  -2   8  -2   47.80    6.70
  -2   8  -2   45.80    8.80
   3  -8   2    9.00    5.10
   3  -8   2   10.30    5.00
  -3  -8  -2   11.60    4.60
  -3  -8  -2   11.30    4.00
  -3   8  -2   17.40    4.70
   3   8   2    7.20    3.90
  -4  -8  -2  126.69   11.00
   4  -8   2  127.39   12.90
   4  -8   2  114.99   12.60
  -4  -8  -2  108.19    9.90
  -4  -8  -2  128.09   12.50
   4   8   2  119.99   12.00
  -4   8  -2  125.59   10.10
  -4   8  -2  139.59   16.40
  -5  -8  -2   29.20    7.00
   5  -8   2   20.10    6.70
   5  -8   2   20.10    7.50
  -5  -8  -2   12.40    5.00
  -5  -8  -2   19.30    7.10
   5   8   2   11.10    5.40
  -5   8  -2   19.00    5.50
  -5   8  -2    9.80    5.80
  -6  -8  -2  133.89   11.50
  -6  -8  -2  135.79   14.50
   6  -8   2  162.38   15.60
  -6  -8  -2  146.29   17.20
   6  -8   2  144.89   15.10
   6   8   2  131.59   16.20
  -6   8  -2  153.68   12.90
  -6   8  -2  105.19   14.10
   7  -8   2   17.30    6.20
  -7  -8  -2   11.40    6.30
   7  -8   2   12.20    6.80
  -7  -8  -2    9.50    4.70
  -7   8  -2    7.90    5.50
   7   8   2   13.10    6.20
  -8  -8  -2  166.18   13.20
  -8  -8  -2  171.68   15.70
   8  -8   2  176.78   17.60
   8  -8   2  190.68   15.40
  -8   8  -2  175.38   15.30
   8   8   2  165.88   20.10
   9  -8   2   21.60   11.40
  -9  -8  -2   40.00   10.70
   9  -8   2   35.20    7.90
  -9  -8  -2   24.80    6.40
  -9   8  -2   24.50    7.80
   9   8   2   27.80    8.40
 -10  -8  -2   55.49   12.10
 -10   8  -2   43.10   10.30
 -11  -8  -2    0.70    4.00
  11  -8   2   -7.00    3.10
 -11   8  -2   -4.70    2.90
 -12  -8  -2   -0.80    4.10
 -12   8  -2    9.60    5.90
 -13  -8  -2    3.40    5.60
 -13   8  -2    2.30    4.10
 -13  -9   2    1.90    6.90
 -12  -9   2    7.10    5.90
 -12   9   2    0.40    4.10
 -11  -9   2   18.10    8.40
 -11   9   2   12.50    5.40
 -10  -9   2    6.20    6.20
 -10   9   2    7.20    4.90
   9  -9  -2    9.40    4.90
  -9  -9   2    4.30    5.50
  -9  -9   2    4.20    7.40
  -9   9   2    4.10    5.00
  -9   9   2    0.10    3.40
  -8  -9   2    0.80    5.20
   8  -9  -2   -1.60    3.90
  -8  -9   2   -2.20    4.80
  -8  -9   2    8.60    3.80
  -8   9   2    1.00    3.50
  -8   9   2    0.30    5.30
  -7  -9   2    4.10    6.00
  -7  -9   2    9.00    4.00
  -7  -9   2    0.60    5.30
   7  -9  -2   -1.80    4.00
  -7   9   2    5.20    5.60
  -7   9   2    2.40    3.40
   6  -9  -2   75.39   11.30
  -6  -9   2  109.69    9.70
  -6  -9   2  112.49   15.20
  -6  -9   2  108.29   15.40
  -6   9   2   93.19    8.30
  -6   9   2  117.59   16.60
   6   9  -2  118.99   15.90
   5  -9  -2   14.30    5.80
  -5  -9   2   11.90    6.10
  -5  -9   2   10.50    4.80
  -5  -9   2   14.20    6.60
   5  -9  -2   10.10    5.40
  -5   9   2    9.40    3.60
   5   9  -2    6.30    4.70
  -5   9   2    6.00    5.70
   4  -9  -2    2.60    4.90
  -4  -9   2   -1.20    4.00
  -4  -9   2    0.40    4.00
   4  -9  -2   -1.80    3.20
  -4  -9   2    4.30    4.40
  -4   9   2    0.30    1.60
  -4   9   2   -2.10    3.40
   4   9  -2    0.10    3.40
  -3  -9   2  114.79   10.10
  -3  -9   2   98.59   11.40
  -3  -9   2  127.99   15.50
   3  -9  -2  125.19   13.60
   3  -9  -2  112.19   11.40
   3   9  -2   81.89   11.20
  -3   9   2  105.79    6.30
  -3   9   2   81.69   12.40
  -2  -9   2  100.09   11.10
  -2  -9   2  107.59   13.70
  -2  -9   2  101.19   11.50
   2  -9  -2  108.39   12.50
  -2   9   2   87.09   12.10
  -2   9   2   94.99    5.50
  -1  -9   2  291.27   18.00
   1  -9  -2  285.27   16.90
   1  -9  -2  291.37   10.70
  -1  -9   2  281.87   16.40
  -1  -9   2  266.17   14.60
   1  -9  -2  279.77   16.70
  -1   9   2  303.17   18.20
   0  -9  -2  108.29   12.00
   0  -9   2  110.99   12.00
   0  -9  -2  111.09   10.60
   0  -9  -2  114.69    6.70
   0  -9   2  122.49   11.70
   0   9  -2  125.69   12.30
   0   9   2  118.69   11.70
  -1  -9  -2  241.48   15.20
   1  -9   2  229.28   14.90
  -1  -9  -2  224.28   15.30
  -1  -9  -2  238.18   11.20
   1  -9   2  216.98   15.60
  -1   9  -2  233.08   12.80
   2  -9   2   61.09   10.20
   2  -9   2   50.99    8.60
  -2  -9  -2   48.00    8.40
  -2  -9  -2   61.99    7.40
  -2   9  -2   62.79    7.90
   2   9   2   67.59   10.40
  -2   9  -2   47.90    8.70
  -3  -9  -2  171.18   13.90
   3  -9   2  194.18   15.20
   3  -9   2  182.28   14.10
  -3  -9  -2  179.48   11.60
  -3  -9  -2  188.98   13.80
  -3   9  -2  169.88   11.30
   3   9   2  178.68   14.50
  -3   9  -2  145.09   13.40
   4  -9   2    1.60    5.50
  -4  -9  -2   -5.60    2.50
  -4  -9  -2    0.90    3.60
   4  -9   2    0.00    3.90
  -4  -9  -2    3.90    4.70
  -4   9  -2    2.60    4.20
  -4   9  -2   -1.70    2.80
   4   9   2    2.20    3.60
  -5  -9  -2  430.86   21.50
   5  -9   2  423.06   22.70
  -5  -9  -2  424.16   21.80
   5  -9   2  430.86   25.60
  -5  -9  -2  391.56   23.80
   5   9   2  458.35   25.80
  -5   9  -2  444.16   25.30
  -5   9  -2  468.05   21.80
  -6  -9  -2    1.50    4.30
   6  -9   2    5.90    6.00
   6  -9   2   -2.30    4.50
  -6  -9  -2   -2.30    3.60
   6   9   2    3.80    4.40
  -6   9  -2   -1.10    3.40
  -7  -9  -2  186.38   14.40
  -7  -9  -2  167.78   17.90
   7  -9   2  184.68   18.00
   7  -9   2  155.98   17.40
  -7   9  -2  190.18   15.40
   7   9   2  184.58   21.80
  -8  -9  -2    0.00    4.00
   8  -9   2   -2.50    3.90
   8  -9   2    4.70    7.30
  -8  -9  -2    1.80    3.40
   8   9   2   -5.10    3.70
  -8   9  -2    4.50    3.80
   9  -9   2   96.19   14.00
  -9  -9  -2  128.39   14.30
  -9  -9  -2  112.59   16.70
  -9   9  -2  127.39   16.80
  10  -9   2    5.10    4.50
 -10  -9  -2    4.40    5.20
 -10   9  -2    5.20    5.60
  11  -9   2   29.50    8.50
 -11  -9  -2   30.60    9.50
 -11   9  -2   32.90    9.70
 -12  -9  -2   -6.00    5.00
 -12   9  -2    2.80    4.50
 -12 -10   2   -6.80    3.90
 -11 -10   2   -6.50    3.90
 -10 -10   2    4.40    5.50
   9 -10  -2   -0.40    3.40
  -9 -10   2   -2.70    5.70
  -9  10   2   -4.60    5.10
  -9  10   2   -0.70    3.40
  -8 -10   2   17.50    8.00
  -8 -10   2   24.70    8.70
  -8 -10   2   27.60    6.90
   8 -10  -2   24.10    7.70
  -8  10   2   24.80    6.20
  -8  10   2   17.80    8.10
   7 -10  -2   36.80    8.30
  -7 -10   2   34.30   10.10
  -7 -10   2   29.80    9.80
  -7 -10   2   26.80    6.30
  -7  10   2   37.10   11.40
  -7  10   2   43.40    7.70
  -6 -10   2  184.68   21.20
  -6 -10   2  149.79   12.00
   6 -10  -2  126.49   14.90
  -6 -10   2  153.58   17.50
  -6  10   2  152.68   19.70
  -6  10   2  156.18   10.80
  -5 -10   2    5.10    5.60
   5 -10  -2    1.20    6.30
  -5 -10   2    2.90    4.00
   5 -10  -2   -4.10    4.30
  -5 -10   2   -1.40    4.50
   5  10  -2    3.90    3.30
  -5  10   2   -3.00    4.40
  -5  10   2    4.80    2.50
  -4 -10   2   -0.70    3.60
  -4 -10   2    1.50    3.80
   4 -10  -2    0.40    4.70
   4 -10  -2    6.00    5.50
  -4 -10   2    3.50    5.00
  -4  10   2    7.60    2.70
  -4  10   2    4.50    5.80
   4  10  -2    2.10    3.70
  -3 -10   2   77.09   10.60
   3 -10  -2   59.89   10.30
  -3 -10   2   77.39   12.80
   3 -10  -2   61.79   10.30
  -3 -10   2   71.69   10.00
   3  10  -2   49.10    8.80
  -3  10   2   84.39   13.50
  -3  10   2   65.79    5.20
   2 -10  -2   86.99   12.00
  -2 -10   2   80.69   10.40
   2 -10  -2   86.49   12.30
  -2 -10   2   77.39   12.00
  -2 -10   2   78.19   11.10
  -2  10   2  101.69   14.50
   2  10  -2   56.99    9.50
   1 -10  -2   91.09   12.00
  -1 -10   2  121.89   14.60
  -1 -10   2  127.59   13.80
   1 -10  -2  111.99   11.20
  -1 -10   2  113.29   10.00
   1 -10  -2  112.79    6.50
  -1  10   2   68.59   10.70
   0 -10   2  601.74   27.50
   0 -10  -2  664.63   21.30
   0 -10   2  695.43   26.10
   0 -10   2  648.34   29.90
   0 -10  -2  632.64   27.90
   0 -10  -2  639.54   28.90
   0  10   2  707.53   30.80
  -1 -10  -2   19.60    6.30
   1 -10   2   24.20    6.80
  -1 -10  -2   29.00    7.60
   1 -10   2   29.70    8.00
  -1 -10  -2   28.30    4.90
   1  10   2    6.70    5.40
  -1  10  -2   25.80    5.30
  -1  10  -2   26.40    8.10
   2 -10   2  167.28   14.80
  -2 -10  -2  190.58   11.20
   2 -10   2  167.38   17.00
  -2 -10  -2  171.98   14.40
  -2 -10  -2  155.58   15.90
   2  10   2  171.98   14.80
  -2  10  -2  167.98   14.80
  -2  10  -2  167.98   11.30
  -3 -10  -2    9.70    5.80
  -3 -10  -2   18.50    5.40
   3 -10   2   10.50    6.30
   3 -10   2   22.30    7.70
  -3 -10  -2   18.00    6.80
   3  10   2   16.60    6.50
  -3  10  -2   23.30    7.20
  -3  10  -2   20.80    5.60
  -4 -10  -2  426.96   22.50
   4 -10   2  439.66   25.50
  -4 -10  -2  407.46   20.20
   4 -10   2  403.06   23.00
  -4 -10  -2  420.26   24.40
  -4  10  -2  421.46   20.20
  -4  10  -2  406.46   23.80
   4  10   2  407.06   24.50
   5 -10   2   -2.70    3.40
  -5 -10  -2    2.80    4.00
   5 -10   2    0.80    5.10
  -5 -10  -2   -2.00    4.30
  -5  10  -2    2.10    5.00
   5  10   2    4.30    4.60
  -5  10  -2    2.00    2.90
   6 -10   2  110.79   15.20
  -6 -10  -2   93.79   13.10
   6 -10   2  115.99   17.60
  -6 -10  -2   96.59   12.70
  -6  10  -2   91.19   12.10
   6  10   2  103.59   15.90
  -7 -10  -2   60.49   10.40
  -7 -10  -2   41.30    9.30
   7 -10   2   51.39   12.50
   7 -10   2   48.20   10.40
  -7  10  -2   45.70    9.10
   7  10   2   55.89   12.00
  -8 -10  -2   36.60    9.40
  -8 -10  -2   59.99   10.40
   8 -10   2   31.30    9.30
   8 -10   2   57.29   16.30
   8  10   2   60.69   13.00
  -8  10  -2   40.70    9.50
   9 -10   2    0.90    4.40
  -9 -10  -2    7.00    5.50
  -9 -10  -2    3.20    3.40
  -9  10  -2    5.10    4.50
  10 -10   2   34.90    9.40
 -10 -10  -2   28.90   10.30
 -10  10  -2   36.70    9.80
 -11 -10  -2   67.69   15.00
  11 -10   2   73.69   13.50
 -11  10  -2   58.99   12.10
 -12 -10  -2    7.00    5.30
 -12  10  -2   -0.80    5.00
 -12 -11   2    6.20    6.30
 -11 -11   2   60.79   14.20
 -10 -11   2   -3.00    4.00
   9 -11  -2   -0.30    3.80
  -9 -11   2    4.60    5.50
  -8 -11   2   15.60    7.70
   8 -11  -2   12.60    5.50
  -8  11   2    7.80    5.00
  -7 -11   2   24.60    9.50
  -7 -11   2   31.80    9.50
   7 -11  -2   20.00    6.90
  -7 -11   2   24.80    6.40
  -7  11   2   18.50    8.60
  -6 -11   2   20.70    9.20
  -6 -11   2   24.60    7.20
   6 -11  -2   27.90    8.40
  -6 -11   2   14.70    7.60
  -6  11   2   25.00    5.10
  -6  11   2   24.80    9.10
  -5 -11   2   99.69   14.00
  -5 -11   2  129.39   13.90
  -5 -11   2  140.59   18.50
   5 -11  -2  105.29   14.60
  -5  11   2   95.59   15.80
  -5  11   2  116.79    8.60
  -4 -11   2   13.70    5.50
  -4 -11   2    1.40    4.40
  -4 -11   2    6.10    5.50
   4 -11  -2   -0.30    4.60
  -4  11   2    5.00    2.30
  -4  11   2    5.00    6.30
   4  11  -2    2.20    2.50
   3 -11  -2   91.49   13.10
  -3 -11   2   99.79   12.80
  -3 -11   2   80.79   11.00
   3 -11  -2  107.89   14.60
  -3 -11   2   96.29   14.80
  -3  11   2  108.99   15.50
  -3  11   2   87.79    6.30
   3  11  -2   65.29   10.80
   2 -11  -2  152.08   16.70
  -2 -11   2  155.38   14.80
  -2 -11   2  179.88   13.20
   2 -11  -2  171.28   15.00
   2 -11  -2  169.98    8.50
  -2 -11   2  159.48   14.00
   2  11  -2  157.28   14.40
  -2  11   2  174.58   15.80
  -1 -11   2  116.39   15.40
   1 -11  -2  108.29   13.90
   1 -11  -2  101.99   13.30
  -1 -11   2   97.89   11.00
  -1 -11   2  129.09   14.60
   1 -11  -2  105.39    6.60
  -1  11   2   56.69   10.00
   0 -11   2   99.79   13.90
   0 -11   2   81.69   12.30
   0 -11  -2   96.49   13.00
   0 -11  -2   98.89    7.10
   0 -11  -2  100.29   13.30
   0 -11   2   93.89   10.50
   0  11  -2   49.90   10.20
   0  11   2   86.79   12.90
   1 -11   2  167.88   14.50
  -1 -11  -2  163.18   10.00
  -1 -11  -2  152.68   14.10
  -1 -11  -2  177.18   14.60
   1 -11   2  167.18   15.20
  -1  11  -2  122.19   14.70
  -1  11  -2  164.18   11.40
  -2 -11  -2    5.60    5.20
  -2 -11  -2    2.30    3.20
   2 -11   2   -0.90    4.80
  -2 -11  -2    6.90    5.40
   2 -11   2    1.90    4.60
  -2  11  -2   -1.60    3.10
  -2  11  -2   -0.40    2.80
   2  11   2   -0.30    4.00
   2  11   2    3.00    3.90
  -3 -11  -2  100.49   13.50
  -3 -11  -2  104.09   11.00
   3 -11   2   95.19   13.60
  -3 -11  -2   81.39   12.40
   3 -11   2   91.49   14.30
  -3  11  -2  121.49   10.00
  -3  11  -2   99.29   13.90
   3  11   2   98.69   15.10
  -4 -11  -2   23.50    6.20
  -4 -11  -2   21.80    6.80
   4 -11   2   19.80    7.60
   4 -11   2   22.10    7.70
  -4  11  -2   21.70    5.90
   4  11   2   20.60    7.20
  -4  11  -2   17.90    8.40
  -5 -11  -2   22.20    6.90
   5 -11   2   17.80    7.80
  -5 -11  -2   14.70    5.90
   5 -11   2   16.80    7.40
  -5  11  -2   12.70    5.10
   5  11   2   18.80    6.70
  -6 -11  -2   86.69   12.10
   6 -11   2   77.69   13.90
   6 -11   2   72.79   12.70
  -6 -11  -2   71.99   11.70
  -6  11  -2   70.79   10.90
   6  11   2   91.19   15.10
   7 -11   2    8.40    6.40
   7 -11   2    1.50    4.80
  -7 -11  -2   -3.20    3.00
  -7 -11  -2    2.90    4.30
   7  11   2    3.60    5.20
  -7  11  -2   -5.10    2.60
  -8 -11  -2    2.80    3.60
  -8 -11  -2    5.40    5.20
   8 -11   2    1.70    4.40
  -8  11  -2    4.30    3.80
   9 -11   2   78.49   13.00
  -9 -11  -2   73.59   11.60
  -9 -11  -2   84.19   14.80
  -9  11  -2   95.59   14.40
  10 -11   2   26.00    8.40
 -10 -11  -2   25.00    7.90
 -10  11  -2   30.90    9.00
 -11 -11  -2    9.20    5.50
  11 -11   2   -2.30    3.70
 -11  11  -2    1.70    3.60
 -12 -11  -2   -1.10    5.20
 -12  11  -2    5.70    4.60
 -12 -12   2   13.50    8.10
 -11 -12   2    3.80    5.80
 -10 -12   2   64.19   13.90
  -9 -12   2   21.30    9.00
   9 -12  -2    1.60    3.80
   8 -12  -2   52.39   10.70
  -8 -12   2   47.20   11.10
   7 -12  -2   -1.20    3.80
  -7 -12   2   -2.10    3.90
  -7 -12   2    1.30    5.90
  -7 -12   2    0.40    3.40
  -7  12   2    4.60    4.70
  -6 -12   2  163.28   18.90
  -6 -12   2  170.98   22.10
  -6 -12   2  162.58   16.70
   6 -12  -2  177.58   19.50
  -6  12   2  144.39   19.60
  -5 -12   2   20.90    7.60
  -5 -12   2   21.00    8.70
  -5 -12   2   22.70    8.20
   5 -12  -2   26.20    8.20
  -5  12   2   14.20    7.40
  -4 -12   2   26.10    8.90
  -4 -12   2   28.90    8.10
   4 -12  -2   10.20    6.80
  -4 -12   2    4.50    5.60
  -4  12   2   13.60    7.70
  -3 -12   2    0.80    4.80
  -3 -12   2    4.30    4.90
   3 -12  -2   -0.50    4.50
  -3 -12   2    4.00    5.30
  -3  12   2    1.90    5.90
  -2 -12   2   26.40    8.00
  -2 -12   2   32.50    7.70
  -2 -12   2   32.00    9.00
   2 -12  -2   35.40    9.50
   2  12  -2   36.70    7.90
  -2  12   2   30.30    9.10
  -1 -12   2   42.30   10.20
  -1 -12   2   46.40    8.10
  -1 -12   2   22.90    7.70
   1 -12  -2   44.70    9.90
   1 -12  -2   46.90    5.70
   1 -12  -2   34.40    8.90
  -1  12   2   37.80   11.10
   0 -12   2   54.49   11.50
   0 -12  -2   62.59   11.60
   0 -12  -2   64.29    7.00
   0 -12  -2   74.79   12.00
   0 -12   2   77.49   10.20
   0 -12   2   72.19   12.00
   0  12   2   28.20    8.20
   1 -12   2   58.59   11.30
  -1 -12  -2   77.59    8.30
   1 -12   2   66.69   11.70
  -1 -12  -2   72.29   11.90
  -1 -12  -2   69.49   13.10
  -1  12  -2   52.99   11.70
  -1  12  -2   80.29   10.00
   2 -12   2   73.89   13.10
  -2 -12  -2   72.89    9.00
  -2 -12  -2   62.99   11.50
   2 -12   2   55.29   11.50
  -2  12  -2   75.09   13.60
   2  12   2   63.89   11.50
  -2  12  -2   86.69   10.50
  -3 -12  -2   20.40    7.80
  -3 -12  -2   12.60    5.00
   3 -12   2   14.70    7.00
   3 -12   2   15.00    7.20
  -3  12  -2   14.80    4.90
   3  12   2   11.40    5.60
   4 -12   2    6.40    6.60
  -4 -12  -2   17.20    7.10
   4 -12   2   11.50    7.20
  -4 -12  -2   22.40    6.20
  -4  12  -2   21.60    5.80
   4  12   2   16.20    6.40
  -5 -12  -2    2.80    3.80
  -5 -12  -2    2.60    4.80
   5 -12   2   -0.50    4.20
   5 -12   2   -0.20    5.00
   5  12   2   -1.80    2.90
  -5  12  -2    6.60    4.30
  -6 -12  -2    7.90    4.90
   6 -12   2    6.30    6.30
  -6 -12  -2    5.90    5.00
   6 -12   2    4.80    5.40
  -6  12  -2   -1.60    2.70
   6  12   2    3.50    5.10
   7 -12   2   -2.20    4.80
  -7 -12  -2   -5.80    2.80
  -7 -12  -2   -2.60    2.70
  -7  12  -2   -1.50    2.80
   7  12   2   -1.80    3.00
  -8 -12  -2   -4.60    3.30
  -8 -12  -2    2.00    3.80
   8 -12   2    9.30    6.00
  -8  12  -2    4.60    3.50
  -9 -12  -2   -3.50    3.20
   9 -12   2    0.50    4.50
  -9 -12  -2   -2.80    2.80
  -9  12  -2   -1.20    3.10
  10 -12   2   51.89   11.60
 -10 -12  -2   35.30   10.20
 -10  12  -2   43.40   10.60
  11 -12   2   10.00    6.70
 -11 -12  -2   10.20    5.50
 -11  12  -2   29.50    9.50
 -11 -13   2   58.39   13.70
 -10 -13   2    2.50    5.80
  -9 -13   2   73.59   14.50
   9 -13  -2   86.59   14.10
  -8 -13   2    0.20    6.00
   8 -13  -2    9.40    5.20
  -7 -13   2   71.09   13.50
   7 -13  -2   90.79   14.60
  -7 -13   2  113.79   14.20
  -7  13   2   40.90   13.50
   6 -13  -2    7.50    5.70
  -6 -13   2   17.70    8.30
  -6 -13   2   10.10    6.30
  -6 -13   2    7.20    5.40
  -6  13   2   20.60    8.30
  -5 -13   2  130.09   15.60
   5 -13  -2   88.49   14.20
  -5 -13   2  132.59   18.90
  -5 -13   2  143.89   17.30
  -5  13   2   93.19   17.00
   4 -13  -2   16.00    7.10
  -4 -13   2   13.20    6.50
  -4 -13   2   25.20    9.00
  -4 -13   2    7.70    6.00
  -4  13   2    8.70    7.20
  -3 -13   2   45.60   10.00
   3 -13  -2   26.10    8.70
  -3 -13   2   21.10    7.50
  -3 -13   2   24.50    9.30
  -3  13   2   39.80   10.70
  -2 -13   2   35.50    9.50
  -2 -13   2   20.50    6.50
   2 -13  -2   11.30    7.20
  -2 -13   2   27.70    9.10
  -2  13   2   25.30    7.90
   1 -13  -2    9.20    6.30
  -1 -13   2   -3.90    4.90
  -1 -13   2   -0.70    3.30
  -1 -13   2   -5.70    4.70
  -1  13   2    0.40    4.80
   0 -13   2    9.40    4.50
   0 -13   2    6.80    6.30
   0 -13  -2    6.90    5.90
   0 -13   2   -0.80    5.20
   0  13   2    0.30    4.80
   1 -13   2   -1.20    4.60
   1 -13   2    3.50    5.90
  -1 -13  -2   -8.20    3.90
   1 -13   2   -1.00    3.10
   1  13   2    0.00    4.20
  -2 -13  -2   11.30    4.60
   2 -13   2    8.50    6.10
  -2 -13  -2   16.70    7.50
   2 -13   2   13.30    7.80
  -2  13  -2   19.50    5.80
   2  13   2    9.60    5.60
  -3 -13  -2    1.30    3.00
   3 -13   2   -4.00    4.50
   3 -13   2   -7.10    4.30
  -3 -13  -2   -1.90    4.40
   3  13   2   -7.60    2.40
  -3  13  -2    1.60    3.20
   4 -13   2   60.09   13.20
  -4 -13  -2   67.09   12.10
  -4 -13  -2   58.59    9.40
   4 -13   2   58.99   11.80
  -4  13  -2   79.39   10.30
   4  13   2   41.70    9.80
   5 -13   2   -3.50    5.30
  -5 -13  -2   -3.10    3.50
  -5 -13  -2   -2.30    3.30
   5 -13   2    1.90    4.80
  -5  13  -2    2.90    2.80
   5  13   2    7.40    4.80
  -6 -13  -2   17.50    7.20
   6 -13   2   21.20    8.90
  -6 -13  -2   22.60    7.00
   6  13   2   12.60    6.10
  -6  13  -2   13.90    5.20
  -7 -13  -2   10.70    5.30
  -7 -13  -2    5.10    4.50
   7 -13   2   16.10    7.60
  -7  13  -2    7.90    4.60
  -8 -13  -2   37.80    8.60
  -8 -13  -2   44.80   10.10
   8 -13   2   22.20    8.60
  -8  13  -2   20.20    6.70
  -9 -13  -2   50.69   11.60
   9 -13   2   38.70   10.30
  -9 -13  -2   34.10    8.50
  -9  13  -2   43.50   11.70
  10 -13   2   -1.00    3.80
 -10 -13  -2    8.10    5.40
  11 -13   2   -5.90    3.90
 -11 -13  -2    1.60    4.10
 -11 -14   2   -1.00    5.30
 -10 -14   2   49.50   12.50
   9 -14  -2    7.20    6.60
  -9 -14   2   16.50    7.00
  -8 -14   2   51.09   11.70
   8 -14  -2   40.50   10.20
  -7 -14   2    7.40    5.70
   7 -14  -2   -6.30    3.90
  -7 -14   2   -5.30    3.20
   6 -14  -2   51.09   12.00
  -6 -14   2   43.50    9.40
  -6 -14   2   49.20   10.90
  -5 -14   2   52.89   11.60
  -5 -14   2   55.09   16.20
  -5 -14   2   55.89   10.70
   5 -14  -2   39.70   10.80
  -5  14   2   52.19   12.00
  -4 -14   2  206.48   20.90
  -4 -14   2  212.28   16.70
  -4 -14   2  166.28   22.30
   4 -14  -2  212.38   18.30
  -4  14   2  220.68   19.70
  -3 -14   2   19.00    6.60
   3 -14  -2   15.20    6.90
  -3 -14   2   28.00    8.30
  -3 -14   2   18.40    8.10
  -3  14   2   20.60    8.20
   2 -14  -2   68.09   12.60
  -2 -14   2   76.59   14.90
  -2 -14   2   84.39   14.10
  -2  14   2  116.99   18.10
  -1 -14   2   17.80    6.60
  -1 -14   2   18.80    8.20
   1 -14  -2   35.50    9.90
  -1 -14   2   20.80    8.30
  -1  14   2    4.10    5.60
   0 -14   2   94.29   14.80
   0 -14  -2   66.79   12.80
   0 -14   2   86.39   14.90
   0 -14   2   81.39   11.00
   1 -14   2    5.30    6.30
  -1 -14  -2   15.10    7.80
   1 -14   2   11.10    6.30
   1 -14   2    8.20    4.00
   1  14   2    3.20    4.90
   2 -14   2   -3.80    4.10
  -2 -14  -2   -0.70    4.90
   2 -14   2   11.60    6.70
  -2  14  -2   -1.30    2.70
   2  14   2   -0.90    3.40
  -3 -14  -2   36.00    9.80
   3 -14   2   37.20   10.60
   3 -14   2   15.90    7.10
  -3  14  -2   28.60    7.40
   3  14   2   23.20    8.10
  -4 -14  -2   22.10    6.90
   4 -14   2   27.60    9.60
   4 -14   2   17.10    8.30
  -4 -14  -2   22.70    8.10
   4  14   2   17.60    7.20
  -4  14  -2   21.20    5.90
  -5 -14  -2   20.70    5.60
  -5 -14  -2   21.00    7.80
   5 -14   2    7.00    6.00
   5  14   2   16.60    7.00
  -5  14  -2   12.60    4.80
  -6 -14  -2   12.40    6.00
   6 -14   2   25.10    9.50
  -6 -14  -2   16.00    5.80
  -6  14  -2   11.90    5.40
  -7 -14  -2   22.20    6.90
  -7 -14  -2    9.40    4.10
   7 -14   2   12.10    7.10
  -8 -14  -2   -1.30    3.80
   8 -14   2    7.40    5.80
  -8 -14  -2    4.30    4.90
   9 -14   2   -1.40    4.90
  -9 -14  -2    2.50    3.70
  -9 -14  -2    0.50    3.20
  10 -14   2   15.90    7.80
 -10 -14  -2   10.70    6.70
 -10 -15   2    2.30    5.80
  -9 -15   2   14.60    7.40
   9 -15  -2   18.20    7.70
  -8 -15   2    3.60    4.30
   8 -15  -2   -4.30    4.00
  -7 -15   2    5.30    5.40
  -7 -15   2    8.20    5.30
   7 -15  -2   15.10    7.60
   6 -15  -2    1.60    5.60
  -6 -15   2   11.20    6.40
  -6 -15   2    6.60    4.50
  -5 -15   2   48.60   11.40
   5 -15  -2   57.09   12.70
  -5 -15   2   61.69   12.20
  -4 -15   2   31.90    8.10
  -4 -15   2   27.10    8.70
   4 -15  -2   14.00    7.40
  -4  15   2   28.70    9.00
  -3 -15   2   47.20   10.50
   3 -15  -2   31.50   10.10
  -3 -15   2   24.10   10.40
  -3 -15   2   53.79    9.70
  -3  15   2   45.60    9.50
  -2 -15   2    1.10    4.20
  -2 -15   2    7.90    6.40
  -2 -15   2   10.10    7.00
   2 -15  -2   10.90    7.30
  -2  15   2    2.20    5.10
  -1 -15   2   66.99   14.80
  -1 -15   2   74.89   11.20
   1 -15  -2   79.69   14.20
  -1 -15   2   76.99   13.70
   0 -15   2   14.60    5.70
   0 -15   2   25.20    9.40
   0 -15  -2   22.00    8.50
   0 -15   2   13.60    8.30
   0  15   2   -0.20    3.90
   1 -15   2   70.99   10.30
  -1 -15  -2   88.99   14.40
   1 -15   2   67.69   13.20
   1 -15   2   95.79   16.60
  -2 -15  -2   20.70    8.10
   2 -15   2   17.00    7.40
   2  15   2   48.30   12.00
  -3 -15  -2   25.30    8.00
   3 -15   2   22.00    8.50
  -3  15  -2   19.80    6.40
   3  15   2   27.40    8.50
  -4 -15  -2   -4.70    4.20
   4 -15   2   -3.70    4.70
   4  15   2    2.90    4.50
  -5 -15  -2  183.38   20.80
   5 -15   2   92.89   15.90
   6 -15   2   24.60    8.90
  -6 -15  -2    3.80    5.30
   7 -15   2   -1.60    4.40
  -7 -15  -2   13.00    6.60
  -8 -15  -2   27.70    8.00
   8 -15   2   14.00    7.60
   9 -15   2   26.00    9.00
  10 -15   2    7.20    5.20
   9 -16  -2   -5.00    4.20
  -9 -16   2   -4.20    5.20
  -8 -16   2   14.40    6.40
   8 -16  -2   -5.80    2.80
   7 -16  -2    9.20    6.50
  -7 -16   2    3.10    5.60
  -7 -16   2   -0.90    3.90
  -6 -16   2    8.80    6.20
   6 -16  -2   -6.10    4.00
  -6 -16   2   -3.00    3.50
   5 -16  -2   36.20   10.90
  -5 -16   2   48.10   10.50
  -5 -16   2   69.39   12.40
  -4 -16   2   13.50    7.70
  -4 -16   2   17.30    6.10
   4 -16  -2   19.90    7.80
   3 -16  -2    2.20    5.70
  -3 -16   2    6.20    3.60
  -3 -16   2    7.80    6.20
   2 -16  -2   -7.30    3.70
  -2 -16   2   -1.00    3.20
  -2 -16   2   -0.40    4.90
  -2  16   2    5.10    5.00
  -1 -16   2    8.80    4.40
   1 -16  -2    7.70    6.30
   0 -16   2   59.99   13.10
   0 -16  -2   52.39   12.30
   1 -16   2   21.40    9.10
  -1 -16  -2   28.00    9.80
  -2 -16  -2   87.39   15.00
   2 -16   2  110.99   17.90
   2  16   2  102.89   26.10
   3 -16   2   -3.80    5.40
  -3 -16  -2    4.80    5.70
  -4 -16  -2  143.19   19.30
   4 -16   2  124.89   18.90
   5 -16   2   11.10    6.70
  -5 -16  -2   -3.40    3.60
  -6 -16  -2   66.29   12.80
   6 -16   2   52.29   13.10
  -7 -16  -2   10.40    5.20
   7 -16   2   21.90    8.40
  -8 -16  -2   32.70    9.10
   8 -16   2   23.40    9.00
   9 -16   2    4.60    5.50
   9 -17  -2   -7.10    3.30
   8 -17  -2    4.60    4.90
  -8 -17   2    9.40    6.20
  -7 -17   2    7.90    5.20
  -7 -17   2    8.90    5.80
   7 -17  -2    7.40    5.80
   6 -17  -2   12.00    6.80
  -6 -17   2   -1.80    3.30
  -6 -17   2   -6.80    3.10
  -5 -17   2   11.50    6.50
  -5 -17   2   -2.60    4.00
   5 -17  -2   -0.20    4.40
   4 -17  -2   21.90    8.60
  -4 -17   2    6.30    6.30
  -3 -17   2    8.40    6.90
   3 -17  -2    1.60    5.50
   2 -17  -2    3.20    6.50
  -2 -17   2   -1.30    4.90
   1 -17  -2   87.99   16.70
  -1 -17   2   87.39   15.50
   0 -17   2   -2.30    4.40
   0 -17  -2    3.20    5.70
   1 -17   2   59.69   13.60
  -1 -17  -2   87.99   15.70
   2 -17   2    8.40    6.60
  -2 -17  -2   15.40    7.50
  -3 -17  -2   61.79   12.60
   3 -17   2   28.50   10.70
   4 -17   2   13.30    7.70
  -4 -17  -2   14.70    7.40
   5 -17   2   60.69   14.00
  -5 -17  -2   60.49   12.30
   6 -17   2    0.90    5.50
  -6 -17  -2   -0.70    3.90
   7 -17   2   17.70    8.20
  -7 -17  -2   18.20    7.00
  -8 -17  -2   16.60    6.10
   8 -17   2   10.90    7.40
   8 -18  -2   -1.30    4.60
   7 -18  -2   18.00    7.30
   6 -18  -2   -5.80    3.30
  -6 -18   2    1.90    3.90
   5 -18  -2   -2.10    4.50
  -5 -18   2    4.60    5.00
  -4 -18   2    5.40    5.90
   4 -18  -2   16.80    7.30
   3 -18  -2    9.50    7.20
  -3 -18   2   23.90    8.80
  -2 -18   2   26.70    9.40
   2 -18  -2   12.90    8.20
   1 -18  -2    9.60    7.40
  -1 -18   2   10.90    7.00
   0 -18  -2   16.80    8.00
   0 -18   2   21.80    8.80
   1 -18   2   15.80    8.00
  -1 -18  -2   16.70    7.80
  -2 -18  -2   32.40   10.30
   2 -18   2   25.40    9.10
  -3 -18  -2   19.30    7.30
   3 -18   2   25.00   10.00
   4 -18   2   28.70   11.10
  -4 -18  -2   30.60   10.20
  -5 -18  -2    8.70    5.80
   5 -18   2    6.00    6.40
   6 -18   2   17.00    9.60
  -6 -18  -2   13.10    6.40
  -7 -18  -2    3.20    4.30
  -6 -19   2   13.10    6.50
   6 -19  -2   24.70    8.20
  -5 -19   2   12.60    6.10
   5 -19  -2    2.10    4.50
  -4 -19   2    3.90    5.60
   4 -19  -2   -8.50    3.60
  -3 -19   2    5.60    5.30
   3 -19  -2    1.00    5.90
  -2 -19   2   10.80    6.50
   2 -19  -2   13.80    8.60
  -1 -19   2    1.00    5.80
   1 -19  -2   15.90    7.70
   0 -19   2   -6.50    4.40
   0 -19  -2    7.60    5.90
   1 -19   2   14.70    7.60
  -1 -19  -2    3.50    4.90
   2 -19   2   -5.00    4.80
  -2 -19  -2   -8.10    3.30
  -3 -19  -2    6.90    5.50
   3 -19   2    5.50    5.70
   4 -19   2   19.00    9.20
  -4 -19  -2   21.70    8.10
  -5 -19  -2   19.60    7.20
   5 -19   2   18.70    8.80
  -6 -19  -2   11.00    6.40
   6 -19   2   11.70    7.40
  -5 -20   2    0.30    4.50
   5 -20  -2   -6.50    4.30
   4 -20  -2   14.60    8.20
  -4 -20   2   20.00    8.70
  -3 -20   2    3.10    4.90
   3 -20  -2   -7.50    5.20
  -2 -20   2   31.20    9.30
   2 -20  -2    6.00    6.90
  -1 -20   2   13.80    7.40
   1 -20  -2   30.20   10.40
   0 -20  -2   14.70    7.20
   0 -20   2    5.40    6.10
  -1 -20  -2    4.40    5.20
   1 -20   2   -1.20    4.80
  -2 -20  -2    0.80    4.70
   2 -20   2    9.20    6.80
  -3 -20  -2   12.40    7.30
  -4 -20  -2    9.10    5.50
   4 -20   2    2.30    6.00
   5 -20   2    5.80    8.00
  -5 -20  -2    1.20    4.70
  -3 -21   2   17.10    7.30
   3 -21  -2    1.10    7.40
   2 -21  -2    4.30    6.10
  -2 -21   2   14.00    7.50
  -1 -21   2    2.30    5.60
   0 -21  -2    6.30    5.40
   0 -21   2   -0.40    4.80
  -1 -21  -2   11.00    7.70
   1 -21   2   14.20    7.80
   2 -21   2    9.90    7.20
  -2 -21  -2   -2.30    4.40
 -14   0   3   -3.90    3.90
 -13   0   3    8.00    6.10
 -12   0   3   -3.70    3.80
 -11   0   3   21.00    9.30
 -11   0   3   30.30    9.90
 -10   0   3   -5.30    5.00
 -10   0   3    7.60    6.30
  -9   0   3   12.00    6.70
  -9   0   3   11.60    7.00
   8   0  -3   -3.90    2.50
  -8   0   3    1.90    5.80
  -8   0   3    4.20    5.60
   8   0  -3    0.10    1.90
  -7   0   3   10.00    5.30
  -7   0   3    4.40    4.90
   7   0  -3    8.50    2.00
   7   0  -3    9.80    4.10
   6   0  -3   -0.10    2.00
   6   0  -3    0.50    1.10
  -6   0   3    7.70    4.30
  -6   0   3   -0.50    3.20
  -5   0   3  448.06   19.90
  -5   0   3  479.65   20.90
   5   0  -3  463.55   12.10
   5   0  -3  462.75   12.20
   5   0  -3  449.36   19.30
  -4   0   3   -0.10    2.50
  -4   0   3    0.20    3.20
  -4   0   3    0.40    1.80
   4   0  -3    1.00    2.10
  -3   0   3   80.29    6.80
  -3   0   3   81.59    6.00
  -3   0   3   69.29    7.30
   3   0  -3   67.39    5.40
  -2   0   3   -1.80    1.90
   2   0  -3   -0.80    1.00
  -2   0   3   -2.40    1.40
  -2   0   3   -4.00    1.90
  -2   0   3    0.70    1.10
   1   0  -3  103.69    4.90
   1   0  -3  108.99    5.90
   0   0  -3    1.80    1.80
   0   0  -3    0.50    1.70
  -1   0  -3 1229.88   34.00
   1   0   3 1253.07   31.80
   1   0   3 1219.98   31.70
  -1   0  -3 1179.58   33.70
  -2   0  -3    0.40    2.30
  -2   0  -3    0.80    2.20
   2   0   3    1.20    2.00
   2   0   3    1.10    2.30
  -2   0  -3   -2.10    2.20
   3   0   3 1889.11   52.19
  -3   0  -3 1914.71   52.79
  -3   0  -3 1887.81   51.39
  -3   0  -3 1694.93   51.29
   3   0   3 1936.41   52.49
  -4   0  -3   -2.30    3.10
  -4   0  -3   -0.40    2.90
   4   0   3    1.90    2.90
  -4   0  -3   -3.90    2.00
  -5   0  -3 1046.40   36.60
  -5   0  -3  992.00   36.60
   5   0   3 1053.19   37.10
  -5   0  -3 1107.99   34.40
  -6   0  -3   -0.20    3.20
   6   0   3   -3.50    2.80
  -6   0  -3   -6.40    3.40
  -6   0  -3    2.90    2.70
  -7   0  -3  179.18   14.70
   7   0   3  206.68   13.30
   7   0   3  189.88   15.70
   8   0   3   -2.50    3.40
   8   0   3    3.80    3.60
  -8   0  -3    0.70    3.90
   9   0   3  244.88   16.00
   9   0   3  262.67   20.90
  -9   0  -3  244.68   19.20
  10   0   3   -2.30    3.20
  10   0   3    3.10    3.90
  11   0   3   99.59   13.00
 -11   0  -3  117.99   17.70
 -12   0  -3   -0.30    4.60
 -13   0  -3   39.20   10.10
 -14   0  -3   -2.10    4.60
 -14  -1   3    8.90    6.40
 -14   1   3   -2.40    3.60
 -13  -1   3   -7.90    3.10
 -13   1   3    2.90    4.20
 -12  -1   3   15.80    8.10
 -12   1   3   12.00    6.20
 -11  -1   3    3.00    5.60
 -11  -1   3   -3.00    5.10
 -11   1   3   -2.90    5.20
 -11   1   3   -2.50    4.40
 -10  -1   3    2.10    5.20
 -10  -1   3   -4.30    3.90
 -10   1   3    0.90    5.40
 -10   1   3   -0.10    5.00
  -9  -1   3   58.19   11.10
  -9  -1   3   46.70   11.40
  -9   1   3   81.69   14.60
  -9   1   3   71.09   11.90
  -8  -1   3   22.80    7.90
  -8  -1   3   15.80    7.40
   8  -1  -3   12.90    2.90
   8   1  -3   16.90    9.30
  -8   1   3   15.00    7.10
  -8   1   3    6.00    6.30
  -7  -1   3    2.20    4.60
  -7  -1   3    8.40    5.20
   7  -1  -3    4.00    1.90
   7  -1  -3    6.10    3.50
   7   1  -3    4.70    3.50
  -7   1   3    9.00    5.30
   7   1  -3    7.20    1.70
  -7   1   3   -0.10    4.30
   6  -1  -3   92.69    8.70
  -6  -1   3  106.79   12.10
  -6  -1   3   70.49   10.20
   6  -1  -3   74.59    4.50
   6   1  -3   79.09    3.40
  -6   1   3   83.19   10.10
   6   1  -3   89.89    8.60
  -6   1   3   96.59   12.00
   5  -1  -3  140.79    9.80
   5  -1  -3  126.39    5.60
  -5  -1   3  137.99   11.00
  -5   1   3  128.19   10.40
  -5   1   3  130.99    9.80
   5   1  -3  133.89    9.60
  -4  -1   3   92.89    9.90
  -4  -1   3   77.19    7.80
   4  -1  -3   90.69    4.20
   4  -1  -3   81.29    6.80
  -4  -1   3   91.29    7.40
  -4   1   3   89.09    7.40
  -4   1   3   89.99    7.90
   4   1  -3   80.09    6.80
  -3  -1   3  238.88   12.00
  -3  -1   3  232.58   11.50
   3  -1  -3  226.18   10.30
   3  -1  -3  233.38    7.70
  -3  -1   3  227.48   10.70
  -3   1   3  236.08   11.20
   3   1  -3  222.78   10.20
  -3   1   3  234.58   10.80
  -3   1   3  234.88   11.40
  -2  -1   3  408.16   11.70
   2  -1  -3  401.76   12.00
  -2  -1   3  406.66   11.20
  -2  -1   3  389.36   13.10
  -2  -1   3  390.66   13.50
  -2  -1   3  383.16   14.80
  -2   1   3  373.56   13.20
  -2   1   3  387.86   13.20
  -2   1   3  396.56   13.80
  -1  -1   3  414.96   11.50
   1  -1  -3  414.46   13.10
  -1  -1   3  404.46   12.60
  -1  -1   3  414.76   11.40
  -1   1   3  411.46   11.20
   1   1  -3  399.56   14.40
   0  -1  -3 5493.25  131.09
   0  -1  -3 5450.35  132.09
   0   1  -3 5431.36  132.69
   0   1  -3 5300.47  131.59
  -1  -1  -3  131.79    6.80
  -1  -1  -3  115.79    7.00
   1  -1   3  131.99    6.20
   1  -1   3  128.59    5.90
   1   1   3  134.09    5.90
  -1   1  -3  129.59    7.20
   1   1   3  131.39    6.00
  -1   1  -3  132.09    7.40
   2  -1   3    0.50    2.60
  -2  -1  -3    0.80    2.40
   2  -1   3    2.40    2.30
  -2  -1  -3    2.50    2.60
  -2  -1  -3    1.60    2.40
  -2   1  -3    1.90    2.70
   2   1   3    1.40    2.10
   2   1   3    2.40    2.70
  -2   1  -3    0.30    2.00
  -2   1  -3   -0.20    2.20
  -3  -1  -3  607.84   22.60
   3  -1   3  642.44   22.70
   3  -1   3  663.93   23.20
  -3  -1  -3  667.83   22.50
  -3  -1  -3  636.24   21.90
  -3   1  -3  643.24   22.10
   3   1   3  610.64   22.70
  -3   1  -3  620.14   23.00
   3   1   3  675.73   23.40
  -4  -1  -3 2050.49   57.29
  -4  -1  -3 1983.70   57.19
  -4  -1  -3 2005.30   55.39
   4  -1   3 1986.60   57.59
  -4   1  -3 1805.12   56.99
   4   1   3 1953.40   57.79
  -4   1  -3 2115.69   58.19
  -5  -1  -3   24.30    5.80
  -5  -1  -3   25.10    5.30
  -5  -1  -3   21.20    5.60
   5  -1   3   22.00    5.30
   5  -1   3   15.80    5.00
  -5   1  -3   30.60    6.70
  -5   1  -3   19.70    5.80
   5   1   3   22.80    5.90
  -6  -1  -3  207.38   14.60
  -6  -1  -3  222.78   14.80
  -6  -1  -3  205.08   12.40
   6  -1   3  199.68   12.70
   6  -1   3  181.68   14.40
   6   1   3  203.68   15.00
  -6   1  -3  214.58   14.90
  -7  -1  -3    4.80    4.60
  -7  -1  -3   -1.20    3.00
   7  -1   3   -0.80    3.20
  -7  -1  -3    1.80    3.80
   7  -1   3   -0.20    3.20
  -7   1  -3    1.30    4.10
  -7   1  -3   -0.40    4.20
   7   1   3    6.10    4.80
   8  -1   3  168.48   15.70
  -8  -1  -3  192.88   15.90
   8  -1   3  167.78   12.90
  -8   1  -3  174.78   15.50
   8   1   3  175.08   16.20
   9  -1   3   12.30    5.30
  -9  -1  -3    6.60    5.90
   9  -1   3   15.90    8.00
   9   1   3   13.60    5.50
   9   1   3    9.00    6.70
  -9   1  -3   15.30    6.70
  10  -1   3  312.97   18.50
  10  -1   3  274.67   22.60
 -10  -1  -3  273.97   21.30
 -10   1  -3  272.27   21.30
  10   1   3  245.08   16.50
  10   1   3  271.07   22.30
  11  -1   3   -3.30    2.90
 -11  -1  -3   11.30    6.80
 -11   1  -3    5.00    5.30
  11   1   3    9.50    5.90
 -12  -1  -3    7.20    4.30
 -12   1  -3    2.80    4.80
 -13  -1  -3    3.00    3.50
 -13   1  -3   -4.30    3.20
 -14  -1  -3   17.30    8.20
 -14   1  -3   28.20   10.70
 -14  -2   3    2.30    5.10
 -14   2   3    4.50    5.80
 -13  -2   3   -5.70    3.50
 -13   2   3   -4.80    4.70
 -12  -2   3    3.00    4.70
 -12   2   3    3.40    4.60
 -11  -2   3  141.09   19.30
 -11  -2   3  116.19   17.60
 -11   2   3  135.89   17.90
 -10  -2   3  133.69   17.30
 -10  -2   3  136.59   18.30
 -10   2   3  112.29   15.60
  -9  -2   3   -0.60    4.70
  -9  -2   3    5.20    5.90
  -9   2   3    9.30    7.10
  -9   2   3    5.70    5.60
  -8  -2   3   78.79   12.50
  -8  -2   3   99.09   14.70
   8  -2  -3   67.99    5.90
  -8   2   3   82.09   11.70
  -7  -2   3  162.58   13.80
  -7  -2   3  150.58   13.70
   7  -2  -3  154.98   12.40
   7  -2  -3  165.08    8.20
   7   2  -3  136.29   12.00
  -7   2   3  143.99   14.00
  -7   2   3  157.98   12.80
   7   2  -3  161.18    6.20
  -6  -2   3    4.00    4.40
   6  -2  -3    0.50    2.30
   6  -2  -3    5.40    2.20
  -6  -2   3    2.20    4.50
  -6   2   3    4.00    4.80
  -6   2   3    3.20    4.00
   6   2  -3    7.70    1.40
   6   2  -3    2.60    2.70
   5  -2  -3  188.08    8.20
  -5  -2   3  175.38   12.60
  -5  -2   3  183.68    5.70
   5  -2  -3  208.18   12.20
  -5  -2   3  181.28   12.80
  -5   2   3  160.78   10.80
  -5   2   3  200.98   13.20
   5   2  -3  190.48   11.80
  -4  -2   3   49.70    6.90
  -4  -2   3   43.00    2.20
   4  -2  -3   49.40    4.00
   4  -2  -3   46.80    6.50
  -4  -2   3   34.60    6.50
  -4  -2   3   52.39    7.70
  -4   2   3   44.80    7.00
  -4   2   3   66.59    8.10
  -4   2   3   48.40    6.30
   4   2  -3   50.19    6.50
   4   2  -3   42.30    2.20
  -3  -2   3  131.29    9.10
  -3  -2   3  130.09    8.20
   3  -2  -3  120.59    6.20
  -3  -2   3  120.69    8.60
   3  -2  -3  120.79    7.80
  -3  -2   3  124.19    4.90
  -3   2   3  119.19    7.80
  -3   2   3  132.79    7.80
  -3   2   3  112.19    8.20
   3   2  -3  124.19    7.60
  -2  -2   3   56.29    3.70
  -2  -2   3   59.39    5.40
  -2  -2   3   68.89    6.20
   2  -2  -3   57.49    4.30
  -2  -2   3   54.19    4.70
  -2   2   3   60.29    5.50
  -2   2   3   59.09    4.90
   2   2  -3   60.29    4.60
  -2   2   3   49.20    4.20
  -1  -2   3  353.56   12.30
   1  -2  -3  376.46   13.20
  -1  -2   3  380.46   12.60
  -1  -2   3  381.26   12.40
  -1   2   3  383.46   12.10
   1   2  -3  358.86   14.10
  -1   2   3  390.76   12.40
  -1   2   3  381.16   11.50
   0  -2  -3 1762.82   43.40
   0  -2  -3 1709.53   45.80
   0  -2   3 1719.93   43.70
   0  -2   3 1715.13   44.10
   0  -2   3 1709.93   45.30
   0   2   3 1716.13   43.40
   0   2   3 1688.93   43.40
   0   2  -3 1709.53   46.20
   1  -2   3  104.99    6.80
  -1  -2  -3   95.29    5.80
   1  -2   3  105.69    6.00
   1  -2   3  104.99    6.30
  -1  -2  -3   82.39    6.30
   1   2   3   97.09    6.00
  -1   2  -3   95.39    6.70
  -2  -2  -3   94.69    6.80
  -2  -2  -3   93.39    6.40
   2  -2   3   84.39    6.60
   2  -2   3   80.09    6.70
  -2  -2  -3   82.89    6.50
   2  -2   3   81.79    6.60
   2   2   3   81.49    6.80
   2   2   3   83.49    6.50
  -2   2  -3   88.19    6.90
  -2   2  -3   84.09    6.30
   3  -2   3  594.84   21.10
  -3  -2  -3  588.14   21.40
  -3  -2  -3  567.64   20.80
  -3  -2  -3  584.94   21.10
   3  -2   3  570.24   21.50
   3  -2   3  585.14   22.00
   3   2   3  592.54   21.90
  -3   2  -3  583.94   21.80
   3   2   3  565.54   21.70
   4  -2   3   15.70    4.50
  -4  -2  -3   26.70    6.10
  -4  -2  -3   17.70    4.90
  -4  -2  -3   15.10    4.30
   4  -2   3   18.70    4.70
  -4   2  -3   21.70    5.30
  -4   2  -3   10.00    4.10
   4   2   3   14.70    4.50
   5  -2   3   61.09    8.20
  -5  -2  -3   65.99    9.10
  -5  -2  -3   64.09    8.00
   5  -2   3   62.89    9.10
  -5  -2  -3   54.29    8.70
   5   2   3   64.39    9.40
  -5   2  -3   58.89    8.70
  -6  -2  -3  207.28   12.70
  -6  -2  -3  223.68   15.30
   6  -2   3  220.18   13.40
   6  -2   3  217.98   15.50
  -6  -2  -3  221.28   14.90
   6   2   3  200.38   15.10
  -6   2  -3  210.98   14.70
  -7  -2  -3   -0.80    2.90
  -7  -2  -3   -0.40    3.40
   7  -2   3   -2.40    2.80
  -7  -2  -3   -1.30    4.30
   7  -2   3    7.10    4.70
  -7   2  -3    0.40    4.20
   7   2   3    2.20    3.90
  -7   2  -3   -0.40    4.70
  -8  -2  -3   41.50    9.60
   8  -2   3   42.40   10.40
   8  -2   3   29.60    7.10
  -8  -2  -3   29.30    6.50
   8   2   3   44.50   10.80
  -8   2  -3   29.80    8.40
  -9  -2  -3  189.28   13.80
   9  -2   3  205.78   18.50
   9  -2   3  188.68   14.10
  -9  -2  -3  184.48   20.20
  -9   2  -3  193.38   17.20
   9   2   3  181.18   17.80
 -10  -2  -3    6.40    5.20
  10  -2   3   11.70    5.10
  10  -2   3    2.80    4.50
  10   2   3    5.90    5.10
  10   2   3    6.20    3.80
 -10   2  -3    6.90    5.80
 -11  -2  -3    2.60    5.70
  11  -2   3    2.70    2.90
 -11   2  -3    5.40    5.80
 -12  -2  -3   81.99   16.10
 -12   2  -3   48.30   12.10
 -13  -2  -3    6.00    6.00
 -13   2  -3    5.90    4.80
 -14   2  -3    2.20    4.70
 -14  -3   3   10.20    5.60
 -14   3   3    5.10    5.30
 -13  -3   3   -5.30    5.90
 -13   3   3    7.70    6.70
 -12  -3   3   33.30   10.10
 -12   3   3   33.40    9.60
 -11  -3   3   19.10    8.70
 -11  -3   3   33.00   10.10
 -11   3   3   14.90    8.10
 -11   3   3    3.70    7.50
 -10  -3   3   68.49   13.40
 -10  -3   3   57.99   11.90
 -10   3   3   62.99   11.70
  -9  -3   3    1.20    5.80
  -9  -3   3    9.10    6.70
  -9   3   3    0.80    4.40
  -9   3   3   -2.50    5.40
   8  -3  -3  114.99    8.20
  -8  -3   3  118.69   16.00
  -8  -3   3  121.89   15.30
  -8   3   3  136.79   14.70
  -8   3   3  124.69   16.90
   7  -3  -3    0.00    2.50
  -7  -3   3    2.70    1.40
  -7  -3   3    7.80    5.90
   7  -3  -3   -1.40    2.30
  -7  -3   3   -1.30    4.30
  -7   3   3   -3.00    3.00
  -7   3   3    1.20    5.60
   7   3  -3    1.10    2.90
   6  -3  -3 1040.60   30.60
  -6  -3   3  987.00   27.20
   6  -3  -3 1058.39   37.20
  -6  -3   3 1034.50   38.40
  -6   3   3  996.70   34.60
   6   3  -3 1049.20   37.20
  -5  -3   3   -0.80    3.20
   5  -3  -3    1.20    2.20
  -5  -3   3    2.90    3.90
   5  -3  -3    0.80    2.30
  -5  -3   3    1.30    1.20
   5   3  -3    1.00    2.40
  -5   3   3   -0.10    2.90
  -5   3   3    3.80    4.00
  -4  -3   3    0.90    1.40
   4  -3  -3    2.60    2.10
  -4  -3   3   -0.60    2.70
   4  -3  -3    0.90    2.30
  -4  -3   3    0.40    2.90
  -4   3   3   -2.00    1.40
  -4   3   3   -0.90    2.00
  -4   3   3    0.10    3.50
   4   3  -3    2.70    2.20
  -3  -3   3   70.59    8.40
  -3  -3   3   65.29    4.50
  -3  -3   3   77.89    6.80
   3  -3  -3   83.69    6.00
   3  -3  -3   70.19    6.50
  -3  -3   3   79.99    7.30
  -3   3   3   78.39    7.40
   3   3  -3   70.29    6.20
  -3   3   3   68.19    6.40
  -3   3   3   72.49    5.40
  -2  -3   3 1743.33   45.10
   2  -3  -3 1791.42   46.70
  -2  -3   3 1768.52   48.00
  -2  -3   3 1714.93   48.90
  -2  -3   3 1680.93   47.80
   2  -3  -3 1804.32   46.90
  -2   3   3 1727.23   47.60
  -2   3   3 1739.73   47.70
   2   3  -3 1728.63   47.00
  -2   3   3 1725.73   44.40
   1  -3  -3  411.56   15.20
  -1  -3   3  392.86   14.70
  -1  -3   3  421.96   14.40
  -1  -3   3  416.56   14.90
   1   3  -3  426.36   14.30
   1   3  -3  399.26   15.70
  -1   3   3  421.86   14.70
  -1   3   3  445.56   15.00
  -1   3   3  428.86   11.70
   0  -3   3   44.50    5.20
   0  -3   3   45.90    5.00
   0  -3  -3   39.40    5.30
   0  -3  -3   40.70    2.80
   0  -3   3   51.29    5.50
   0   3   3   35.00    4.30
   0   3  -3   42.90    5.40
   0   3   3   51.49    5.40
   1  -3   3  284.57   12.20
  -1  -3  -3  264.07   12.20
   1  -3   3  280.97   11.90
   1  -3   3  299.07   12.60
  -1  -3  -3  288.97   11.40
  -1  -3  -3  270.17   10.40
   1   3   3  276.47   11.70
  -1   3  -3  300.67   11.80
  -1   3  -3  293.57   12.60
  -2  -3  -3   10.70    3.40
  -2  -3  -3    9.30    3.30
  -2  -3  -3    7.20    3.30
   2  -3   3    5.50    3.00
   2  -3   3   12.70    4.20
   2  -3   3    6.60    3.30
   2   3   3    7.90    3.10
  -2   3  -3   10.00    3.60
  -2   3  -3    9.60    3.50
   2   3   3    7.00    3.20
  -3  -3  -3   -1.50    2.00
   3  -3   3   -4.60    1.80
  -3  -3  -3   -2.30    2.50
   3  -3   3    0.10    2.40
   3  -3   3    0.00    2.20
  -3  -3  -3    0.70    2.20
   3   3   3    1.80    2.60
   3   3   3    0.60    2.20
  -3   3  -3   -3.10    1.80
  -3   3  -3   -2.80    2.00
   4  -3   3  244.88   13.20
  -4  -3  -3  267.07   13.20
   4  -3   3  250.97   14.30
  -4  -3  -3  260.77   14.10
  -4  -3  -3  252.17   13.80
  -4   3  -3  233.38   13.60
   4   3   3  247.48   14.50
  -5  -3  -3  134.09   11.00
  -5  -3  -3  150.88   11.40
   5  -3   3  134.79   11.60
  -5  -3  -3  144.19    9.80
   5  -3   3  162.28   10.80
   5   3   3  144.69   11.90
  -5   3  -3  143.59   11.20
  -6  -3  -3   62.49    9.90
  -6  -3  -3   58.89   10.10
   6  -3   3   53.99    8.20
  -6  -3  -3   69.19    8.70
   6   3   3   72.59   11.10
  -6   3  -3   70.39   10.80
  -7  -3  -3   16.30    6.60
   7  -3   3   31.20    8.60
  -7  -3  -3   34.10    6.90
  -7  -3  -3   32.60    7.80
   7  -3   3   28.20    6.60
  -7   3  -3   31.80    8.20
  -7   3  -3    2.80    5.50
   7   3   3   23.10    7.60
   8  -3   3   -0.60    2.80
  -8  -3  -3    3.00    3.70
   8  -3   3    4.30    4.60
  -8  -3  -3    1.80    4.50
   8   3   3    1.40    4.60
  -8   3  -3   -8.50    3.00
  -9  -3  -3   44.50    8.30
   9  -3   3   21.40    8.30
   9  -3   3   29.20    7.00
  -9  -3  -3   27.70    8.90
   9   3   3   32.90    9.60
  -9   3  -3   28.30    8.80
 -10  -3  -3   49.60   11.20
 -10  -3  -3   60.39    9.70
  10  -3   3   74.49   11.40
  10  -3   3   48.20   11.60
  10   3   3   45.20   11.10
 -10   3  -3   47.70   11.10
 -11  -3  -3   16.80    7.50
  11  -3   3    1.10    3.50
 -11   3  -3    9.40    6.10
 -12  -3  -3    7.70    5.50
 -12   3  -3    0.50    4.00
 -13  -3  -3    3.70    5.30
 -13   3  -3   10.80    5.80
 -14  -4   3   -1.20    4.20
 -14   4   3    0.00    3.80
 -13  -4   3   10.90    6.50
 -13   4   3   13.00    6.20
 -12  -4   3    3.00    6.50
 -12   4   3    3.50    5.60
 -11  -4   3  366.06   27.20
 -11  -4   3  353.56   25.20
 -11   4   3  384.46   24.90
 -10  -4   3  116.39   16.70
 -10  -4   3  121.69   17.50
 -10   4   3  139.39   17.20
  -9  -4   3   13.00    7.60
  -9  -4   3   12.40    7.20
  -9   4   3    0.40    6.40
  -9   4   3    9.10    5.90
  -8  -4   3  105.29   14.80
  -8  -4   3   83.79   13.90
   8  -4  -3   88.69    9.00
  -8   4   3   66.39   14.00
  -8   4   3   92.29   12.10
  -7  -4   3  564.64   28.00
   7  -4  -3  588.84   27.60
  -7  -4   3  616.04   18.50
   7  -4  -3  610.64   21.90
  -7  -4   3  625.84   29.50
  -7   4   3  563.44   29.20
  -7   4   3  585.84   25.20
   7   4  -3  592.64   27.70
  -6  -4   3    3.00    1.60
  -6  -4   3   -1.20    4.10
   6  -4  -3    0.60    2.60
  -6  -4   3    2.40    4.90
   6  -4  -3    0.80    2.70
  -6   4   3    4.30    3.70
   6   4  -3    0.90    2.60
  -6   4   3    6.10    5.00
  -5  -4   3  675.63   29.10
  -5  -4   3  753.42   21.80
   5  -4  -3  765.62   28.70
  -5  -4   3  748.23   29.70
   5  -4  -3  740.73   24.50
   5   4  -3  706.23   28.10
  -5   4   3  735.93   25.80
   4  -4  -3  179.48    9.60
  -4  -4   3  175.28    8.10
   4  -4  -3  166.18   11.10
  -4  -4   3  176.98   12.20
  -4  -4   3  173.38   12.00
   4   4  -3  184.18   11.40
  -4   4   3  177.98   12.40
  -4   4   3  171.08    9.30
   3  -4  -3  290.97   13.60
  -3  -4   3  297.77   11.30
  -3  -4   3  301.77   14.80
  -3  -4   3  284.67   14.60
   3  -4  -3  281.27   12.50
  -3  -4   3  289.07   14.30
   3   4  -3  303.37   14.00
  -3   4   3  283.77   13.90
  -3   4   3  279.07   10.90
  -2  -4   3   28.20    5.20
  -2  -4   3   17.60    4.60
  -2  -4   3   35.60    4.70
  -2  -4   3   27.60    5.00
   2  -4  -3   25.60    4.60
   2  -4  -3   24.10    4.80
  -2   4   3   33.40    5.80
  -2   4   3   28.00    4.80
   2   4  -3   33.60    5.10
  -2   4   3   31.20    2.90
   1  -4  -3    2.80    2.40
  -1  -4   3    7.30    3.10
  -1  -4   3    2.60    3.00
  -1  -4   3    0.50    2.80
   1  -4  -3    1.30    2.70
   1   4  -3    5.40    3.10
  -1   4   3   -0.20    2.10
   1   4  -3   -0.40    1.70
  -1   4   3    3.00    2.80
   0  -4   3  374.86   15.30
   0  -4  -3  394.86   15.50
   0  -4  -3  382.86   14.30
   0  -4  -3  362.66   10.70
   0  -4   3  359.06   14.50
   0  -4   3  383.76   15.00
   0   4   3  391.36   11.00
   0   4   3  359.56   14.60
   0   4   3  359.26   14.70
   0   4  -3  374.06   15.10
   1  -4   3  290.17   13.60
  -1  -4  -3  358.86   14.70
   1  -4   3  313.97   13.60
   1  -4   3  310.97   13.80
  -1  -4  -3  334.07   13.40
  -1  -4  -3  317.57   11.20
  -1   4  -3  320.37   13.70
  -1   4  -3  301.37   13.50
   1   4   3  314.07   14.00
   1   4   3  266.57   13.60
  -2  -4  -3  109.29    7.20
  -2  -4  -3  111.09    8.20
  -2  -4  -3  109.49    8.10
   2  -4   3  113.19    8.50
   2  -4   3   93.29    7.70
   2  -4   3  128.39    9.30
   2   4   3  117.99    8.50
  -2   4  -3  136.09    8.80
  -2   4  -3  107.69    8.10
   2   4   3  120.39    8.70
  -3  -4  -3   52.59    6.90
  -3  -4  -3   46.60    6.60
   3  -4   3   62.19    8.30
   3  -4   3   37.00    6.00
  -3  -4  -3   39.80    5.60
  -3   4  -3   40.20    6.40
   3   4   3   53.09    7.50
  -3   4  -3   47.20    6.70
   3   4   3   49.00    9.10
  -4  -4  -3   92.09    9.60
   4  -4   3  101.19   10.20
   4  -4   3  103.49    9.30
  -4  -4  -3   88.69    9.80
  -4  -4  -3   88.59    8.60
  -4   4  -3   90.99    8.70
   4   4   3   90.09    9.10
  -4   4  -3   88.29   10.10
  -5  -4  -3  105.39   10.10
  -5  -4  -3  124.09   12.90
   5  -4   3  112.89   10.60
  -5  -4  -3  131.99    9.70
   5  -4   3  106.69    9.30
  -5   4  -3  124.89   10.70
   5   4   3  106.59   10.70
  -6  -4  -3    7.40    4.60
  -6  -4  -3   12.30    4.10
   6  -4   3   11.00    5.00
   6  -4   3   11.10    4.90
  -6  -4  -3   11.90    5.20
  -6   4  -3    8.70    4.90
  -6   4  -3    1.00    4.30
   6   4   3   10.50    5.40
   7  -4   3   21.20    7.10
   7  -4   3   29.10    6.80
  -7  -4  -3   23.60    7.30
  -7  -4  -3   18.50    5.30
   7   4   3   13.90    6.10
  -7   4  -3    9.00    5.40
  -7   4  -3   19.80    6.80
   8  -4   3    3.70    4.40
  -8  -4  -3   -0.60    4.40
  -8  -4  -3   -1.20    2.80
   8  -4   3   -1.30    3.50
  -8   4  -3   -0.90    4.30
   8   4   3    4.80    5.10
  -9  -4  -3  103.59   15.30
  -9  -4  -3   84.89   11.10
   9  -4   3   63.59   10.00
   9  -4   3   79.89   13.70
   9   4   3   89.99   14.70
  -9   4  -3   73.89   13.10
  10  -4   3   -0.20    4.40
  10  -4   3    4.00    4.00
 -10  -4  -3    8.20    5.80
 -10  -4  -3    4.00    3.30
 -10   4  -3    2.50    3.90
  10   4   3   -3.50    5.20
  11  -4   3   -1.00    2.60
 -11  -4  -3    3.50    5.30
 -11   4  -3   -1.70    3.50
 -12  -4  -3   11.50    7.00
 -12   4  -3   15.30    6.80
 -13  -4  -3    5.10    5.60
 -13   4  -3   -5.30    4.20
 -14  -5   3   12.40    7.00
 -14   5   3   -0.90    3.80
 -13  -5   3   -0.20    5.00
 -13   5   3    7.70    4.70
 -12  -5   3  112.69   18.40
 -12   5   3   98.99   16.00
 -11  -5   3   -2.40    5.50
 -11  -5   3    7.20    6.30
 -11   5   3   14.50    5.70
 -11   5   3    0.60    6.70
 -10  -5   3  230.18   20.90
 -10  -5   3  217.38   19.40
 -10   5   3  264.87   19.10
  -9  -5   3   30.50    9.40
  -9  -5   3   34.80    9.90
  -9   5   3   32.40    8.60
  -9   5   3   41.40   12.30
   8  -5  -3   35.50    6.50
  -8  -5   3   19.30    7.30
  -8  -5   3   41.90   10.20
  -8   5   3   39.70    8.30
  -8   5   3   51.39   12.60
   7  -5  -3    4.10    3.80
  -7  -5   3   14.10    6.60
  -7  -5   3    9.60    2.90
  -7  -5   3    9.30    6.40
   7  -5  -3    1.10    3.40
  -7   5   3    7.50    5.90
   7   5  -3    3.60    3.60
  -7   5   3    9.80    4.90
   6  -5  -3 1244.78   43.70
  -6  -5   3 1221.28   45.10
   6  -5  -3 1251.27   38.50
  -6  -5   3 1267.97   35.10
  -6  -5   3 1239.38   44.70
   6   5  -3 1203.18   43.50
  -6   5   3 1263.87   45.70
  -6   5   3 1162.68   39.50
  -5  -5   3   27.10    4.10
   5  -5  -3   22.30    4.90
  -5  -5   3   18.60    6.10
   5  -5  -3   11.50    4.30
  -5  -5   3   18.80    6.30
  -5   5   3   18.10    4.60
   5   5  -3   11.90    4.40
  -5   5   3   19.10    6.30
  -4  -5   3   -3.60    2.80
  -4  -5   3   -0.40    2.10
   4  -5  -3    1.20    2.70
   4  -5  -3   -0.90    2.30
  -4  -5   3   -0.80    2.90
  -4   5   3    4.80    4.20
  -4   5   3    3.10    2.40
   4   5  -3   -2.40    1.70
   3  -5  -3    0.80    2.90
  -3  -5   3    0.90    2.40
  -3  -5   3    2.40    3.50
  -3  -5   3   -1.60    2.80
   3  -5  -3    4.90    2.90
  -3   5   3   -0.60    1.30
  -3   5   3   -2.60    1.70
   3   5  -3    0.00    1.50
  -3   5   3   -0.80    3.00
  -2  -5   3 1325.37   38.50
   2  -5  -3 1346.37   39.90
   2  -5  -3 1365.26   40.30
  -2  -5   3 1335.87   41.20
   2  -5  -3 1363.76   33.90
  -2  -5   3 1366.96   41.50
  -2  -5   3 1371.46   41.70
   2   5  -3 1353.66   40.60
  -2   5   3 1346.07   41.10
  -2   5   3 1389.56   41.30
  -2   5   3 1307.57   33.60
  -1  -5   3  147.99    8.70
  -1  -5   3  121.09    9.70
   1  -5  -3  139.89    8.80
  -1  -5   3  148.69    9.90
   1  -5  -3  133.69    9.30
   1   5  -3  148.39    9.00
  -1   5   3  137.49    9.20
  -1   5   3  129.69    9.00
   0  -5   3   88.59    7.40
   0  -5  -3   79.59    8.30
   0  -5   3   81.29    7.70
   0  -5  -3   89.19    7.30
   0  -5   3   91.69    7.70
   0  -5  -3   83.99    3.70
   0   5  -3   95.69    8.00
   0   5  -3   81.49    6.80
   0   5   3   93.29    4.00
   0   5   3   93.39    8.00
   0   5   3   95.99    7.80
   1  -5   3   98.59    8.10
  -1  -5  -3  100.69    8.10
   1  -5   3  108.59    8.10
  -1  -5  -3   92.59    7.40
  -1  -5  -3   88.09    5.30
   1  -5   3  110.19    8.70
   1   5   3   75.19    8.90
  -1   5  -3   93.49    7.30
   1   5   3   93.09    7.80
   2  -5   3  466.75   20.00
   2  -5   3  480.85   19.50
  -2  -5  -3  479.45   17.20
  -2  -5  -3  486.55   19.70
  -2  -5  -3  480.65   19.60
   2   5   3  495.65   20.70
  -2   5  -3  506.05   20.00
   2   5   3  457.35   19.90
  -2   5  -3  505.95   19.40
   3  -5   3    2.20    3.00
  -3  -5  -3    0.00    2.40
  -3  -5  -3    5.10    3.10
  -3  -5  -3    1.00    2.40
   3  -5   3    5.00    3.50
  -3   5  -3    6.10    3.20
  -3   5  -3    1.10    2.50
   3   5   3    4.60    3.20
   4  -5   3  326.17   16.30
  -4  -5  -3  312.87   15.80
  -4  -5  -3  330.57   16.20
   4  -5   3  305.47   17.40
  -4  -5  -3  324.97   17.00
   4   5   3  305.97   17.40
  -4   5  -3  357.46   17.40
  -4   5  -3  329.47   17.50
   5  -5   3    5.00    4.10
  -5  -5  -3    4.20    3.70
   5  -5   3   10.90    4.80
  -5  -5  -3    1.30    3.80
  -5  -5  -3    1.40    3.30
  -5   5  -3    3.20    3.90
  -5   5  -3    0.90    3.20
   5   5   3    2.30    3.60
  -6  -5  -3   38.00    8.20
  -6  -5  -3   48.10    9.20
   6  -5   3   47.80    8.30
   6  -5   3   40.70    8.70
  -6  -5  -3   51.19    8.00
   6   5   3   40.10    8.90
  -6   5  -3   21.10    6.30
  -6   5  -3   41.50    8.40
  -7  -5  -3   90.29   10.70
   7  -5   3   73.79   11.80
  -7  -5  -3  102.29   13.50
   7  -5   3   86.59   11.10
   7   5   3   77.89   12.20
  -7   5  -3  107.29   13.90
  -8  -5  -3    5.80    6.00
   8  -5   3   -3.90    3.10
  -8  -5  -3   -2.90    2.30
   8  -5   3   -0.50    3.40
   8   5   3   -2.40    4.50
  -8   5  -3    2.90    5.10
  -9  -5  -3    5.90    3.90
   9  -5   3    5.20    4.70
   9  -5   3    8.20    5.60
  -9  -5  -3    2.40    4.90
   9   5   3   -0.60    3.50
  -9   5  -3   -3.00    3.80
  10  -5   3   40.10    8.90
  10  -5   3   23.70    9.00
 -10  -5  -3   33.40    7.40
 -10  -5  -3   31.70    9.40
 -10   5  -3   32.90    9.40
  10   5   3   35.40   10.50
  11  -5   3   -0.30    2.90
 -11  -5  -3    4.00    4.90
 -11   5  -3    5.10    4.80
 -12  -5  -3   -4.20    4.50
 -12   5  -3   -7.30    2.80
 -13  -5  -3    2.90    5.40
 -13   5  -3   25.80    8.70
 -14  -6   3    1.30    7.20
 -14   6   3   17.10    5.90
 -13  -6   3    4.60    6.80
 -13   6   3    1.30    4.60
 -12  -6   3    5.90    6.30
 -12   6   3   10.60    5.80
 -11  -6   3   89.99   16.00
 -11   6   3   96.59   14.40
 -10  -6   3    6.00    7.10
 -10  -6   3    1.70    5.40
 -10   6   3    6.70    6.30
 -10   6   3    1.60    4.40
  -9  -6   3   11.50    6.40
   9  -6  -3   -1.80    2.90
  -9  -6   3   14.30    7.50
  -9   6   3    0.80    6.00
  -9   6   3    2.90    4.20
  -8  -6   3   11.30    6.60
  -8  -6   3    9.30    6.40
   8  -6  -3    9.70    4.40
  -8   6   3    7.20    7.00
  -8   6   3   10.10    5.00
  -7  -6   3  231.88   11.40
  -7  -6   3  239.48   18.50
  -7  -6   3  261.47   19.80
   7  -6  -3  249.68   14.40
  -7   6   3  254.57   15.30
  -7   6   3  294.57   20.90
  -6  -6   3    4.90    5.30
  -6  -6   3    3.20    5.20
  -6  -6   3   13.10    3.40
   6  -6  -3   11.80    5.00
   6  -6  -3   12.20    5.30
   6   6  -3   19.00    6.10
  -6   6   3   13.60    4.90
  -6   6   3   25.20    8.00
   5  -6  -3  167.88   10.90
   5  -6  -3  149.09   11.90
  -5  -6   3  142.29   12.90
  -5  -6   3  149.19    8.90
  -5  -6   3  148.29   12.70
  -5   6   3  133.89    9.00
  -5   6   3  137.29   12.80
   5   6  -3  132.99   11.60
  -4  -6   3  106.09   10.80
   4  -6  -3  114.29    9.20
  -4  -6   3  120.99   12.90
  -4  -6   3  134.99    8.30
   4  -6  -3  122.59   10.20
   4   6  -3  122.49   10.20
  -4   6   3  128.89   11.30
  -4   6   3  108.69    7.10
   3  -6  -3   15.20    4.70
  -3  -6   3   13.00    4.60
   3  -6  -3   15.00    4.20
  -3  -6   3   12.10    5.00
  -3  -6   3   22.50    4.70
   3   6  -3   21.90    5.30
  -3   6   3   17.00    5.30
  -3   6   3   18.80    2.90
  -2  -6   3   19.00    4.80
   2  -6  -3    5.90    3.70
   2  -6  -3   12.90    1.70
   2  -6  -3    9.20    3.50
  -2  -6   3   10.20    3.80
  -2  -6   3   15.10    5.00
  -2   6   3   14.60    1.30
   2   6  -3   23.20    5.30
  -2   6   3   22.70    5.80
  -1  -6   3  343.37   15.30
  -1  -6   3  394.16   17.70
   1  -6  -3  340.47   15.70
  -1  -6   3  368.86   16.40
   1  -6  -3  339.87   16.20
   1   6  -3  374.96   16.60
  -1   6   3  337.57   16.40
  -1   6   3  372.46   17.00
   0  -6  -3  240.98   13.30
   0  -6  -3  266.37    8.10
   0  -6   3  254.27   14.00
   0  -6   3  245.28   12.90
   0  -6  -3  252.87   13.20
   0   6  -3  249.78   12.80
   0   6   3  294.67    9.10
   0   6   3  262.17   14.40
   0   6   3  243.98   13.60
  -1  -6  -3  323.37   15.70
   1  -6   3  340.67   15.90
  -1  -6  -3  347.07   12.20
  -1  -6  -3  317.27   15.80
   1  -6   3  336.97   16.50
   1   6   3  323.67   16.60
  -1   6  -3  350.36   15.40
   1   6   3  379.66   17.90
  -1   6  -3  350.56   16.40
   2  -6   3   28.30    6.10
  -2  -6  -3   27.90    4.60
   2  -6   3   25.40    5.60
  -2  -6  -3    9.20    3.90
  -2  -6  -3   33.40    6.00
   2   6   3   26.30    5.60
  -2   6  -3   33.20    5.80
  -2   6  -3   38.80    7.10
  -3  -6  -3   11.80    4.40
  -3  -6  -3   16.20    4.80
   3  -6   3   13.90    4.70
  -3  -6  -3   12.00    3.60
   3  -6   3   16.00    5.00
  -3   6  -3   13.90    4.50
  -3   6  -3   12.30    4.30
   3   6   3   24.00    5.90
  -4  -6  -3   40.30    6.80
   4  -6   3   47.50    7.80
   4  -6   3   55.19    9.30
  -4  -6  -3   46.20    7.60
  -4  -6  -3   66.19    9.70
  -4   6  -3   44.80    7.50
   4   6   3   55.29    9.20
  -4   6  -3   45.00    7.70
  -5  -6  -3  227.98   15.50
  -5  -6  -3  215.68   14.10
  -5  -6  -3  211.38   13.60
   5  -6   3  200.28   13.60
   5  -6   3  214.58   15.70
  -5   6  -3  193.18   13.60
   5   6   3  221.88   16.10
  -5   6  -3  193.28   14.90
  -6  -6  -3   20.50    6.40
  -6  -6  -3    7.50    4.30
   6  -6   3   27.80    7.50
   6  -6   3   14.30    5.50
  -6  -6  -3   10.00    5.30
  -6   6  -3    8.00    4.70
   6   6   3    7.60    4.50
  -6   6  -3    8.60    5.20
   7  -6   3    7.00    4.90
  -7  -6  -3    3.70    5.00
  -7  -6  -3    5.90    4.20
   7  -6   3   -5.30    3.20
   7   6   3    4.50    4.40
  -7   6  -3    9.20    5.80
  -8  -6  -3   79.19   10.80
  -8  -6  -3   86.39   13.70
   8  -6   3  102.69   13.40
   8  -6   3   79.49   14.50
   8   6   3  106.79   16.30
  -8   6  -3  101.19   15.00
   9  -6   3  131.59   18.60
   9  -6   3  147.89   16.30
  -9  -6  -3  143.69   12.40
  -9  -6  -3  174.28   20.00
  -9   6  -3  160.88   19.10
   9   6   3  191.08   23.40
  10  -6   3    1.40    5.20
 -10  -6  -3    1.30    5.40
 -10  -6  -3    0.80    2.60
 -10   6  -3   -0.50    4.30
  10   6   3    4.30    5.10
 -11  -6  -3    7.80    5.90
  11  -6   3   10.40    4.80
 -11   6  -3    0.30    5.20
 -12  -6  -3   33.70    9.30
 -12   6  -3   17.70    7.70
 -13  -6  -3    4.10    5.30
 -13   6  -3   13.70    6.10
 -13  -7   3   16.30    9.20
 -13   7   3    4.50    5.10
 -12  -7   3    2.20    6.00
 -12   7   3   19.60    6.30
 -11  -7   3   26.90    9.40
 -11   7   3   14.40    6.70
 -10  -7   3   32.10   10.20
 -10  -7   3   39.50   11.50
 -10   7   3   20.30    9.80
 -10   7   3   48.20   10.10
  -9  -7   3    0.60    5.60
  -9  -7   3    2.20    5.60
   9  -7  -3    0.50    2.90
  -9   7   3    0.40    3.50
  -9   7   3   -2.00    5.30
  -8  -7   3   41.70   10.60
   8  -7  -3   29.80    6.90
  -8  -7   3   49.70   11.20
  -8   7   3    5.20    5.70
  -8   7   3   24.20    6.40
  -7  -7   3   88.59   13.90
  -7  -7   3   87.89    8.70
  -7  -7   3   99.19   15.10
   7  -7  -3   98.69   11.50
  -7   7   3   94.39   11.10
  -6  -7   3  126.79   15.40
  -6  -7   3  117.59    8.50
  -6  -7   3  113.89   15.10
   6  -7  -3  117.89   12.70
   6  -7  -3  105.59   13.30
  -6   7   3  102.09   14.40
   6   7  -3  105.49   14.00
  -6   7   3  119.19    9.40
  -5  -7   3   47.40    9.70
  -5  -7   3   55.29    7.20
   5  -7  -3   47.30    7.60
   5  -7  -3   39.50    7.60
  -5  -7   3   55.59   10.10
  -5   7   3   57.79   10.60
  -5   7   3   47.50    6.30
   5   7  -3   49.50    9.10
   4  -7  -3    8.90    3.80
   4  -7  -3   -1.80    2.50
  -4  -7   3   -1.00    2.60
  -4  -7   3    0.00    3.50
  -4  -7   3   -1.00    3.40
  -4   7   3    0.20    1.70
  -4   7   3    3.60    3.90
   4   7  -3    3.30    3.00
  -3  -7   3  185.88   13.70
   3  -7  -3  187.88   12.60
   3  -7  -3  177.68   11.80
  -3  -7   3  174.48   12.30
  -3  -7   3  158.68   10.50
  -3   7   3  173.48   12.80
   3   7  -3  191.48   12.70
  -3   7   3  175.48    7.30
   2  -7  -3  226.48   13.50
  -2  -7   3  241.98   13.90
  -2  -7   3  260.37   13.40
   2  -7  -3  245.98    7.30
   2  -7  -3  246.68   14.10
  -2  -7   3  253.97   15.30
  -2   7   3  244.08    7.10
   2   7  -3  237.68   13.90
  -2   7   3  243.88   14.70
   1  -7  -3  278.87   15.10
  -1  -7   3  273.87   14.50
   1  -7  -3  266.87   14.50
  -1  -7   3  282.17   14.70
  -1  -7   3  282.07   16.00
   1   7  -3  293.07   15.30
  -1   7   3  326.77   16.50
   0  -7  -3   34.10    2.60
   0  -7   3   34.60    6.40
   0  -7   3   27.30    6.00
   0  -7  -3   36.70    6.70
   0   7  -3   25.80    5.30
   1  -7   3  251.47   14.10
   1  -7   3  234.38   14.30
  -1  -7  -3  219.28    9.20
  -1  -7  -3  201.38   12.90
  -1  -7  -3  213.08   13.00
  -1   7  -3  219.58   12.10
  -1   7  -3  214.08   13.20
   1   7   3  202.18   14.30
  -2  -7  -3  214.68   13.30
   2  -7   3  208.18   13.00
  -2  -7  -3  193.58   10.00
   2  -7   3  177.78   13.20
  -2  -7  -3  210.38   13.40
  -2   7  -3  217.08   12.30
  -2   7  -3  207.18   13.20
   2   7   3  199.98   13.60
  -3  -7  -3   -2.30    2.70
  -3  -7  -3   -0.10    2.40
   3  -7   3    6.10    4.30
  -3  -7  -3    2.00    3.10
   3  -7   3    1.10    3.30
  -3   7  -3    1.10    2.70
  -3   7  -3    1.20    2.60
   3   7   3    2.00    3.10
  -4  -7  -3  184.08   12.90
   4  -7   3  192.08   13.40
   4  -7   3  182.18   14.50
  -4  -7  -3  210.68   12.60
  -4  -7  -3  200.58   14.40
  -4   7  -3  187.28   14.10
   4   7   3  193.68   14.60
  -4   7  -3  167.08   12.20
   5  -7   3  156.18   12.90
  -5  -7  -3  152.78   13.20
   5  -7   3  163.58   14.40
  -5  -7  -3  159.28   12.30
  -5  -7  -3  150.48   11.90
   5   7   3  155.28   14.10
  -5   7  -3  154.68   12.70
  -5   7  -3  155.78   13.70
   6  -7   3    2.90    4.80
  -6  -7  -3    0.60    3.80
  -6  -7  -3    3.90    4.80
   6  -7   3    1.00    4.20
   6   7   3   -1.20    3.70
  -6   7  -3   -1.90    4.10
  -6   7  -3    6.70    4.80
   7  -7   3   19.30    6.60
  -7  -7  -3   19.10    6.80
   7  -7   3    9.20    6.60
  -7  -7  -3   19.70    6.00
   7   7   3   24.00    7.80
  -7   7  -3   27.90    7.80
  -8  -7  -3  234.18   16.10
   8  -7   3  219.18   16.70
   8  -7   3  248.78   20.50
  -8  -7  -3  240.78   18.20
   8   7   3  233.88   20.20
  -8   7  -3  256.37   19.30
  -9  -7  -3   27.00    6.80
  -9  -7  -3   25.70    8.90
   9  -7   3   28.90    8.50
   9  -7   3   28.00   10.10
   9   7   3   31.90    9.80
  -9   7  -3   14.60    6.80
  10  -7   3   85.69   13.20
 -10  -7  -3   69.39   13.70
 -10  -7  -3   61.29    9.40
 -10   7  -3   52.89   11.80
  10   7   3   67.79   15.50
 -11  -7  -3    4.90    5.20
  11  -7   3   -4.90    3.00
 -11   7  -3    1.40    4.00
 -12  -7  -3    3.00    5.50
 -12   7  -3   -3.50    4.30
 -13  -7  -3   10.10    6.80
 -13   7  -3    9.80    5.10
 -13  -8   3    2.80    4.90
 -12  -8   3    2.50    6.20
 -12   8   3    7.80    5.30
 -11  -8   3   -0.10    5.10
 -11   8   3   -0.20    2.90
 -10  -8   3   -0.40    6.10
 -10   8   3    1.40    3.20
 -10   8   3    3.70    5.30
  -9  -8   3   10.60    7.40
  -9  -8   3    7.30    7.20
   9  -8  -3   11.70    5.30
  -9   8   3   12.10    5.00
  -9   8   3   -1.80    4.50
   8  -8  -3    6.70    4.40
  -8  -8   3    2.90    5.60
  -8  -8   3    5.00    6.30
  -8   8   3   -0.20    5.00
  -8   8   3   -0.20    3.00
  -7  -8   3   -5.50    4.70
   7  -8  -3    1.00    3.60
  -7  -8   3   -0.20    2.80
  -7  -8   3    0.40    5.80
  -7   8   3   -2.90    4.90
  -7   8   3    1.00    3.40
  -6  -8   3   25.30    5.70
  -6  -8   3   22.30    8.20
   6  -8  -3   33.80    7.50
  -6  -8   3   53.59   10.90
  -6   8   3   17.10    7.40
  -6   8   3   33.50    6.20
  -5  -8   3   46.90    9.80
   5  -8  -3   51.89    9.10
  -5  -8   3   63.99    8.40
  -5  -8   3   64.09   10.70
   5  -8  -3   55.89   10.00
  -5   8   3   59.89    6.90
  -5   8   3   42.50    9.80
   5   8  -3   66.99   10.90
  -4  -8   3    1.10    3.20
  -4  -8   3   -1.70    3.40
  -4  -8   3    0.30    3.70
   4  -8  -3    3.10    3.50
   4  -8  -3    3.80    3.80
  -4   8   3    1.70    1.90
  -4   8   3   -2.40    3.50
   4   8  -3   -2.80    1.60
  -3  -8   3   11.10    4.30
  -3  -8   3    1.40    3.70
   3  -8  -3    5.50    4.50
  -3  -8   3    5.40    4.70
   3  -8  -3    7.40    4.20
  -3   8   3    6.30    1.70
  -3   8   3   10.00    5.10
   3   8  -3    5.10    3.50
  -2  -8   3   45.10    8.20
   2  -8  -3   37.00    6.50
   2  -8  -3   51.79    2.60
   2  -8  -3   52.49    8.60
  -2  -8   3   39.00    6.70
  -2  -8   3   56.19    8.40
   2  -8  -3   49.80    2.50
  -2   8   3   49.20    8.70
   2   8  -3   54.99    8.70
   1  -8  -3  430.36   20.30
  -1  -8   3  403.86   19.20
  -1  -8   3  422.26   19.50
   1  -8  -3  409.96   19.80
  -1  -8   3  487.85   22.30
   1   8  -3  458.25   20.90
  -1   8   3  431.66   21.00
   0  -8   3   88.09   10.50
   0  -8  -3   85.79   10.60
   0  -8   3   98.19   10.80
   0  -8  -3   87.49    9.00
   0  -8  -3   89.09    4.60
   0   8   3  104.59   13.20
   0   8  -3   95.09    8.30
  -1  -8  -3  109.69   10.00
   1  -8   3  118.29   10.30
   1  -8   3  131.29   11.30
  -1  -8  -3  117.59   10.40
  -1  -8  -3  111.39    6.50
  -1   8  -3  134.09    9.50
  -1   8  -3   95.19    9.70
  -2  -8  -3   19.70    5.70
   2  -8   3   14.70    5.40
  -2  -8  -3   18.90    3.90
  -2  -8  -3    7.10    4.50
   2  -8   3   19.10    5.70
  -2   8  -3   19.60    4.70
  -2   8  -3    9.80    4.30
   2   8   3    1.80    3.80
   3  -8   3  191.58   13.40
  -3  -8  -3  168.28   13.20
  -3  -8  -3  182.28   10.90
   3  -8   3  178.98   14.30
  -3   8  -3  154.28   12.90
   3   8   3  196.48   14.40
  -3   8  -3  187.78   12.20
  -4  -8  -3   -2.30    2.80
  -4  -8  -3    4.20    3.50
   4  -8   3    2.20    4.20
   4  -8   3    0.50    3.90
  -4  -8  -3    2.50    3.30
  -4   8  -3    6.30    3.90
   4   8   3    3.20    3.70
  -4   8  -3    4.00    3.70
   5  -8   3  464.75   26.00
   5  -8   3  503.85   24.10
  -5  -8  -3  432.86   24.60
  -5  -8  -3  490.95   22.60
  -5  -8  -3  468.45   22.70
  -5   8  -3  472.35   23.00
  -5   8  -3  450.25   25.10
   5   8   3  541.05   27.20
  -6  -8  -3    6.60    5.10
   6  -8   3   -0.20    4.40
  -6  -8  -3    8.10    5.10
   6  -8   3    8.00    6.00
   6   8   3    2.60    4.70
  -6   8  -3    7.80    4.90
  -7  -8  -3   61.79   11.10
   7  -8   3   45.50    9.50
  -7  -8  -3   65.79   10.70
   7  -8   3   64.09   12.50
   7   8   3   54.69   11.50
  -7   8  -3   43.10    9.40
   8  -8   3   36.70    9.90
  -8  -8  -3   37.20    9.70
  -8  -8  -3   49.80    9.40
   8  -8   3   55.29   10.90
   8   8   3   38.70   10.00
  -8   8  -3   28.30    8.40
   9  -8   3  160.38   21.90
  -9  -8  -3  146.39   18.90
   9  -8   3  138.69   16.60
  -9  -8  -3  141.39   15.40
   9   8   3  141.09   19.40
  -9   8  -3  162.88   19.50
 -10  -8  -3   12.20    7.70
 -10  -8  -3    4.30    4.10
  10  -8   3   10.50    6.00
 -10   8  -3   -1.20    4.10
 -11  -8  -3   11.30    6.80
  11  -8   3    3.50    4.70
 -11   8  -3    7.40    4.60
 -12  -8  -3    6.70    5.80
 -12   8  -3   14.60    6.40
 -13   8  -3    7.90    5.50
 -13  -9   3   -3.60    5.30
 -12  -9   3    6.60    6.10
 -11  -9   3   -6.20    4.10
 -10  -9   3   -4.60    5.70
 -10   9   3    6.40    6.00
 -10   9   3    4.80    4.10
  -9  -9   3    5.80    6.70
  -9  -9   3    2.10    6.20
   9  -9  -3    4.60    3.80
  -9   9   3    7.80    4.50
  -9   9   3    4.30    5.60
  -8  -9   3   24.40    9.10
   8  -9  -3   20.60    6.40
  -8  -9   3   23.50    9.00
  -8   9   3   21.20    5.90
  -8   9   3    7.40    7.60
  -7  -9   3    0.80    5.50
  -7  -9   3   13.70    4.40
  -7  -9   3    9.40    6.60
   7  -9  -3    6.00    4.90
  -7   9   3   13.90    4.80
  -7   9   3   16.60    7.70
  -6  -9   3  101.29   14.70
  -6  -9   3  103.39    9.10
  -6  -9   3   93.69   14.30
   6  -9  -3   92.39   12.20
  -6   9   3   84.69    7.90
  -6   9   3   96.79   15.40
  -5  -9   3    4.30    5.30
  -5  -9   3    3.90    3.40
   5  -9  -3    9.00    4.70
  -5  -9   3    2.70    4.90
   5   9  -3   -1.30    2.60
  -5   9   3    0.10    4.40
  -5   9   3    1.60    1.70
   4  -9  -3  118.09   11.90
   4  -9  -3  139.29   11.90
  -4  -9   3  121.69   10.40
  -4  -9   3  119.99   14.70
  -4  -9   3  115.29   13.50
   4   9  -3  125.59   11.90
  -4   9   3  114.99    6.80
  -4   9   3  129.19   13.10
   3  -9  -3  102.49   12.30
  -3  -9   3   99.89   11.80
  -3  -9   3  109.79   13.90
   3  -9  -3  112.69   13.40
  -3  -9   3  113.09   12.00
  -3   9   3  140.99   16.00
  -3   9   3   90.79    5.10
   3   9  -3  110.79   13.70
   2  -9  -3    1.20    3.00
  -2  -9   3   -2.40    3.50
   2  -9  -3    1.30    0.90
   2  -9  -3    0.50    1.20
  -2  -9   3    0.60    3.50
  -2  -9   3    3.40    3.90
   2  -9  -3    1.50    3.80
   2   9  -3    1.00    2.60
  -2   9   3   -2.10    3.90
   1  -9  -3    8.70    4.80
   1  -9  -3   15.90    1.90
  -1  -9   3   15.80    6.20
  -1  -9   3    9.20    5.00
  -1  -9   3   12.70    4.80
   1  -9  -3    5.40    3.80
  -1   9   3   18.20    6.50
   1   9  -3    8.40    3.60
   0  -9  -3  565.64   25.20
   0  -9  -3  580.64   25.20
   0  -9   3  584.54   24.80
   0  -9  -3  546.75   16.60
   0  -9   3  528.75   25.50
   0   9  -3  498.95   25.30
   0   9   3  570.54   26.00
   0   9  -3  552.24   22.70
  -1  -9  -3   -0.30    3.30
   1  -9   3    0.90    3.80
  -1  -9  -3    0.30    3.00
  -1  -9  -3   -1.10    1.80
   1  -9   3   -0.30    3.50
  -1   9  -3   -2.40    3.50
   1   9   3   -1.40    4.10
  -1   9  -3    0.50    2.60
   2  -9   3  111.29   14.00
  -2  -9  -3   80.49    6.70
  -2  -9  -3   72.39   10.20
   2  -9   3   79.59   11.00
  -2  -9  -3   89.09   11.20
  -2   9  -3   49.30    8.30
  -2   9  -3   74.09    9.00
   3  -9   3  120.39   13.70
  -3  -9  -3  126.79   11.90
  -3  -9  -3  118.49   13.50
   3  -9   3  146.49   13.60
  -3  -9  -3  118.29    9.20
  -3   9  -3  121.59   10.20
  -3   9  -3  118.79   11.80
   3   9   3  108.99   13.50
  -4  -9  -3  748.03   33.10
  -4  -9  -3  783.62   29.00
   4  -9   3  766.32   34.50
  -4  -9  -3  777.92   31.60
   4  -9   3  736.93   31.60
  -4   9  -3  759.82   33.40
  -4   9  -3  737.33   29.80
   4   9   3  761.22   34.30
  -5  -9  -3   29.50    6.70
  -5  -9  -3   30.80    8.00
   5  -9   3   24.50    8.10
   5  -9   3   22.70    7.50
  -5   9  -3   22.10    6.70
   5   9   3   31.90    8.70
  -6  -9  -3    9.80    5.40
   6  -9   3   17.40    6.90
   6  -9   3    4.30    5.70
  -6  -9  -3   19.70    6.30
  -6   9  -3   21.20    6.60
   6   9   3   12.50    6.40
  -7  -9  -3   35.90    9.10
   7  -9   3   51.29   12.30
   7  -9   3   49.50   10.30
  -7  -9  -3   34.10    8.50
   7   9   3   29.10    9.80
  -7   9  -3   46.50   10.00
  -8  -9  -3  227.58   16.50
  -8  -9  -3  216.48   18.00
   8  -9   3  216.18   17.50
   8  -9   3  233.68   21.20
  -8   9  -3  236.48   18.60
   8   9   3  227.58   20.50
  -9  -9  -3    9.80    5.60
  -9  -9  -3    6.30    4.40
   9  -9   3    6.40    6.20
   9  -9   3    0.70    4.90
   9   9   3    5.10    5.60
  -9   9  -3   10.30    5.30
 -10  -9  -3   76.69   14.80
 -10  -9  -3   64.59   10.90
  10  -9   3   53.69   10.70
 -10   9  -3   52.89   11.60
 -11  -9  -3    5.70    6.40
  11  -9   3    6.40    6.00
 -11   9  -3   11.50    5.90
 -12  -9  -3   13.20    7.70
 -12   9  -3    2.50    4.50
 -12 -10   3   10.30    7.20
 -11 -10   3   12.50    7.30
 -10 -10   3    3.30    6.40
  -9 -10   3   16.60    7.90
   9 -10  -3   17.80    5.90
  -9 -10   3   -0.20    5.40
  -9  10   3    9.80    6.80
  -8 -10   3    7.70    6.90
   8 -10  -3   12.40    4.90
  -8 -10   3    0.50    5.40
  -8  10   3    3.60    5.60
  -7 -10   3   -1.60    3.30
   7 -10  -3    3.10    4.60
  -7 -10   3   -0.50    5.10
  -7 -10   3    4.90    6.10
  -7  10   3    0.60    2.70
  -7  10   3    4.50    6.00
   6 -10  -3   18.10    7.00
  -6 -10   3    9.00    6.80
  -6 -10   3   18.80    5.40
  -6 -10   3    8.40    6.50
  -6  10   3   11.70    3.80
  -6  10   3   16.00    7.80
  -5 -10   3  128.09   16.60
  -5 -10   3  130.99   15.90
   5 -10  -3  129.59   15.00
  -5 -10   3  119.49   12.80
  -5  10   3  134.49    8.30
  -5  10   3  154.08   19.20
  -4 -10   3   39.00   10.00
   4 -10  -3   15.70    6.70
  -4 -10   3   40.30    9.20
  -4 -10   3   45.40    8.50
  -4  10   3   43.80   10.40
  -4  10   3   41.30    4.80
   4  10  -3   24.70    6.80
   3 -10  -3    9.10    5.40
  -3 -10   3   10.00    5.30
  -3 -10   3   13.10    6.80
  -3 -10   3   11.40    5.50
  -3  10   3   16.00    2.50
  -3  10   3    4.10    5.00
   3  10  -3    4.70    4.00
  -2 -10   3  111.19   15.30
   2 -10  -3  109.59    4.80
  -2 -10   3  101.39   12.20
   2 -10  -3  112.09   13.70
   2 -10  -3  103.19   12.90
  -2 -10   3  102.29   12.20
  -2  10   3  148.59   17.20
   2  10  -3  114.89   11.20
   1 -10  -3  975.80   25.60
  -1 -10   3 1021.80   39.50
  -1 -10   3  970.70   34.90
  -1 -10   3  931.11   35.90
   1 -10  -3  931.11   36.80
   1 -10  -3  956.90   36.90
   1  10  -3  940.41   37.30
  -1  10   3  987.80   38.80
   0 -10  -3   26.30    7.10
   0 -10   3   40.90    8.30
   0 -10   3   30.60    7.90
   0 -10  -3   42.00    9.20
   0 -10  -3   33.80    3.90
   0  10  -3   40.40    7.60
   0  10   3   42.10   10.00
   1 -10   3   31.10    7.90
  -1 -10  -3   15.60    6.30
  -1 -10  -3   19.60    6.20
  -1 -10  -3   24.60    4.20
   1 -10   3   27.70    7.90
  -1  10  -3   23.60    5.90
  -1  10  -3   22.70    7.00
   2 -10   3  128.39   14.70
  -2 -10  -3  127.49   14.90
   2 -10   3   76.19   11.90
  -2 -10  -3  104.89   12.70
  -2 -10  -3  101.29    7.80
  -2  10  -3  108.39   11.60
  -2  10  -3  123.69   12.50
   3 -10   3  246.98   18.50
  -3 -10  -3  221.78   17.10
  -3 -10  -3  242.28   13.40
  -3 -10  -3  218.38   16.20
   3 -10   3  242.48   17.20
  -3  10  -3  245.08   15.10
  -3  10  -3  263.57   17.90
   3  10   3  264.67   18.70
  -4 -10  -3    2.10    4.20
   4 -10   3   -1.10    4.20
   4 -10   3   -4.20    4.50
  -4 -10  -3   -1.50    3.10
  -4  10  -3    4.70    3.20
   4  10   3    1.40    3.60
  -5 -10  -3  246.88   15.60
  -5 -10  -3  248.38   17.20
   5 -10   3  278.37   20.80
   5 -10   3  238.08   17.60
   5  10   3  254.47   19.90
  -5  10  -3  207.18   15.20
   6 -10   3    4.20    6.40
  -6 -10  -3    0.90    3.80
  -6 -10  -3    1.70    4.00
   6 -10   3   -0.10    5.10
   6  10   3    5.80    5.60
  -6  10  -3   -2.20    3.00
  -7 -10  -3   48.50    9.90
   7 -10   3   52.29   13.00
  -7 -10  -3   54.59   10.00
   7 -10   3   53.99   11.40
   7  10   3   41.40   11.20
  -7  10  -3   38.40    8.70
  -8 -10  -3    5.40    4.10
   8 -10   3    4.90    4.90
  -8 -10  -3   -2.40    3.10
   8 -10   3    2.10    5.80
  -8  10  -3    1.00    3.60
   8  10   3   -0.40    4.20
   9 -10   3  138.79   17.80
  -9 -10  -3  147.39   18.70
  -9 -10  -3  148.19   16.40
  -9  10  -3  122.79   17.10
 -10 -10  -3   27.20    9.00
  10 -10   3   26.60    8.50
 -10 -10  -3   29.20    7.60
 -10  10  -3   25.60    8.40
  11 -10   3    9.00    4.70
 -11  10  -3   13.20    6.40
 -12 -10  -3   13.40    6.70
 -12  10  -3    2.00    4.70
 -12 -11   3    8.30    7.60
 -11 -11   3    2.10    5.80
 -10 -11   3    3.50    6.10
  -9 -11   3   10.10    6.70
   9 -11  -3    2.30    3.90
  -9  11   3    6.50    6.10
  -8 -11   3   61.79   13.60
   8 -11  -3   47.70   10.00
  -8 -11   3   35.20   10.50
  -8  11   3   60.29   13.20
  -7 -11   3    1.30    3.40
  -7 -11   3    3.90    5.90
   7 -11  -3   -1.90    3.90
  -7 -11   3   -1.80    4.50
  -7  11   3    0.90    4.70
  -6 -11   3  160.78   18.80
  -6 -11   3  180.08   18.00
   6 -11  -3  153.18   17.50
  -6 -11   3  165.08   12.80
  -6  11   3  107.69   17.30
  -5 -11   3   -3.00    4.90
  -5 -11   3   -7.40    3.60
   5 -11  -3   -6.20    3.70
  -5 -11   3   -2.00    3.80
  -5  11   3   -2.60    4.50
   4 -11  -3    1.80    4.70
  -4 -11   3   13.80    6.70
  -4 -11   3   14.20    6.90
  -4 -11   3    7.90    5.60
  -4  11   3    4.00    5.80
   3 -11  -3   76.89   12.10
  -3 -11   3   59.09   10.00
  -3 -11   3   64.09   10.90
  -3 -11   3   82.49   14.00
  -3  11   3   76.89   13.30
  -2 -11   3   26.00    8.10
  -2 -11   3   43.20    9.20
  -2 -11   3   32.00    7.80
   2 -11  -3   49.70    9.90
  -2  11   3   33.30    9.80
   2  11  -3   27.10    6.80
  -1 -11   3   10.10    4.80
  -1 -11   3    2.80    5.80
   1 -11  -3    5.50    5.60
  -1 -11   3   10.80    6.30
   1 -11  -3    7.30    4.80
   1  11  -3   11.10    4.80
  -1  11   3   10.60    6.10
   0 -11  -3  742.03   32.60
   0 -11   3  743.33   32.10
   0 -11   3  751.32   34.10
   0 -11  -3  744.33   32.40
   0 -11  -3  753.82   22.60
  -1 -11  -3   15.80    6.30
   1 -11   3    9.50    6.20
  -1 -11  -3   13.00    3.60
   1 -11   3   12.90    6.40
  -1 -11  -3    5.30    5.60
   1  11   3   -2.50    4.70
  -1  11  -3    5.50    3.90
  -1  11  -3   10.80    5.80
   2 -11   3   21.50    7.40
  -2 -11  -3   24.00    4.90
  -2 -11  -3   15.30    6.70
   2 -11   3   22.20    7.70
  -2  11  -3   26.80    5.90
  -2  11  -3   26.90    8.40
   3 -11   3  104.69   15.80
  -3 -11  -3   92.29   10.00
  -3 -11  -3   73.39   11.50
   3 -11   3   63.49   11.40
   3  11   3   81.59   13.20
  -3  11  -3   68.69    9.80
   4 -11   3  358.46   22.40
   4 -11   3  388.66   24.80
  -4 -11  -3  386.06   19.10
   4  11   3  381.66   24.60
  -4  11  -3  356.86   19.70
  -5 -11  -3   69.59   11.70
  -5 -11  -3   69.39   10.70
   5 -11   3   73.19   13.40
   5 -11   3   59.69   11.50
  -5  11  -3   64.19   10.40
   5  11   3   54.09   11.70
   6 -11   3    5.00    6.10
  -6 -11  -3   12.90    5.20
   6 -11   3    4.00    5.50
  -6 -11  -3    8.40    5.60
   6  11   3   12.90    7.40
  -6  11  -3   10.60    5.00
   7 -11   3   -1.40    4.30
  -7 -11  -3    1.70    4.60
   7 -11   3    1.90    5.60
  -7 -11  -3   -0.90    3.20
   7  11   3   -2.00    3.60
  -7  11  -3   -0.80    3.00
   8 -11   3   41.10   10.60
  -8 -11  -3   40.90    8.90
  -8 -11  -3   48.50   10.30
   8 -11   3   45.00   18.40
  -8  11  -3   57.39   11.30
   8  11   3   32.30   10.50
   9 -11   3   -0.70    4.40
  -9 -11  -3   -1.70    3.10
  -9 -11  -3    0.10    3.90
  -9  11  -3    3.50    4.30
  10 -11   3   -5.30    4.10
 -10 -11  -3    4.90    5.10
 -10  11  -3    4.60    4.50
  11 -11   3   15.80    7.80
 -11 -11  -3    6.70    5.60
 -11  11  -3   17.10    7.30
 -12 -12   3   11.60    7.80
 -11 -12   3   59.49   14.30
 -10 -12   3   17.80    8.60
  -9 -12   3   33.10   10.30
   9 -12  -3   20.80    7.40
  -8 -12   3   19.60    7.90
  -8 -12   3   17.80    9.00
  -8  12   3   11.50    6.30
  -7 -12   3  120.19   17.30
   7 -12  -3  120.69   15.70
  -7 -12   3  136.39   15.00
  -7 -12   3  135.49   19.70
  -7  12   3  103.29   16.70
  -6 -12   3   45.40   10.80
  -6 -12   3   23.70    6.70
   6 -12  -3   24.60    8.20
  -6 -12   3   25.20    9.20
  -6  12   3   34.60   10.20
  -5 -12   3  114.69   17.10
  -5 -12   3   80.89   12.20
  -5 -12   3  123.29   15.90
   5 -12  -3   79.19   12.80
  -5  12   3   99.59   15.80
  -4 -12   3   14.10    5.90
   4 -12  -3    5.60    5.40
  -4 -12   3    7.90    5.90
  -4 -12   3    7.70    6.50
  -4  12   3    7.70    6.00
   3 -12  -3    2.40    5.90
  -3 -12   3   -4.20    4.30
  -3 -12   3   -1.90    4.60
  -3 -12   3    6.40    6.10
  -3  12   3    2.30    6.20
  -2 -12   3   28.60    7.40
   2 -12  -3   27.00    8.50
  -2 -12   3   23.40    8.30
  -2 -12   3   32.20    8.30
  -2  12   3   25.50    8.70
   1 -12  -3  118.39   15.30
  -1 -12   3  123.89   15.30
  -1 -12   3  141.99   17.50
  -1 -12   3  136.89   12.20
  -1  12   3  125.29   18.10
   0 -12   3   29.60    7.30
   0 -12   3   38.70    9.40
   0 -12  -3   34.20    8.80
   0 -12   3   35.10    9.40
   0  12   3   17.80    7.30
  -1 -12  -3   52.09    7.10
  -1 -12  -3   58.39   11.30
   1 -12   3   64.29   11.50
   1 -12   3   52.19   11.20
  -1  12  -3   55.89    8.80
   2 -12   3   53.29   11.40
  -2 -12  -3   61.79   11.50
   2 -12   3   49.20   11.10
  -2 -12  -3   52.79    7.20
   2  12   3   72.19   13.60
  -2  12  -3   51.69    8.80
   3 -12   3   65.99   12.10
  -3 -12  -3   62.39    8.40
   3 -12   3   56.49   12.30
  -3 -12  -3   40.70    9.60
  -3  12  -3   66.49    9.80
   3  12   3   50.79   10.50
  -4 -12  -3    4.80    5.60
   4 -12   3   -2.60    5.00
   4 -12   3   13.70    6.60
   4  12   3    0.00    4.00
  -4  12  -3   11.70    5.20
  -5 -12  -3   -2.10    3.20
  -5 -12  -3   -4.20    2.80
   5 -12   3    4.60    5.20
   5 -12   3    0.90    5.70
  -5  12  -3    3.60    3.80
   5  12   3    0.40    3.40
   6 -12   3    0.30    5.30
  -6 -12  -3   -4.90    3.20
  -6 -12  -3    1.40    3.30
   6 -12   3   -3.40    5.00
   6  12   3   -0.50    3.30
  -6  12  -3    6.90    4.50
   7 -12   3   14.70    7.70
   7 -12   3    7.00    5.80
  -7 -12  -3    2.80    4.80
  -7 -12  -3    4.90    4.20
  -7  12  -3    5.50    3.70
   7  12   3    3.00    4.50
  -8 -12  -3    1.80    4.80
   8 -12   3   -2.00    5.00
  -8 -12  -3   -3.40    4.00
  -8  12  -3    2.10    3.70
   9 -12   3   15.30    7.10
  -9 -12  -3    3.80    4.00
  -9 -12  -3   28.30    8.60
  -9  12  -3   22.60    8.30
 -10 -12  -3    9.40    7.00
  10 -12   3    1.40    6.10
 -10  12  -3   -3.90    3.70
 -11 -12  -3    6.50    5.00
  11 -12   3    9.10    6.00
 -11  12  -3    2.00    4.50
 -11 -13   3    9.00    5.80
 -10 -13   3   41.50   12.10
   9 -13  -3    3.80    4.00
  -9 -13   3   -1.80    3.40
  -8 -13   3   30.50   10.50
   8 -13  -3   41.50    9.70
  -7 -13   3    2.20    5.60
  -7 -13   3    7.40    4.90
   7 -13  -3    0.60    5.10
  -7 -13   3    6.90    5.60
  -7  13   3    7.60    6.20
   6 -13  -3  201.98   17.40
  -6 -13   3  162.18   19.90
  -6 -13   3  160.58   21.00
  -6 -13   3  167.88   14.40
  -6  13   3  117.79   17.60
  -5 -13   3   16.10    7.70
   5 -13  -3   21.30    8.50
  -5 -13   3   23.10    8.80
  -5 -13   3   15.20    6.60
  -5  13   3   13.00    7.50
   4 -13  -3   26.70    8.70
  -4 -13   3   27.30    8.70
  -4 -13   3   34.50    8.70
  -4 -13   3   25.50    9.80
  -4  13   3   25.10    9.00
  -3 -13   3   -3.70    4.90
  -3 -13   3   -8.30    2.90
   3 -13  -3   -6.60    4.30
  -3 -13   3    1.70    4.50
  -3  13   3    0.30    5.00
   2 -13  -3   24.70    8.10
  -2 -13   3   29.00    8.30
  -2 -13   3   35.80   10.20
  -2 -13   3   31.60    9.30
  -2  13   3   27.50    8.80
  -1 -13   3   25.00    7.10
   1 -13  -3   19.30    8.30
  -1 -13   3   27.00    8.60
  -1 -13   3   27.70    9.10
  -1  13   3   17.10    8.10
   0 -13   3   32.10    9.10
   0 -13   3   43.90   10.90
   0 -13   3   50.89    9.30
   0 -13  -3   40.90    9.80
   0  13   3   23.60    7.20
   1 -13   3    8.10    6.70
  -1 -13  -3   11.20    6.80
   1 -13   3    7.00    6.20
  -1  13  -3   19.50    6.10
   1  13   3   -5.80    3.40
   2 -13   3   31.90    9.40
   2 -13   3   28.30    8.70
  -2 -13  -3   26.70    8.50
   2  13   3   60.59   12.50
  -2  13  -3   39.60    8.00
  -3 -13  -3    3.20    5.60
   3 -13   3    6.00    6.00
   3 -13   3    0.80    5.60
  -3  13  -3    6.80    4.50
   3  13   3    5.80    4.80
   4 -13   3   -0.50    4.90
  -4 -13  -3    3.60    3.20
   4 -13   3    2.80    5.80
  -4 -13  -3    2.40    4.50
   4  13   3   -0.80    4.10
  -4  13  -3    1.30    3.00
   5 -13   3   13.50    7.50
   5 -13   3   12.80    6.70
  -5 -13  -3   11.70    5.00
  -5 -13  -3   19.30    7.90
   5  13   3   14.20    6.10
  -5  13  -3   30.80    7.60
  -6 -13  -3    2.90    3.30
   6 -13   3   -0.50    4.60
  -6 -13  -3   -0.90    4.10
   6 -13   3    0.20    5.80
  -6  13  -3   -1.40    3.00
   6  13   3   -1.10    3.20
   7 -13   3    5.30    6.00
  -7 -13  -3   -0.90    3.60
  -7 -13  -3    5.10    4.70
  -7  13  -3    8.10    4.90
   7  13   3    3.20    4.00
   8 -13   3    1.70    5.30
  -8 -13  -3    3.60    4.30
  -8 -13  -3    4.90    4.30
  -8  13  -3    1.40    4.00
  -9 -13  -3    1.60    4.70
   9 -13   3    6.00    6.40
  -9 -13  -3    7.10    5.10
  -9  13  -3   -4.00    4.10
 -10 -13  -3    5.60    5.30
  10 -13   3    1.20    5.00
 -10  13  -3   15.30    8.00
 -11 -13  -3   -8.80    4.60
  11 -13   3   -1.50    4.50
 -11 -14   3   29.80   10.10
 -10 -14   3    6.50    5.10
  -9 -14   3    6.80    6.30
   9 -14  -3    7.30    5.50
  -8 -14   3   10.40    7.30
   8 -14  -3    1.20    5.10
  -7 -14   3  111.19   17.70
   7 -14  -3   79.09   13.60
  -7 -14   3  115.59   14.50
  -7  14   3   60.89   12.10
   6 -14  -3   30.10    8.70
  -6 -14   3   41.20   10.90
  -6 -14   3   41.50    9.20
  -6 -14   3   33.50   10.60
  -6  14   3   36.40   10.60
  -5 -14   3  106.49   18.00
  -5 -14   3   89.69   13.40
  -5 -14   3  108.09   15.60
   5 -14  -3   88.69   14.20
  -5  14   3  104.29   16.40
   4 -14  -3   10.40    6.70
  -4 -14   3    4.30    6.40
  -4 -14   3   17.60    7.20
  -4 -14   3    4.50    5.40
  -4  14   3    8.30    6.20
  -3 -14   3   89.09   13.90
   3 -14  -3   98.89   15.20
  -3 -14   3   91.09   16.80
  -3 -14   3   92.99   13.80
  -3  14   3   97.99   15.70
  -2 -14   3   15.80    6.70
  -2 -14   3   19.10    8.70
   2 -14  -3   33.50    9.40
  -2 -14   3   11.80    7.20
  -2  14   3   22.70    9.20
  -1 -14   3  107.69   15.50
  -1 -14   3  136.69   19.30
  -1 -14   3  100.59   13.10
   1 -14  -3   91.29   14.40
   0 -14  -3  234.98   19.60
   0 -14   3  229.78   16.10
   0 -14   3  217.98   20.10
   0 -14   3  231.18   19.50
   1 -14   3    1.80    6.10
   1 -14   3    2.70    5.40
  -1 -14  -3    0.20    4.80
   1  14   3   -5.80    3.10
   2 -14   3   -1.80    5.30
   2 -14   3    0.20    5.80
  -2 -14  -3    0.20    4.40
  -2  14  -3    4.40    4.20
   2  14   3    4.20    4.50
  -3 -14  -3   95.09   14.80
   3 -14   3   94.59   16.80
   3 -14   3   95.69   15.40
  -3  14  -3  102.39   12.80
   3  14   3  135.49   19.20
  -4 -14  -3   -2.80    4.10
   4 -14   3    1.80    4.90
   4 -14   3    8.80    6.40
   4  14   3    8.70    4.70
  -4  14  -3    9.00    4.70
   5 -14   3    4.80    6.60
   5 -14   3    0.30    5.40
  -5 -14  -3    4.30    5.50
   5  14   3   13.20    5.80
  -5  14  -3   19.20    6.30
   6 -14   3    8.00    6.50
  -6 -14  -3   -1.50    4.20
   6  14   3    6.30    5.50
  -6  14  -3    0.70    3.40
  -7 -14  -3    4.80    4.60
  -7 -14  -3    5.50    4.20
   7 -14   3   -2.90    5.20
  -7  14  -3   -0.60    3.30
  -8 -14  -3   19.50    6.70
  -8 -14  -3   23.90    7.20
   8 -14   3   12.30    7.70
  -8  14  -3   11.80    7.10
  -9 -14  -3   15.70    5.10
  -9 -14  -3   21.80    7.30
   9 -14   3   12.90    6.80
  10 -14   3  -11.50    3.60
 -10 -14  -3    0.50    4.10
 -10 -15   3   14.00    8.40
   9 -15  -3   -2.50    3.10
  -9 -15   3   -9.80    3.20
  -8 -15   3    1.10    5.10
   8 -15  -3    3.90    4.00
  -7 -15   3   16.20    6.80
   7 -15  -3    3.80    5.50
  -7 -15   3   32.90    9.60
  -6 -15   3   61.49   12.40
   6 -15  -3   47.60   11.40
  -6 -15   3   45.70   10.10
  -6  15   3   31.70   10.90
  -5 -15   3   71.99   13.00
  -5 -15   3   59.09   11.40
   5 -15  -3   63.89   12.90
  -5  15   3   45.30   10.70
  -4 -15   3   12.20    5.90
  -4 -15   3    7.20    6.80
   4 -15  -3   -6.40    3.80
  -4 -15   3    9.10    6.60
  -4  15   3   16.10    8.00
  -3 -15   3    7.60    5.90
   3 -15  -3   -3.20    4.60
  -3 -15   3    2.00    5.00
  -3 -15   3   -3.00    3.80
  -3  15   3    0.90    5.70
   2 -15  -3   90.99   15.30
  -2 -15   3   92.59   16.00
  -2 -15   3   81.39   14.00
  -2 -15   3   92.99   13.30
  -2  15   3   67.69   14.50
  -1 -15   3    8.70    6.30
   1 -15  -3   12.60    7.10
  -1 -15   3   12.40    5.50
  -1 -15   3    6.80    7.10
  -1  15   3   -3.20    3.10
   0 -15   3   23.60    8.60
   0 -15   3   35.30    8.20
   0 -15   3   33.20   10.50
   1 -15   3   62.39   10.00
   1 -15   3   73.79   13.60
  -1 -15  -3   59.89   12.90
   1 -15   3   60.89   12.60
   2 -15   3   91.69   16.30
  -2 -15  -3  113.79   16.50
   2 -15   3   97.89   15.70
  -2  15  -3  124.69   14.30
   2  15   3  153.98   20.60
  -3 -15  -3   -0.70    4.10
   3 -15   3   -6.30    5.00
   3 -15   3    1.70    5.00
   3  15   3   -1.60    2.80
  -3  15  -3    1.20    3.50
  -4 -15  -3   65.09   12.80
   4 -15   3   39.60   11.40
   4 -15   3   52.59   12.20
   4  15   3   66.79   13.40
  -4  15  -3   70.49   10.90
   5 -15   3   40.50   11.00
  -5 -15  -3   56.59   12.30
  -5  15  -3   45.30    9.00
   5  15   3   37.00   10.60
  -6 -15  -3   15.90    6.80
   6 -15   3   -0.20    5.00
   7 -15   3   14.80    8.20
  -7 -15  -3    9.70    6.10
  -8 -15  -3    6.60    5.40
   8 -15   3    5.90    6.00
   9 -15   3    3.30    4.40
  -9 -15  -3   10.90    4.80
  -9 -16   3   -2.70    3.90
   9 -16  -3    6.20    4.70
   8 -16  -3   -9.50    3.20
  -8 -16   3   -3.50    4.50
   7 -16  -3    6.20    5.00
  -7 -16   3    5.80    6.40
  -6 -16   3   11.80    6.30
   6 -16  -3    3.00    5.20
  -6 -16   3    9.20    6.70
  -5 -16   3   -0.40    4.20
   5 -16  -3   -0.10    5.00
  -5 -16   3   -0.20    5.00
  -4 -16   3   21.70    8.40
   4 -16  -3   25.40    9.50
  -4 -16   3   15.00    7.00
  -4  16   3   33.20    9.50
  -3 -16   3    0.30    3.10
  -3 -16   3   14.30    7.00
   3 -16  -3    6.30    5.60
  -3  16   3    0.20    4.90
  -2 -16   3   12.80    8.00
  -2 -16   3   17.60    8.10
  -2 -16   3    8.70    4.80
   2 -16  -3   26.90    9.50
  -2  16   3    7.30    5.80
  -1 -16   3   78.09   14.50
  -1 -16   3   77.49   12.00
   1 -16  -3   63.99   13.10
  -1 -16   3   71.59   16.00
   0 -16  -3   63.89   13.30
   0 -16   3   84.39   12.10
   0 -16   3   83.59   16.20
   0 -16   3   50.09   13.00
   1 -16   3   34.90   10.60
   1 -16   3   29.60    7.10
   1 -16   3   24.40    9.60
  -1 -16  -3   25.30    9.00
   2 -16   3    4.80    8.80
  -2 -16  -3    9.50    7.70
   2 -16   3   10.00    7.20
   2  16   3    9.40    4.50
   3 -16   3   38.30   11.30
  -3 -16  -3   26.40    8.90
   3  16   3   34.30    9.90
  -4 -16  -3   -5.60    3.50
   4 -16   3    0.20    5.10
   5 -16   3   63.89   13.20
  -5 -16  -3   67.39   13.30
  -6 -16  -3   38.20    9.40
   6 -16   3   12.80    7.40
   7 -16   3   32.40   10.60
  -7 -16  -3   13.50    6.60
  -8 -16  -3   18.00    7.70
   8 -16   3   11.80    7.80
   9 -16   3   30.00    9.90
  -9 -16  -3   22.30    6.90
   9 -17  -3    0.80    5.10
  -8 -17   3    2.50    5.80
   8 -17  -3   -0.10    4.20
  -7 -17   3   14.50    7.10
   7 -17  -3   21.40    8.20
  -6 -17   3    4.00    5.50
  -6 -17   3    1.90    4.70
   6 -17  -3    0.40    5.50
   5 -17  -3    4.60    5.20
  -5 -17   3    0.20    4.90
  -5 -17   3   25.40    7.90
  -4 -17   3    7.80    7.20
  -4 -17   3   10.70    5.80
   4 -17  -3   -0.90    5.40
  -3 -17   3   -0.10    5.80
   3 -17  -3    2.00    5.00
  -3 -17   3   -0.20    3.50
  -2 -17   3    4.40    7.00
   2 -17  -3    0.90    6.30
  -2 -17   3    8.80    4.60
   1 -17  -3    1.20    6.10
  -1 -17   3    3.50    5.50
  -1  17   3   -1.00    2.50
   0 -17   3   22.30    9.70
   0 -17  -3   42.00   11.30
  -1 -17  -3    9.70    7.10
   1 -17   3    7.00    7.10
  -2 -17  -3   55.89   12.60
   2 -17   3   29.90    9.90
   3 -17   3   20.10    9.30
  -3 -17  -3    4.20    4.40
  -4 -17  -3   61.39   13.40
   4 -17   3   58.99   12.10
  -5 -17  -3    4.20    4.70
   5 -17   3    3.10    5.40
   6 -17   3   24.00    9.10
  -6 -17  -3   21.30    7.90
  -7 -17  -3   24.70    8.00
   7 -17   3   11.10    7.70
  -8 -17  -3   22.20    7.80
   8 -17   3   65.09   13.90
   8 -18  -3    8.10    6.30
   7 -18  -3    7.70    5.10
  -6 -18   3    1.10    4.70
   6 -18  -3   10.00    6.80
   5 -18  -3   13.10    7.00
  -5 -18   3   30.00    8.30
  -4 -18   3   12.10    6.50
   4 -18  -3    6.20    6.80
   3 -18  -3    5.60    5.90
  -3 -18   3   12.70    7.10
  -2 -18   3    5.70    6.60
   2 -18  -3    1.60    5.50
   1 -18  -3   25.20   10.40
  -1 -18   3   16.20    8.40
   0 -18  -3    8.40    6.20
   0 -18   3   -3.00    5.80
   1 -18   3   39.00   11.60
  -1 -18  -3   54.59   12.90
   2 -18   3   40.00   10.80
  -2 -18  -3   26.40    9.20
   3 -18   3   22.50    9.30
  -3 -18  -3   20.60    7.70
  -4 -18  -3   12.20    6.20
   4 -18   3    3.80    7.30
  -5 -18  -3   22.90    8.50
   5 -18   3   32.70   11.50
  -6 -18  -3    8.40    5.40
   6 -18   3    5.20    6.60
  -7 -18  -3    0.10    5.10
   7 -18   3    0.30    4.20
  -6 -19   3   11.00    5.90
   6 -19  -3   -0.90    5.00
  -5 -19   3   -3.60    4.20
   5 -19  -3   16.70    8.00
   4 -19  -3   11.00    6.50
  -4 -19   3   15.60    6.30
   3 -19  -3   -1.50    4.20
  -3 -19   3   20.20    8.00
   2 -19  -3    8.60    6.50
  -2 -19   3   -1.60    4.10
   1 -19  -3   13.00    8.70
  -1 -19   3   12.60    7.30
   0 -19  -3   16.40    8.20
   0 -19   3    5.20    5.70
  -1 -19  -3    0.30    3.80
   1 -19   3   -0.10    5.80
  -2 -19  -3   -3.70    3.30
   2 -19   3    3.30    5.80
  -3 -19  -3   21.90    8.00
   3 -19   3   21.50    9.40
   4 -19   3   70.69   16.60
  -5 -19  -3    2.30    4.40
   5 -19   3   10.90    7.50
  -6 -19  -3   14.20    4.90
   6 -19   3   12.40    7.80
  -5 -20   3   34.60    9.90
   5 -20  -3   29.40   10.70
   4 -20  -3    0.20    5.00
  -4 -20   3    0.20    4.60
  -3 -20   3   35.50   10.60
  -2 -20   3   28.30    9.90
   2 -20  -3   16.30    7.90
   1 -20  -3   -0.80    6.00
  -1 -20   3   14.80    6.40
   0 -20   3    4.00    5.40
   0 -20  -3    5.70    6.10
   1 -20   3   -2.40    4.90
  -1 -20  -3   17.80    7.80
  -2 -20  -3    8.60    5.50
   2 -20   3   16.10    8.50
  -3 -20  -3   -0.20    3.60
  -4 -20  -3    6.50    4.50
   4 -20   3    0.40    5.70
  -2 -21   3   14.30    6.90
   2 -21  -3   12.90    9.00
  -1 -21   3    5.50    5.50
   1 -21  -3    2.30    4.60
   0 -21  -3   18.00    8.60
   0 -21   3   20.90    7.90
  -1 -21  -3    1.80    5.70
   1 -21   3   -0.30    6.40
   2 -21   3    1.60    6.40
  -2 -21  -3   12.40    7.60
 -14   0   4   10.50    5.60
 -13   0   4    2.20    4.10
 -12   0   4   98.99   18.40
 -12   0   4   97.59   16.40
 -11   0   4   -2.30    5.30
 -11   0   4    5.50    6.80
 -10   0   4   59.09   11.70
 -10   0   4   58.39   12.70
  -9   0   4   -0.50    5.20
  -9   0   4   -2.80    3.90
  -8   0   4  145.59   14.50
  -8   0   4  144.69   16.10
  -7   0   4   -1.20    4.30
   7   0  -4   -0.30    2.20
  -7   0   4   -2.80    3.80
   6   0  -4   44.60    7.20
  -6   0   4   45.50    8.60
  -6   0   4   42.10    8.00
  -5   0   4    0.50    3.20
  -5   0   4   -3.30    1.40
   5   0  -4   -1.70    1.60
  -5   0   4   -2.00    2.30
  -4   0   4   52.49    6.60
  -4   0   4   54.19    7.40
  -4   0   4   56.29    6.60
  -3   0   4   -1.40    2.60
  -3   0   4   -1.40    1.40
   3   0  -4   -0.50    0.80
  -3   0   4   -1.90    2.30
  -2   0   4  950.20   26.10
   2   0  -4  960.60   25.70
  -2   0   4  929.61   28.70
  -2   0   4  980.40   25.80
   1   0  -4   -2.00    1.60
   1   0  -4    0.80    2.30
   0   0  -4  215.68    9.40
   0   0  -4  201.98    9.50
   1   0   4    1.70    1.70
   1   0   4   -0.90    1.20
  -1   0  -4   -2.40    2.00
  -1   0  -4    1.40    2.10
   2   0   4  138.99    7.80
  -2   0  -4  120.29    8.00
  -2   0  -4  131.19    8.50
   2   0   4  123.39    7.30
  -3   0  -4   -1.50    1.90
   3   0   4    0.40    2.00
   3   0   4    0.40    2.00
  -3   0  -4    1.00    2.50
   4   0   4  816.42   29.70
  -4   0  -4  886.31   29.40
   4   0   4  816.62   29.80
  -4   0  -4  876.81   30.70
  -5   0  -4    2.50    3.00
  -5   0  -4   -3.70    3.30
   5   0   4   -2.30    2.30
  -5   0  -4    0.70    2.90
   6   0   4 1059.29   39.60
  -6   0  -4 1012.60   38.70
  -6   0  -4 1060.39   36.40
  -7   0  -4   -4.20    3.70
   7   0   4    1.10    3.90
   8   0   4  319.87   18.90
   8   0   4  317.87   22.20
  -8   0  -4  355.06   22.30
   9   0   4    6.70    4.00
  -9   0  -4    3.40    5.10
   9   0   4    7.20    5.30
 -10   0  -4  330.77   24.10
  10   0   4  338.67   20.50
  10   0   4  344.47   25.10
 -11   0  -4    3.80    4.80
  11   0   4   -2.60    2.80
  11   0   4   -2.10    4.50
 -12   0  -4   -1.50    3.90
 -13   0  -4    2.60    4.30
 -14  -1   4    0.40    5.00
 -14   1   4    5.10    5.50
 -13  -1   4   -0.20    4.60
 -13   1   4    2.70    4.50
 -12  -1   4    6.60    6.70
 -12   1   4    5.30    6.70
 -12   1   4    9.20    6.30
 -11  -1   4   98.19   15.20
 -11  -1   4   88.69   16.30
 -11   1   4   73.79   13.30
 -10  -1   4    7.20    5.80
 -10  -1   4   -2.40    4.30
 -10   1   4    5.80    6.00
 -10   1   4    1.40    5.50
  -9  -1   4   33.50    9.90
  -9  -1   4   29.50    9.10
  -9   1   4   17.90    7.30
  -8  -1   4   18.80    7.20
  -8  -1   4   15.90    6.80
  -8   1   4   12.70    6.20
  -8   1   4   20.70    7.60
   7  -1  -4  426.16   12.40
  -7  -1   4  401.96   22.20
  -7  -1   4  402.86   22.40
   7  -1  -4  433.36   21.00
  -7   1   4  446.76   23.00
   7   1  -4  432.96   21.30
  -7   1   4  405.96   21.40
  -6  -1   4  110.09   12.80
  -6  -1   4  115.59   11.00
   6  -1  -4  114.09    9.40
   6  -1  -4  107.79    4.40
  -6   1   4  106.89   11.90
   6   1  -4   99.19    9.00
  -6   1   4  102.19   10.40
  -5  -1   4  217.28   12.80
  -5  -1   4  202.38   13.40
   5  -1  -4  201.18    6.70
   5  -1  -4  215.88   12.10
  -5  -1   4  210.18   13.40
  -5   1   4  205.78   12.50
  -5   1   4  206.88   12.90
   5   1  -4  191.48   11.60
  -5   1   4  221.28   13.40
   4  -1  -4  460.75   13.60
  -4  -1   4  467.45   19.30
  -4  -1   4  483.55   18.90
  -4  -1   4  471.05   20.00
  -4   1   4  485.75   19.50
   4   1  -4  554.64   23.10
  -4   1   4  467.75   18.70
  -4   1   4  481.75   19.20
  -3  -1   4  574.44   20.40
  -3  -1   4  616.94   16.10
  -3  -1   4  591.14   20.00
  -3  -1   4  624.54   16.20
  -3  -1   4  566.64   21.70
   3  -1  -4  622.84   17.30
  -3   1   4  619.24   20.50
  -3   1   4  588.04   19.80
  -3   1   4  612.64   21.00
   2  -1  -4  536.95   16.50
  -2  -1   4  537.05   15.90
  -2  -1   4  541.85   16.90
  -2  -1   4  510.85   19.00
  -2  -1   4  549.05   16.50
  -2   1   4  554.24   16.40
  -2   1   4  556.64   16.70
  -2   1   4  536.25   18.10
   1  -1  -4  210.28    8.90
   1  -1  -4  207.88    8.90
   1   1  -4  215.08   10.10
   1   1  -4  200.48    8.50
   0  -1  -4   79.19    5.30
   0  -1  -4   81.69    6.00
   0   1  -4   81.29    5.80
   0   1  -4   85.09    6.40
   1  -1   4  184.08    7.50
  -1  -1  -4  172.08    8.90
  -1  -1  -4  182.08    9.40
   1  -1   4  177.28    7.20
   1   1   4  177.68    7.10
  -1   1  -4  146.89    8.90
   1   1   4  163.58    7.00
  -1   1  -4  181.08    9.30
   2  -1   4   18.00    4.00
  -2  -1  -4   12.10    3.70
   2  -1   4   10.80    2.90
  -2  -1  -4   12.90    3.60
   2   1   4   13.90    3.20
   2   1   4   16.40    3.80
  -2   1  -4   11.00    3.50
  -2   1  -4   11.00    3.90
   3  -1   4  862.01   28.10
   3  -1   4  828.02   27.50
  -3  -1  -4  778.02   27.20
  -3  -1  -4  784.42   27.70
   3   1   4  802.22   27.50
  -3   1  -4  870.11   29.30
  -3   1  -4  809.92   27.40
   3   1   4  821.82   27.50
  -4  -1  -4   81.69    9.00
   4  -1   4   68.49    8.30
   4  -1   4   75.69    9.40
  -4  -1  -4   66.29    8.90
  -4   1  -4   70.59    8.30
   4   1   4   67.79    8.60
   4   1   4   91.89   10.60
  -4   1  -4   69.29    8.90
  -5  -1  -4  637.64   26.40
   5  -1   4  612.94   26.20
  -5  -1  -4  603.34   24.10
  -5   1  -4  642.34   26.70
   5   1   4  634.74   26.50
  -6  -1  -4    6.30    3.90
  -6  -1  -4    5.10    4.30
   6  -1   4   12.50    4.80
   6  -1   4   12.90    5.40
  -6  -1  -4   -0.70    3.60
  -6   1  -4    4.10    4.40
  -6   1  -4    9.70    5.20
   6   1   4    8.50    4.80
   7  -1   4  242.38   17.80
  -7  -1  -4  257.77   15.40
  -7  -1  -4  271.67   18.30
   7  -1   4  231.28   15.30
  -7   1  -4  208.58   16.30
   7   1   4  229.38   17.70
  -8  -1  -4   42.10    8.50
   8  -1   4   53.79   11.10
  -8  -1  -4   50.69   10.60
   8  -1   4   52.89    9.50
  -8   1  -4   45.40   10.40
   8   1   4   45.60   10.40
  -9  -1  -4  472.25   27.80
   9  -1   4  520.65   25.60
  -9   1  -4  515.75   29.10
   9   1   4  509.35   25.10
   9   1   4  480.75   29.40
  10  -1   4    7.00    6.40
  10  -1   4    2.30    3.40
 -10  -1  -4    5.50    5.50
  10   1   4    5.80    4.70
  10   1   4    3.80    3.50
 -10   1  -4    3.20    4.70
 -11  -1  -4   13.50    7.60
  11  -1   4    6.80    7.10
  11  -1   4   10.40    4.80
  11   1   4   12.50    5.00
  11   1   4    6.70    6.20
 -11   1  -4   22.80    8.00
 -12  -1  -4   -4.10    4.50
 -12   1  -4    9.80    6.80
 -13  -1  -4   56.29   13.90
 -13   1  -4   53.39   13.20
 -14  -2   4    0.70    5.10
 -14   2   4   -1.50    4.20
 -13  -2   4   11.30    7.50
 -13   2   4    7.00    5.70
 -12  -2   4   55.59   13.60
 -12  -2   4   66.29   13.70
 -12   2   4   62.69   13.00
 -11  -2   4    4.10    4.80
 -11  -2   4   -1.60    5.80
 -11   2   4    4.70    7.40
 -11   2   4   -1.30    4.80
 -10  -2   4    5.20    6.20
 -10  -2   4    0.20    5.10
 -10   2   4   -0.20    4.20
 -10   2   4   -1.50    5.40
  -9  -2   4   13.30    7.10
  -9  -2   4    9.60    6.60
  -9   2   4   18.60    8.40
  -9   2   4   11.80    6.30
  -8  -2   4   90.69   14.10
  -8  -2   4   93.59   13.80
  -8   2   4   95.09   14.10
  -8   2   4   73.69   11.20
  -7  -2   4    0.50    4.80
  -7  -2   4    9.90    6.10
   7  -2  -4    3.70    2.10
   7  -2  -4   -0.40    2.60
  -7   2   4   10.40    5.50
  -7   2   4    2.70    4.90
   7   2  -4    0.10    2.50
  -6  -2   4  275.67   17.30
   6  -2  -4  303.17   10.80
  -6  -2   4  294.67   17.80
   6  -2  -4  275.97   15.80
   6   2  -4  283.07   15.70
  -6   2   4  321.57   16.70
  -5  -2   4   35.10    7.40
   5  -2  -4   40.80    4.10
   5  -2  -4   43.60    6.90
  -5  -2   4   30.40    5.80
  -5  -2   4   41.30    7.70
  -5   2   4   40.10    6.70
  -5   2   4   36.80    6.30
   5   2  -4   41.80    6.40
  -5   2   4   31.60    6.50
  -4  -2   4   29.30    1.60
   4  -2  -4   47.10    9.10
  -4  -2   4   28.70    1.80
  -4  -2   4   28.20    5.90
  -4  -2   4   34.90    6.20
  -4  -2   4   33.70    5.50
   4  -2  -4   31.70    3.70
  -4   2   4   30.00    5.30
  -4   2   4   43.20    6.90
   4   2  -4   37.20    5.50
  -4   2   4   38.30    6.00
  -3  -2   4  221.98   12.30
  -3  -2   4  238.68    8.00
  -3  -2   4  247.58   11.70
   3  -2  -4  231.48    9.30
  -3  -2   4  229.08   11.10
  -3   2   4  234.48   11.20
  -3   2   4  210.18   10.60
  -3   2   4  240.98   11.00
  -2  -2   4  913.51   28.90
  -2  -2   4  904.81   26.20
  -2  -2   4  865.11   26.20
   2  -2  -4  869.61   26.00
  -2  -2   4  924.21   25.10
  -2   2   4  897.21   26.00
  -2   2   4  919.01   26.10
  -2   2   4  925.31   26.10
   1  -2  -4  177.38    8.50
  -1  -2   4  175.58    7.00
   1  -2  -4  160.18    7.20
  -1  -2   4  166.58    6.90
  -1  -2   4  173.78    8.10
   1   2  -4  158.38    9.10
  -1   2   4  174.68    6.80
  -1   2   4  161.58    6.60
   0  -2   4  816.82   23.00
   0  -2  -4  850.01   25.80
   0  -2  -4  858.51   23.80
   0  -2   4  835.22   25.30
   0  -2   4  836.22   22.70
   0   2  -4  768.42   25.90
   0   2   4  833.92   22.20
   0   2   4  816.32   22.20
  -1  -2  -4  626.94   21.80
   1  -2   4  637.34   21.60
   1  -2   4  604.84   19.30
  -1  -2  -4  641.34   20.30
   1  -2   4  649.74   19.90
   1   2   4  661.03   19.60
  -1   2  -4  639.24   22.10
  -2  -2  -4   -0.50    2.30
  -2  -2  -4   -0.30    2.20
   2  -2   4    1.10    2.20
   2  -2   4    3.70    3.00
   2  -2   4   -2.40    1.70
   2   2   4    2.30    2.30
  -2   2  -4   -0.20    2.50
   2   2   4    1.60    2.00
   3  -2   4    4.00    3.10
   3  -2   4    0.20    2.10
  -3  -2  -4   -2.60    1.80
  -3  -2  -4    0.40    2.40
   3  -2   4    0.80    2.60
  -3   2  -4    0.40    2.00
  -3   2  -4    2.10    2.90
   3   2   4   -0.80    2.00
   3   2   4   -0.20    2.20
  -4  -2  -4    6.00    3.30
   4  -2   4    0.90    2.70
   4  -2   4   -1.40    3.00
  -4  -2  -4    9.20    3.90
  -4  -2  -4    6.80    3.50
   4  -2   4    3.60    3.00
  -4   2  -4    1.00    2.70
   4   2   4    4.70    3.30
  -4   2  -4    8.70    3.90
   4   2   4    2.70    2.90
  -5  -2  -4   14.90    4.50
  -5  -2  -4   17.90    5.20
   5  -2   4   23.30    5.90
   5  -2   4   16.20    4.80
  -5  -2  -4   18.30    5.60
  -5   2  -4    4.70    3.70
   5   2   4   18.80    5.70
  -5   2  -4   17.30    5.30
  -6  -2  -4  102.29   12.30
  -6  -2  -4  106.49   12.20
   6  -2   4   65.49    9.90
   6  -2   4  106.09   11.60
  -6  -2  -4   94.19   10.70
  -6   2  -4   99.69   12.70
   6   2   4   69.59   10.50
  -7  -2  -4  134.89   11.30
  -7  -2  -4  125.09   15.10
   7  -2   4  113.49   14.10
   7  -2   4  139.39   11.80
  -7   2  -4  141.59   16.30
   7   2   4  155.38   14.50
   8  -2   4   73.59   12.00
  -8  -2  -4   97.99   14.20
  -8  -2  -4  101.69   12.40
   8  -2   4  107.49   13.50
   8   2   4   92.89   14.20
  -8   2  -4   81.29   13.20
  -9  -2  -4   11.50    4.90
  -9  -2  -4   -1.10    4.30
   9  -2   4   -3.40    3.40
   9  -2   4    1.90    5.20
  -9   2  -4   -1.40    4.30
   9   2   4   -0.20    4.80
 -10  -2  -4   45.40   10.90
  10  -2   4   41.30   12.00
  10  -2   4   35.30    8.40
  10   2   4   35.40   10.10
  10   2   4   52.99    9.70
 -10   2  -4   60.99   13.10
  11  -2   4   10.30    4.40
 -11  -2  -4    3.40    5.20
  11  -2   4    0.80    5.60
  11   2   4   15.30    5.40
  11   2   4   13.20    6.90
 -11   2  -4    6.80    4.90
 -12  -2  -4    5.60    5.30
 -12   2  -4    1.20    3.90
 -13  -2  -4    8.90    6.50
 -13   2  -4    5.50    4.90
 -14  -3   4   22.10    7.40
 -14   3   4    2.40    4.80
 -13  -3   4   -7.60    3.80
 -13   3   4   10.30    6.00
 -12  -3   4    2.60    5.20
 -12  -3   4   16.60    9.30
 -12   3   4    0.80    5.50
 -12   3   4   -2.00    4.30
 -11  -3   4  127.89   17.90
 -11  -3   4  127.39   19.00
 -11   3   4  104.59   15.50
 -10  -3   4    2.30    5.60
 -10  -3   4    3.80    5.70
 -10   3   4    5.10    4.90
 -10   3   4    2.00    5.00
  -9  -3   4   10.60    6.90
  -9  -3   4    2.00    5.40
  -9   3   4    1.20    5.30
  -9   3   4    2.50    6.80
  -8  -3   4   69.69   12.50
  -8  -3   4   59.29   11.30
   8  -3  -4   80.99    9.10
  -8   3   4   87.39   15.70
  -8   3   4   70.49   11.00
   7  -3  -4  450.45   22.80
   7  -3  -4  408.36   15.40
  -7  -3   4  382.96   22.80
  -7  -3   4  390.16   22.80
   7   3  -4  428.26   21.80
  -7   3   4  413.66   20.40
   6  -3  -4    6.60    2.70
  -6  -3   4    4.60    4.80
   6  -3  -4    2.00    3.00
  -6  -3   4    3.40    4.00
  -6   3   4   -0.90    3.10
  -6   3   4    3.60    4.80
   6   3  -4    5.90    3.40
  -5  -3   4  207.48   14.00
   5  -3  -4  214.48    9.80
  -5  -3   4  214.38   14.50
   5  -3  -4  231.48   13.20
  -5  -3   4  221.98    7.10
  -5   3   4  217.98   14.40
  -5   3   4  212.48   12.20
  -5   3   4  223.78   13.60
   5   3  -4  217.38   12.70
  -4  -3   4   13.20    2.30
  -4  -3   4   24.00    5.90
   4  -3  -4   11.70    3.00
  -4  -3   4   20.90    5.40
  -4  -3   4   16.50    4.40
   4  -3  -4   16.70    4.20
  -4   3   4    8.00    3.30
  -4   3   4   17.10    4.20
  -4   3   4   16.70    5.40
   4   3  -4   13.60    3.60
  -3  -3   4  198.88   11.10
  -3  -3   4  197.88   12.00
   3  -3  -4  193.48    9.20
  -3  -3   4  193.38    7.90
  -3  -3   4  195.98   10.60
  -3   3   4  193.28   10.40
  -3   3   4  191.98   10.90
  -3   3   4  196.18    9.30
  -2  -3   4   26.60    5.20
   2  -3  -4   39.30    5.10
  -2  -3   4   39.40    4.50
  -2  -3   4   32.40    4.50
  -2  -3   4   27.90    4.70
  -2   3   4   45.60    5.90
  -2   3   4   46.00    4.50
  -2   3   4   33.30    4.50
   1  -3  -4 3210.28   78.09
  -1  -3   4 3127.19   80.79
  -1  -3   4 3187.08   80.59
   1  -3  -4 3191.68   81.99
  -1  -3   4 3151.48   80.49
   1   3  -4 3252.07   83.59
  -1   3   4 3287.67   80.19
  -1   3   4 3110.79   79.89
   0  -3  -4   18.40    4.10
   0  -3   4   21.30    4.30
   0  -3   4   19.90    3.50
   0  -3   4   25.50    4.10
   0  -3  -4   25.60    3.20
   0   3   4   19.60    3.60
   0   3  -4   16.80    4.30
   0   3   4   20.80    3.40
  -1  -3  -4  281.57   13.20
   1  -3   4  285.27   13.00
   1  -3   4  303.27   12.40
  -1  -3  -4  280.27   11.20
   1  -3   4  309.97   12.30
   1   3   4  265.07   11.70
  -1   3  -4  276.57   13.40
  -2  -3  -4  709.73   24.80
  -2  -3  -4  710.73   23.30
   2  -3   4  714.03   24.40
   2  -3   4  707.73   23.90
   2  -3   4  697.53   24.70
   2   3   4  699.43   23.90
  -2   3  -4  694.83   25.00
   2   3   4  714.23   24.20
   3  -3   4   29.90    5.90
  -3  -3  -4   42.90    6.10
  -3  -3  -4   25.90    5.00
   3  -3   4   42.40    6.90
   3  -3   4   34.70    6.10
  -3  -3  -4   21.20    4.90
  -3   3  -4   21.80    4.40
   3   3   4   37.60    6.40
  -3   3  -4   24.60    5.50
   3   3   4   16.50    4.20
   4  -3   4   60.69   12.90
  -4  -3  -4   65.29    8.30
  -4  -3  -4   56.79    8.00
   4  -3   4   67.19    8.60
   4  -3   4   62.99    8.70
  -4  -3  -4   49.00    7.30
   4   3   4   69.99    9.70
   4   3   4   59.09    8.50
  -4   3  -4   42.30    6.60
  -4   3  -4   54.39    8.40
   5  -3   4    3.70    3.40
  -5  -3  -4    4.80    3.30
  -5  -3  -4    6.90    3.90
  -5  -3  -4    6.90    3.60
   5  -3   4    2.80    3.50
  -5   3  -4   -0.60    3.10
   5   3   4    4.50    4.00
  -5   3  -4    9.80    4.70
  -6  -3  -4   38.00    8.10
  -6  -3  -4   36.00    6.90
   6  -3   4   36.80    7.30
  -6  -3  -4   34.20    7.70
   6  -3   4   46.00    9.00
  -6   3  -4   34.10    7.90
   6   3   4   44.00    9.10
   7  -3   4   58.19   11.10
   7  -3   4   34.80    7.60
  -7  -3  -4   37.30    8.50
  -7  -3  -4   51.89    8.70
   7   3   4   25.50    7.50
  -7   3  -4   55.99   10.20
   8  -3   4   45.60   10.70
  -8  -3  -4   20.80    7.50
  -8  -3  -4   22.90    6.20
   8  -3   4   37.80    8.40
   8   3   4   35.20    9.20
  -8   3  -4   31.50    9.40
  -9  -3  -4   36.10    9.60
  -9  -3  -4   55.49    9.50
   9  -3   4   44.90   11.20
   9  -3   4   30.20    7.80
  -9   3  -4   48.90   11.40
   9   3   4   51.39   11.50
 -10  -3  -4    0.40    3.20
  10  -3   4   -5.90    3.60
  10  -3   4   -0.30    2.70
 -10  -3  -4   -0.20    4.40
 -10   3  -4   -1.30    4.50
  10   3   4    2.50    5.10
  11  -3   4   28.00    7.30
  11  -3   4   29.50   10.40
 -11  -3  -4   27.20    8.80
 -11   3  -4   32.50    9.50
  11   3   4   21.70    6.10
  11   3   4   29.20    8.80
 -12  -3  -4    6.40    6.00
 -12   3  -4   21.00    7.20
 -13  -3  -4    5.20    5.20
 -13   3  -4    9.40    4.40
 -14  -4   4    6.60    5.70
 -14   4   4    6.10    4.70
 -13  -4   4   -4.00    4.90
 -13   4   4    2.90    4.40
 -12  -4   4   44.50   12.30
 -12   4   4   43.10   10.60
 -11  -4   4   12.00    7.60
 -11  -4   4   17.60    8.20
 -11   4   4   15.60    6.10
 -11   4   4   12.60    7.60
 -10  -4   4  112.39   16.80
 -10  -4   4  159.08   21.40
 -10   4   4  104.29   19.00
 -10   4   4  133.99   16.00
  -9  -4   4    0.50    4.90
  -9  -4   4   -4.40    5.30
  -9   4   4   -4.40    3.10
  -9   4   4    3.60    6.20
  -8  -4   4    9.20    7.10
  -8  -4   4   -0.10    5.70
   8  -4  -4    3.20    2.60
  -8   4   4    2.70    5.50
  -8   4   4   11.30    5.50
  -7  -4   4    4.60    1.40
  -7  -4   4    4.10    5.90
   7  -4  -4    5.90    3.10
  -7  -4   4    8.20    5.70
  -7   4   4    5.00    5.70
  -7   4   4    5.90    4.10
  -6  -4   4 1555.64   52.49
   6  -4  -4 1541.45   49.90
  -6  -4   4 1506.25   51.79
   6  -4  -4 1531.65   43.90
  -6  -4   4 1579.44   39.80
   6   4  -4 1473.55   49.50
  -6   4   4 1535.75   52.19
  -6   4   4 1597.64   47.40
  -5  -4   4   66.29    4.40
  -5  -4   4   70.29   10.10
  -5  -4   4   70.59   10.30
   5  -4  -4   74.39    9.40
   5  -4  -4   67.69    7.20
  -5   4   4   77.39    8.20
   5   4  -4   76.79    9.40
  -5   4   4   78.59   10.90
  -4  -4   4   11.80    5.00
   4  -4  -4    7.60    3.20
  -4  -4   4   10.70    2.70
  -4  -4   4   12.00    4.30
  -4  -4   4   15.40    4.30
   4  -4  -4   12.60    3.50
  -4   4   4   11.20    4.00
   4   4  -4   16.80    4.30
  -4   4   4   14.70    5.00
  -4   4   4   13.30    3.70
  -3  -4   4  389.26   18.40
  -3  -4   4  439.16   18.10
  -3  -4   4  414.66   18.20
  -3  -4   4  422.36   14.70
  -3   4   4  411.76   17.40
  -3   4   4  395.86   17.50
   3   4  -4  416.46   16.70
  -3   4   4  436.46   14.50
  -2  -4   4 1138.89   32.70
  -2  -4   4 1165.98   35.00
  -2  -4   4 1100.69   36.00
   2  -4  -4 1102.19   34.00
  -2  -4   4 1172.18   35.20
  -2   4   4 1135.19   30.00
  -2   4   4 1121.49   34.50
  -2   4   4 1203.58   34.80
  -1  -4   4   53.79    6.30
  -1  -4   4   64.49    7.00
   1  -4  -4   58.69    6.70
  -1  -4   4   58.79    6.80
  -1   4   4   52.29    3.00
  -1   4   4   55.29    5.40
  -1   4   4   58.39    6.60
   1   4  -4   53.89    6.80
   0  -4  -4  856.61   28.30
   0  -4  -4  897.71   23.60
   0  -4   4  865.11   27.60
   0  -4   4  855.21   27.20
   0  -4   4  889.01   27.70
   0   4   4  831.72   26.80
   0   4  -4  835.62   28.30
   0   4   4  912.41   27.10
   1  -4   4  913.11   28.50
   1  -4   4  873.81   28.60
  -1  -4  -4  839.72   28.80
   1  -4   4  852.41   27.90
  -1  -4  -4  903.01   25.50
  -1   4  -4  859.91   28.80
   1   4   4  831.32   28.00
   1   4   4  906.01   28.20
  -2  -4  -4   72.49    8.20
   2  -4   4   56.59    7.40
   2  -4   4   63.99    7.50
  -2  -4  -4   61.89    6.70
   2  -4   4   68.29    6.80
  -2   4  -4   71.09    8.30
   2   4   4   62.69    6.40
   2   4   4   68.69    6.70
  -2   4  -4   64.79    7.30
   3  -4   4    8.10    3.60
  -3  -4  -4   12.70    4.10
  -3  -4  -4   15.30    4.60
   3  -4   4   12.60    4.30
  -3  -4  -4   16.50    4.70
   3  -4   4   14.20    4.40
   3   4   4   14.50    4.00
   3   4   4   15.80    4.90
  -3   4  -4   12.30    4.20
  -3   4  -4   12.70    3.80
   4  -4   4  383.26   18.30
   4  -4   4  405.36   19.40
  -4  -4  -4  380.86   18.00
  -4  -4  -4  412.36   18.70
  -4  -4  -4  393.76   18.20
  -4   4  -4  409.06   19.10
  -4   4  -4  413.16   19.60
   4   4   4  390.46   19.60
  -5  -4  -4  128.39   10.60
   5  -4   4  150.38   12.20
  -5  -4  -4  131.09   10.80
  -5  -4  -4  122.29   10.50
   5  -4   4  119.39   12.30
  -5   4  -4  127.29   11.20
  -5   4  -4  139.09   11.70
   5   4   4  138.69   12.10
  -6  -4  -4   40.40   10.10
   6  -4   4   85.39   12.10
   6  -4   4   63.89    9.30
  -6  -4  -4   72.09   10.60
  -6  -4  -4   83.09   10.30
   6   4   4   76.29   12.00
  -6   4  -4   75.19   11.30
   7  -4   4   18.70    6.70
  -7  -4  -4   20.20    6.20
  -7  -4  -4   13.50    5.90
   7  -4   4    2.20    4.50
   7   4   4   17.30    7.30
  -7   4  -4   14.30    6.40
  -8  -4  -4   34.70    9.60
   8  -4   4   40.70    8.80
   8  -4   4   22.70    7.70
  -8  -4  -4   38.10    7.90
  -8   4  -4   26.30    8.20
   8   4   4   28.50    9.00
   9  -4   4    3.70    4.80
  -9  -4  -4    2.80    5.10
  -9  -4  -4    6.00    4.50
   9  -4   4   -6.80    2.40
  -9   4  -4    5.40    5.00
   9   4   4    0.90    5.20
 -10  -4  -4    4.10    3.80
  10  -4   4    3.00    4.30
 -10  -4  -4    6.60    5.20
  10  -4   4   -2.80    4.10
  10   4   4   -3.90    3.70
 -10   4  -4    3.80    4.70
  11  -4   4   14.70    5.60
 -11  -4  -4   28.80    7.10
 -11  -4  -4    8.10    6.20
  11   4   4    6.80    6.10
 -11   4  -4   16.80    6.60
 -12  -4  -4    6.90    5.40
 -12   4  -4    0.20    3.80
 -13  -4  -4   -0.50    5.10
 -13   4  -4    7.10    5.00
 -14  -5   4   -9.70    4.60
 -14   5   4    0.90    3.60
 -13  -5   4   14.70    7.90
 -13   5   4   15.80    6.50
 -12  -5   4    1.30    4.70
 -12   5   4    1.20    4.70
 -11  -5   4  207.48   25.70
 -11  -5   4  154.98   20.50
 -11   5   4  161.48   23.70
 -11   5   4  156.78   18.80
 -10  -5   4   -5.90    4.40
 -10  -5   4   10.70    7.60
 -10   5   4    4.00    6.60
 -10   5   4    0.80    4.10
  -9  -5   4   67.89   13.10
  -9  -5   4   74.99   13.80
  -9   5   4   57.59   10.50
  -8  -5   4   22.20    8.80
   8  -5  -4   18.40    4.90
  -8  -5   4   20.10    8.80
  -8   5   4   23.80    6.80
  -8   5   4    3.10    5.60
  -7  -5   4  311.17   20.70
  -7  -5   4  302.77   11.30
   7  -5  -4  305.07   14.90
  -7  -5   4  293.17   20.30
  -7   5   4  318.77   17.00
   6  -5  -4   37.70    7.20
  -6  -5   4   39.60    9.00
   6  -5  -4   41.50    6.70
  -6  -5   4   48.40    4.90
  -6  -5   4   51.59    9.90
  -6   5   4   42.20    9.60
  -6   5   4   53.39    7.70
   6   5  -4   47.80    7.90
   5  -5  -4  597.54   22.20
   5  -5  -4  612.84   25.30
  -5  -5   4  566.74   26.20
  -5  -5   4  610.94   19.50
  -5  -5   4  592.04   26.60
  -5   5   4  635.54   27.20
  -5   5   4  592.64   21.90
   5   5  -4  596.34   25.10
  -4  -5   4   80.29   10.40
   4  -5  -4   78.39    7.70
  -4  -5   4   80.49    6.30
  -4  -5   4   97.49    9.70
   4  -5  -4   81.19    7.20
   4   5  -4   96.19    8.20
  -4   5   4   96.19    8.70
  -4   5   4   88.99   10.50
  -4   5   4   89.09    6.40
  -3  -5   4   60.19    8.60
   3  -5  -4   79.79    7.10
   3  -5  -4   81.29    8.70
  -3  -5   4   56.29    7.60
  -3  -5   4   75.29    8.80
  -3  -5   4   71.69    7.10
  -3   5   4   64.59    8.40
   3   5  -4   67.39    6.60
  -3   5   4   75.79    4.70
  -3   5   4   72.09    7.30
  -2  -5   4  107.19    8.80
  -2  -5   4  107.39    8.80
  -2  -5   4  107.19    8.30
   2  -5  -4   90.59    7.50
  -2  -5   4  112.09    7.50
  -2   5   4   83.69    7.70
  -2   5   4  100.49    7.90
   2   5  -4   86.69    7.00
  -2   5   4  101.59    4.00
  -2   5   4  103.69    3.90
  -1  -5   4 1616.84   45.10
  -1  -5   4 1576.44   46.20
  -1  -5   4 1640.04   47.20
   1  -5  -4 1629.04   46.60
  -1   5   4 1483.85   45.30
   1   5  -4 1641.34   47.70
   1   5  -4 1515.45   46.60
  -1   5   4 1563.14   45.80
   0  -5  -4  479.85   13.80
   0  -5   4  459.75   18.70
   0  -5   4  443.46   18.80
   0  -5   4  543.35   19.50
   0  -5  -4  486.75   19.50
   0   5   4  486.25   18.80
   0   5   4  449.56   18.30
   0   5  -4  516.55   19.70
  -1  -5  -4   76.49    5.10
   1  -5   4   69.69    7.10
  -1  -5  -4   68.49    8.20
   1  -5   4   83.89    7.40
   1  -5   4   83.79    7.70
   1   5   4   75.39    8.80
   1   5   4   83.19    7.40
  -1   5  -4   84.59    7.00
  -1   5  -4   82.79    9.00
  -2  -5  -4    2.30    2.80
   2  -5   4    4.70    3.50
   2  -5   4    2.40    2.50
  -2  -5  -4    4.10    2.30
   2  -5   4    3.50    3.30
  -2  -5  -4    1.10    3.10
   2   5   4    2.00    2.40
  -2   5  -4    7.70    3.50
   2   5   4    5.80    3.10
  -2   5  -4    5.90    3.30
   3  -5   4  746.13   28.30
  -3  -5  -4  716.73   25.70
  -3  -5  -4  761.72   27.70
   3  -5   4  693.73   27.10
   3  -5   4  618.24   34.30
  -3  -5  -4  761.02   27.20
   3   5   4  745.03   28.50
  -3   5  -4  763.02   27.60
  -3   5  -4  765.32   28.00
   3   5   4  791.62   29.10
  -4  -5  -4   18.60    5.20
  -4  -5  -4   20.70    5.40
  -4  -5  -4   25.30    5.60
   4  -5   4   18.90    5.50
   4  -5   4   15.00    5.30
   4   5   4   23.70    6.30
  -4   5  -4   14.90    4.80
  -4   5  -4   15.30    5.10
  -5  -5  -4   23.70    6.10
   5  -5   4   22.70    6.20
   5  -5   4   29.40    6.70
  -5  -5  -4   23.40    6.20
  -5  -5  -4   24.60    6.20
  -5   5  -4   22.90    5.50
  -5   5  -4   33.10    7.70
   5   5   4   17.60    5.90
   6  -5   4   38.40    8.20
   6  -5   4   30.00    7.30
  -6  -5  -4   34.50    8.10
  -6  -5  -4   37.20    7.60
  -6   5  -4   25.80    7.40
   6   5   4   29.20    7.90
   7  -5   4   31.60    8.90
  -7  -5  -4   32.40    7.30
  -7  -5  -4   16.00    6.70
   7  -5   4   27.30    8.00
  -7   5  -4   23.50    7.60
   7   5   4   38.50    8.80
   8  -5   4    8.20    5.60
   8  -5   4    7.10    5.80
  -8  -5  -4    1.80    3.70
  -8  -5  -4    4.20    5.20
  -8   5  -4   10.60    6.20
   8   5   4   -0.40    4.20
  -9  -5  -4  197.98   17.60
  -9  -5  -4  144.79   12.80
   9  -5   4  147.49   19.00
   9  -5   4  165.68   14.30
  -9   5  -4  176.48   20.20
   9   5   4  186.58   18.30
  10  -5   4   -0.20    2.90
 -10  -5  -4    7.40    5.80
 -10  -5  -4   -4.00    2.80
  10  -5   4   -2.60    4.30
 -10   5  -4    7.70    5.90
  10   5   4    2.80    4.30
 -11  -5  -4    2.50    3.80
 -11  -5  -4   -1.90    3.20
  11  -5   4   -1.70    4.20
 -11   5  -4   14.20    6.20
 -12  -5  -4    7.90    5.50
 -12   5  -4    1.00    3.90
 -13  -5  -4    3.40    3.90
 -13   5  -4    6.50    4.40
 -14  -6   4   10.60    8.40
 -14   6   4   -2.60    3.80
 -13  -6   4   41.40   11.90
 -13   6   4   45.90   10.30
 -12  -6   4   36.40   10.70
 -12   6   4   45.60   10.40
 -11  -6   4    2.00    5.10
 -11  -6   4   12.80    7.50
 -11   6   4    2.10    4.60
 -11   6   4    2.20    5.60
 -10  -6   4  168.88   20.80
 -10  -6   4  112.79   15.70
 -10   6   4  170.28   14.80
  -9  -6   4   71.19   14.60
  -9  -6   4   51.09   11.60
  -9   6   4   48.20    9.80
  -9   6   4   14.40    7.90
  -8  -6   4   -1.00    5.50
   8  -6  -4    3.20    3.30
  -8  -6   4    1.20    6.30
  -8   6   4   12.60    7.60
  -8   6   4    4.60    4.20
   7  -6  -4   -3.00    2.80
  -7  -6   4    0.90    2.10
  -7  -6   4   -6.70    4.30
  -7  -6   4   -4.30    4.80
  -7   6   4    6.20    4.00
  -7   6   4    7.90    6.10
   6  -6  -4  133.89   13.90
  -6  -6   4  181.28   15.70
   6  -6  -4  178.98   11.70
  -6  -6   4  189.28   15.80
  -6  -6   4  199.58    9.80
   6   6  -4  212.58   14.60
  -6   6   4  198.28   11.90
  -6   6   4  164.18   15.30
  -5  -6   4  146.09   12.80
   5  -6  -4  158.18   11.90
  -5  -6   4  137.29    8.60
  -5  -6   4  115.19   11.90
   5  -6  -4  147.69   10.40
   5   6  -4  141.49   11.50
  -5   6   4  121.89   12.10
  -5   6   4  168.28    9.70
  -4  -6   4   19.70    4.30
  -4  -6   4   26.20    6.60
   4  -6  -4   23.90    5.20
  -4  -6   4   21.30    6.20
   4  -6  -4   27.00    5.80
  -4   6   4   23.10    6.20
  -4   6   4   23.60    3.90
   4   6  -4   27.40    5.60
   3  -6  -4    3.40    2.80
  -3  -6   4    1.00    3.60
  -3  -6   4    2.10    2.70
  -3  -6   4    3.50    3.30
   3  -6  -4    1.10    2.90
  -3  -6   4    0.70    3.30
  -3   6   4   -1.20    2.20
  -3   6   4   -1.70    2.90
   3   6  -4    0.80    2.10
  -3   6   4    1.70    1.30
  -2  -6   4  756.32   28.10
   2  -6  -4  714.03   26.10
  -2  -6   4  722.73   28.10
  -2  -6   4  798.22   26.00
  -2  -6   4  788.42   28.70
  -2   6   4  785.22   28.00
  -2   6   4  744.73   27.50
   2   6  -4  801.02   27.40
  -1  -6   4  793.52   29.00
  -1  -6   4  794.92   28.90
   1  -6  -4  780.92   28.20
  -1  -6   4  801.12   27.40
   1  -6  -4  822.92   27.40
   1   6  -4  806.32   27.50
  -1   6   4  863.11   29.00
  -1   6   4  798.52   28.30
   1   6  -4  793.82   28.60
   0  -6  -4   57.79    7.80
   0  -6   4   53.79    7.70
   0  -6  -4   64.79    3.30
   0  -6  -4   69.89    7.90
   0  -6   4   72.79    8.30
   0  -6   4   77.99    9.10
   0   6   4   89.59    8.40
   0   6  -4   92.09    8.10
   0   6   4   70.49    8.30
   1  -6   4  346.07   16.30
   1  -6   4  347.27   16.90
  -1  -6  -4  316.87   11.80
   1  -6   4  333.77   16.50
  -1  -6  -4  317.87   15.00
  -1   6  -4  316.67   15.50
   1   6   4  348.37   16.50
  -1   6  -4  343.67   16.00
   1   6   4  291.47   16.10
   2  -6   4   31.90    7.60
  -2  -6  -4   47.50    7.20
   2  -6   4   42.40    7.30
   2  -6   4   51.59    8.20
  -2  -6  -4   48.70    5.90
  -2  -6  -4   43.10    7.20
  -2   6  -4   42.50    6.80
   2   6   4   37.20    6.50
   2   6   4   45.80    7.60
  -2   6  -4   46.80    7.10
   3  -6   4   35.30    7.00
  -3  -6  -4   24.50    6.20
  -3  -6  -4   35.10    6.60
  -3  -6  -4   35.90    5.90
   3  -6   4   29.90    6.30
  -3   6  -4   35.20    6.80
  -3   6  -4   33.90    6.60
   3   6   4   36.70    7.40
   4  -6   4  484.75   23.70
  -4  -6  -4  467.15   20.80
   4  -6   4  511.85   22.70
  -4  -6  -4  511.05   22.70
  -4  -6  -4  481.35   22.00
  -4   6  -4  495.85   23.10
   4   6   4  490.35   23.70
  -4   6  -4  485.35   22.50
   5  -6   4   -0.90    3.10
  -5  -6  -4    5.70    4.00
   5  -6   4   11.00    5.20
  -5  -6  -4    0.50    4.10
  -5  -6  -4    3.30    3.80
  -5   6  -4    8.20    4.00
  -5   6  -4    4.30    3.90
   5   6   4    8.00    4.50
   6  -6   4    5.50    4.90
  -6  -6  -4    1.00    4.00
  -6  -6  -4   12.00    5.10
   6  -6   4    9.40    5.30
  -6   6  -4   14.50    6.00
   6   6   4   10.50    5.40
   7  -6   4   16.00    7.50
  -7  -6  -4   15.00    5.80
   7  -6   4    8.30    5.70
  -7  -6  -4   10.10    5.70
   7   6   4    3.20    5.10
  -7   6  -4    2.30    4.60
  -8  -6  -4  189.08   14.40
  -8  -6  -4  178.18   15.90
   8  -6   4  169.08   20.80
   8  -6   4  155.78   16.60
   8   6   4  161.48   19.50
  -8   6  -4  183.38   20.00
  -9  -6  -4   11.50    4.80
  -9  -6  -4    3.60    5.20
   9  -6   4    8.10    6.10
   9  -6   4    6.90    4.90
   9   6   4    9.80    6.10
  -9   6  -4   27.00    8.90
  10  -6   4   10.60    5.60
  10  -6   4    3.00    5.40
 -10  -6  -4    7.50    4.50
 -10  -6  -4   13.00    7.10
  10   6   4    9.30    6.00
 -10   6  -4    4.90    5.50
 -11  -6  -4    1.50    4.30
  11  -6   4    2.70    5.70
 -11   6  -4    7.40    5.90
 -12  -6  -4    4.30    5.30
 -12   6  -4   -3.20    3.40
 -13  -6  -4   22.00    8.40
 -13   6  -4    2.10    5.10
 -13  -7   4   12.30    6.30
 -13   7   4   -0.40    5.40
 -12  -7   4   23.90    9.70
 -12   7   4   25.20    7.50
 -11  -7   4    6.90    7.60
 -11  -7   4    4.90    6.30
 -11   7   4    9.20    5.50
 -11   7   4    9.90    7.80
 -10  -7   4   13.30    7.30
 -10  -7   4    0.40    5.60
 -10   7   4   -1.80    3.00
 -10   7   4   -5.90    4.60
  -9  -7   4    0.90    5.20
  -9  -7   4    2.20    5.70
  -9   7   4    6.60    6.60
  -9   7   4    2.50    4.10
  -8  -7   4  136.49   17.80
  -8  -7   4  146.49   18.20
   8  -7  -4  119.29   12.50
  -8   7   4  122.39   17.50
  -8   7   4  129.89   11.40
  -7  -7   4    0.30    2.20
  -7  -7   4   -0.30    5.60
  -7  -7   4   -2.30    4.80
   7  -7  -4   -1.30    3.10
  -7   7   4    1.20    3.10
  -7   7   4    9.50    6.70
   6  -7  -4   26.80    6.30
  -6  -7   4   24.20    8.10
  -6  -7   4   23.10    4.80
  -6  -7   4   19.60    7.70
  -6   7   4   15.70    4.60
  -6   7   4   10.50    6.20
  -5  -7   4   21.60    7.30
   5  -7  -4   20.60    5.60
  -5  -7   4   40.30    6.20
  -5  -7   4   20.80    6.90
   5  -7  -4   24.20    5.80
  -5   7   4   30.30    7.70
  -5   7   4   34.20    5.30
   5   7  -4   19.50    5.70
   4  -7  -4   38.50    7.00
   4  -7  -4   36.60    7.10
  -4  -7   4   29.40    7.40
  -4  -7   4   52.39    7.20
  -4  -7   4   33.30    7.80
   4   7  -4   51.49    8.60
  -4   7   4   35.50    8.00
  -4   7   4   41.90    4.70
  -3  -7   4    2.20    3.70
  -3  -7   4   -3.10    3.00
   3  -7  -4    2.70    2.80
  -3  -7   4   -2.80    2.70
   3  -7  -4    0.30    3.40
  -3   7   4    2.50    3.40
  -3   7   4    0.80    0.90
   3   7  -4    0.80    2.00
  -2  -7   4  437.46   18.60
  -2  -7   4  420.36   20.50
   2  -7  -4  390.56   18.30
  -2  -7   4  428.26   20.10
   2  -7  -4  415.86   19.30
   2   7  -4  447.46   19.60
  -2   7   4  424.16   20.00
  -2   7   4  411.66   19.70
   1  -7  -4  159.78   11.50
  -1  -7   4  136.29   11.10
   1  -7  -4  144.99   10.10
  -1  -7   4  174.18   11.20
   1   7  -4  144.89   10.30
  -1   7   4  148.99   11.30
  -1   7   4  146.99   10.90
   0  -7  -4    4.60    3.00
   0  -7   4    3.40    3.50
   0  -7  -4    4.60    1.10
   0  -7  -4    8.70    4.30
   0  -7   4   11.80    4.60
   0   7  -4    8.20    4.00
   0   7   4    5.10    1.40
   0   7  -4    0.90    3.00
   0   7   4    2.30    3.70
   0   7   4    4.70    3.40
  -1  -7  -4   19.00    4.50
  -1  -7  -4   15.00    2.90
  -1  -7  -4   13.50    5.20
   1  -7   4   22.70    5.50
   1  -7   4   17.20    5.30
   1   7   4   24.50    5.90
  -1   7  -4   17.20    4.70
   1   7   4   21.40    6.60
  -1   7  -4   22.30    5.30
  -2  -7  -4  598.04   25.20
   2  -7   4  621.04   25.40
   2  -7   4  636.54   26.60
  -2  -7  -4  626.04   21.30
  -2  -7  -4  607.04   24.70
  -2   7  -4  617.44   24.50
  -2   7  -4  598.74   25.10
   2   7   4  611.54   26.10
  -3  -7  -4  580.64   24.20
  -3  -7  -4  506.05   20.30
   3  -7   4  514.55   24.50
  -3  -7  -4  524.05   23.50
   3  -7   4  510.05   23.10
  -3   7  -4  517.45   23.30
   3   7   4  536.85   24.70
  -3   7  -4  517.85   22.90
   4  -7   4    6.50    5.00
  -4  -7  -4    6.10    3.50
  -4  -7  -4    9.50    3.80
  -4  -7  -4   -0.80    3.60
   4  -7   4    3.80    4.60
   4   7   4    3.40    3.80
  -4   7  -4    5.50    4.00
  -4   7  -4    1.60    3.60
  -5  -7  -4  272.07   16.70
   5  -7   4  229.38   17.30
   5  -7   4  246.08   16.60
  -5  -7  -4  235.58   15.20
  -5   7  -4  250.07   16.40
   5   7   4  274.77   18.60
  -6  -7  -4   83.59   11.60
   6  -7   4   71.69   12.80
  -6  -7  -4   85.59   11.50
   6  -7   4   76.19   11.40
  -6   7  -4  101.19   13.90
   6   7   4   87.79   13.40
  -7  -7  -4   77.19   12.30
   7  -7   4   87.79   12.50
   7  -7   4   88.89   14.80
  -7  -7  -4  105.89   13.10
   7   7   4   94.99   14.70
  -7   7  -4   81.99   12.70
  -8  -7  -4    3.70    4.70
   8  -7   4   -0.10    4.40
  -8  -7  -4    1.50    3.50
   8  -7   4    6.30    4.80
  -8   7  -4    5.50    4.90
   8   7   4    6.60    5.30
  -9  -7  -4   80.09   14.10
  -9  -7  -4   61.79   10.40
   9  -7   4   88.99   13.30
   9  -7   4  106.69   17.80
  -9   7  -4   98.29   15.40
   9   7   4   73.09   14.80
  10  -7   4   28.00    7.80
 -10  -7  -4   36.40    8.20
 -10  -7  -4   43.20   11.40
  10  -7   4   45.00   12.50
  10   7   4   34.10   10.10
 -10   7  -4   48.50   11.70
 -11  -7  -4    3.90    4.90
  11  -7   4   -1.10    4.60
 -11   7  -4    7.70    6.10
 -12  -7  -4   14.80    6.80
 -12   7  -4    1.00    4.30
 -13   7  -4   31.30    9.80
 -13  -8   4    1.50    5.20
 -12  -8   4   21.00    9.30
 -11  -8   4   22.30    9.10
 -11   8   4   22.00    7.40
 -10  -8   4    5.40    7.10
 -10  -8   4    9.10    7.00
 -10   8   4    6.40    4.10
 -10   8   4   -3.90    4.20
  -9  -8   4   32.90    9.80
  -9  -8   4   51.59   12.20
  -9   8   4   33.80    7.70
  -8  -8   4    6.50    6.00
  -8  -8   4    9.80    7.30
   8  -8  -4    5.10    3.90
  -8   8   4    3.70    5.90
  -8   8   4    6.70    4.20
  -7  -8   4   -2.70    2.40
  -7  -8   4    7.40    5.90
  -7  -8   4   -2.50    5.40
   7  -8  -4   -2.10    2.80
  -7   8   4    0.90    5.20
  -7   8   4    1.60    3.10
  -6  -8   4   11.30    6.50
  -6  -8   4   11.10    4.20
  -6  -8   4   15.40    7.10
   6  -8  -4   11.40    5.30
  -6   8   4   10.10    6.90
  -6   8   4    7.10    3.30
  -5  -8   4   94.39   12.90
  -5  -8   4   86.19   13.30
  -5  -8   4   87.99    9.70
   5  -8  -4   83.79   10.90
  -5   8   4   81.49   12.20
  -5   8   4   76.39    6.20
  -4  -8   4   47.50    7.20
  -4  -8   4   50.99   10.00
   4  -8  -4   37.80    7.30
  -4  -8   4   45.40    9.00
   4  -8  -4   40.50    8.00
  -4   8   4   42.20    3.80
   4   8  -4   34.60    7.00
  -4   8   4   43.40    9.10
  -3  -8   4   39.20    7.70
   3  -8  -4   42.50    8.20
  -3  -8   4   39.50    8.50
   3  -8  -4   40.90    2.80
  -3  -8   4   29.20    6.10
  -3   8   4   34.60    7.40
  -3   8   4   36.30    2.20
   3   8  -4   38.80    7.40
   2  -8  -4  343.37   18.10
  -2  -8   4  355.66   18.60
  -2  -8   4  347.97   17.30
  -2  -8   4  361.86   19.80
   2  -8  -4  337.87   17.60
   2   8  -4  342.77   17.90
  -2   8   4  376.26   19.60
   1  -8  -4   69.19    9.20
  -1  -8   4   62.09    9.70
  -1  -8   4   66.49    9.20
  -1  -8   4   55.59    8.30
   1  -8  -4   53.09    8.50
   1   8  -4   73.99    9.70
  -1   8   4   57.89    9.60
   0  -8   4   -0.20    3.40
   0  -8  -4    5.50    3.90
   0  -8  -4    4.00    1.00
   0  -8   4    6.70    4.20
   0  -8  -4    4.60    1.50
   0  -8  -4    3.90    3.60
   0   8  -4   -0.20    2.90
   0   8  -4    0.20    3.00
   0   8   4    8.20    5.20
   1  -8   4   79.19   10.40
   1  -8   4   87.49   11.20
  -1  -8  -4   82.79    5.40
  -1  -8  -4   77.59   10.10
  -1  -8  -4   72.19    9.40
  -1   8  -4   92.89   10.60
  -1   8  -4   70.89    9.10
   1   8   4   74.89   10.70
   2  -8   4   -1.20    3.50
  -2  -8  -4    4.00    3.60
  -2  -8  -4    4.60    4.20
  -2  -8  -4    3.70    2.50
   2  -8   4    2.50    3.50
  -2   8  -4    5.10    3.60
  -2   8  -4    1.20    3.20
   2   8   4   -1.50    3.00
  -3  -8  -4    7.90    3.40
  -3  -8  -4    4.90    4.20
   3  -8   4    8.20    5.10
   3  -8   4    3.50    4.50
  -3  -8  -4   11.00    4.90
  -3   8  -4    7.50    4.30
   3   8   4   10.40    5.00
  -3   8  -4    8.20    4.70
  -4  -8  -4  406.16   18.90
   4  -8   4  384.06   22.60
  -4  -8  -4  416.96   21.20
   4  -8   4  384.26   21.40
   4   8   4  427.86   23.40
  -4   8  -4  343.77   19.40
  -4   8  -4  418.96   22.00
  -5  -8  -4   23.30    6.80
   5  -8   4   33.90    9.00
  -5  -8  -4   25.80    6.20
   5  -8   4   36.00    8.50
   5   8   4   27.40    7.80
  -5   8  -4   40.30    8.70
   6  -8   4   74.39   13.10
  -6  -8  -4   76.29   11.20
  -6  -8  -4   74.39   11.00
   6  -8   4   69.89   11.30
   6   8   4   96.89   14.90
  -6   8  -4   60.19   10.50
  -7  -8  -4   45.00    9.10
   7  -8   4   35.60    9.90
  -7  -8  -4   32.90    8.30
   7  -8   4   31.10    8.40
  -7   8  -4   33.20    8.70
   7   8   4   41.40   10.10
   8  -8   4  139.59   19.30
  -8  -8  -4  195.08   17.10
  -8  -8  -4  157.28   17.00
   8  -8   4  191.98   19.70
   8   8   4  183.78   18.50
  -8   8  -4  169.58   19.30
   9  -8   4   25.00    9.80
   9  -8   4   12.40    6.20
  -9  -8  -4   12.30    6.40
  -9  -8  -4   20.90    6.20
   9   8   4   27.30    9.70
  -9   8  -4   14.30    6.80
 -10  -8  -4  119.89   18.70
 -10  -8  -4   82.99   12.40
  10  -8   4   74.59   13.00
 -10   8  -4  100.49   16.30
  10   8   4  126.19   20.10
  11  -8   4    2.30    5.20
 -11  -8  -4    7.40    4.90
 -11   8  -4   -5.40    2.90
 -12  -8  -4   21.50    8.10
 -12   8  -4    7.50    6.20
 -13  -9   4    0.80    7.20
 -12  -9   4    4.50    5.90
 -11  -9   4   25.50    9.70
 -10  -9   4   22.20    8.90
 -10  -9   4   56.89   12.90
 -10   9   4   -2.20    5.10
  -9  -9   4   -5.00    5.60
  -9  -9   4    5.30    5.50
  -9   9   4    4.30    5.80
  -8  -9   4   -6.40    5.40
   8  -9  -4    1.70    3.90
  -8  -9   4    2.70    6.30
  -8   9   4    2.80    2.90
  -8   9   4   -1.70    5.50
   7  -9  -4   82.79   12.10
  -7  -9   4   80.09   13.60
  -7  -9   4   79.79   14.10
  -7  -9   4   77.49    9.30
  -7   9   4   73.59    9.20
  -7   9   4   56.29   12.30
  -6  -9   4    8.50    4.20
   6  -9  -4    7.50    5.20
  -6  -9   4   14.00    7.30
  -6  -9   4    8.00    6.20
  -6   9   4    9.60    3.50
  -6   9   4   11.30    6.70
  -5  -9   4   58.09   11.20
  -5  -9   4   51.19    8.20
  -5  -9   4   71.29   12.40
   5  -9  -4   54.49    9.50
  -5   9   4   87.69   13.80
  -5   9   4   66.29    5.60
  -4  -9   4   13.90    6.50
   4  -9  -4   18.50    6.10
  -4  -9   4   15.90    5.30
  -4  -9   4    8.60    5.70
   4   9  -4   10.20    4.70
  -4   9   4   13.30    6.20
  -4   9   4   13.10    2.50
   3  -9  -4   15.40    5.00
   3  -9  -4   15.50    5.70
  -3  -9   4   27.00    7.30
  -3  -9   4   25.20    6.60
  -3  -9   4   29.30    7.80
   3   9  -4   20.60    5.80
  -3   9   4   22.50    7.00
  -2  -9   4   15.60    6.20
   2  -9  -4   20.90    6.30
  -2  -9   4    9.50    4.60
  -2  -9   4   11.60    5.00
   2  -9  -4   15.00    5.00
   2   9  -4   17.50    5.20
  -2   9   4   20.60    6.70
   1  -9  -4  124.29   13.70
  -1  -9   4  121.19   13.00
  -1  -9   4   99.99   11.80
  -1  -9   4  131.99   12.50
   1  -9  -4  104.89    9.90
   1   9  -4  131.29   11.10
  -1   9   4   99.09   12.30
   0  -9   4  138.49   11.70
   0  -9  -4  143.39    5.20
   0  -9  -4  140.99   12.40
   0  -9   4  150.98   13.30
   0  -9  -4  142.29   11.40
   0   9   4  116.09   11.90
   0   9  -4  132.39   11.00
  -1  -9  -4    1.30    2.90
  -1  -9  -4    6.40    4.70
   1  -9   4    4.00    4.30
   1  -9   4    4.90    4.80
  -1  -9  -4    5.60    2.20
  -1   9  -4    5.50    3.70
   1   9   4    4.40    5.10
  -1   9  -4    0.90    3.90
  -2  -9  -4    0.30    3.60
  -2  -9  -4   -0.50    1.90
   2  -9   4    3.40    4.70
  -2  -9  -4    0.20    2.70
   2  -9   4    3.70    3.80
  -2   9  -4    2.70    3.40
   2   9   4    0.10    3.40
  -2   9  -4   -1.40    2.70
  -3  -9  -4   29.90    5.60
   3  -9   4   33.00    8.20
   3  -9   4   41.00   10.00
  -3  -9  -4   28.50    7.30
   3   9   4   24.00    6.70
  -3   9  -4   19.30    6.20
  -3   9  -4   26.80    6.40
   4  -9   4   22.80    7.40
  -4  -9  -4   23.10    7.20
  -4  -9  -4   19.50    5.40
   4  -9   4   35.50    9.80
   4   9   4   19.10    7.00
  -4   9  -4   31.10    7.20
   5  -9   4  253.97   17.50
  -5  -9  -4  238.78   16.60
   5  -9   4  190.68   17.60
  -5  -9  -4  208.18   14.40
  -5   9  -4  219.68   16.20
   5   9   4  251.07   19.00
  -6  -9  -4   -2.10    3.60
   6  -9   4   -1.40    5.30
  -6  -9  -4   -5.60    3.20
   6  -9   4    2.70    4.80
   6   9   4   15.40    6.20
  -6   9  -4    1.20    3.80
  -7  -9  -4  121.79   15.00
   7  -9   4  117.09   15.80
   7  -9   4   97.89   15.60
  -7  -9  -4  102.79   14.00
  -7   9  -4  106.49   14.80
   7   9   4  132.69   18.80
   8  -9   4   42.20   10.40
  -8  -9  -4   76.69   13.10
  -8  -9  -4   45.80    9.10
   8  -9   4   87.49   15.50
   8   9   4   66.99   13.30
  -8   9  -4   54.39   11.60
   9  -9   4  181.38   19.80
  -9  -9  -4  184.98   15.40
  -9  -9  -4  192.38   21.80
   9  -9   4  179.18   23.10
  -9   9  -4  155.98   19.90
   9   9   4  149.59   20.30
 -10  -9  -4   22.30    8.20
 -10  -9  -4   30.40    7.60
  10  -9   4   19.10    8.00
 -10   9  -4   15.20    7.30
  11  -9   4   25.30    8.00
 -11  -9  -4   40.40   10.90
 -11   9  -4   45.40   11.00
 -12  -9  -4    6.60    5.20
 -12   9  -4    2.10    3.40
 -12 -10   4   43.00   12.20
 -11 -10   4   -2.30    5.60
 -10 -10   4   12.20   11.00
 -10 -10   4   -5.00    4.50
 -10  10   4   -1.20    5.60
  -9 -10   4   -1.90    5.80
  -9 -10   4    5.40    6.40
  -9  10   4    4.50    5.30
  -8 -10   4   17.30    8.60
   8 -10  -4   25.00    6.80
  -8 -10   4   19.20    8.20
  -8  10   4   29.70    9.60
  -7 -10   4    7.70    3.80
   7 -10  -4   -2.70    3.60
  -7 -10   4    7.20    6.30
  -7 -10   4   -2.90    5.40
  -7  10   4    6.40    6.70
  -6 -10   4   30.60    9.60
   6 -10  -4   22.60    7.10
  -6 -10   4   19.00    8.00
  -6 -10   4   24.20    6.20
  -6  10   4   18.70    7.80
   5 -10  -4   -2.60    3.70
  -5 -10   4    3.70    5.70
  -5 -10   4   -2.50    3.30
  -5 -10   4    5.30    5.60
  -5  10   4   -1.20    5.00
  -4 -10   4   39.50   10.00
  -4 -10   4   39.40    9.60
  -4 -10   4   54.59    9.10
   4 -10  -4   47.70    9.30
  -4  10   4   57.09   11.70
   3 -10  -4   46.70    9.30
  -3 -10   4   31.60    7.90
  -3 -10   4   43.00   10.00
  -3 -10   4   41.50    8.40
  -3  10   4   29.20    8.50
  -2 -10   4  135.99   12.40
  -2 -10   4  119.39   13.10
   2 -10  -4  129.19   14.60
  -2 -10   4  133.79   16.10
  -2  10   4  131.39   16.10
   2  10  -4  127.79   11.60
  -1 -10   4   41.70    9.60
  -1 -10   4   32.20    7.90
   1 -10  -4   21.80    6.20
  -1 -10   4   24.20    6.80
   1 -10  -4   27.40    7.90
   1  10  -4   24.00    6.10
  -1  10   4   34.60    8.80
   0 -10   4  125.49   14.00
   0 -10  -4  113.29   13.80
   0 -10   4  134.19   15.40
   0 -10  -4  121.39    5.00
   0 -10  -4  113.89   11.10
   0  10  -4  121.99   11.10
   0  10   4  159.38   18.10
   1 -10   4    4.20    6.20
   1 -10   4   10.90    6.10
  -1 -10  -4    8.10    5.10
  -1 -10  -4    6.80    2.30
  -1 -10  -4    7.10    5.20
  -1  10  -4    6.70    4.40
   1  10   4    4.10    5.60
  -1  10  -4    4.80    4.80
  -2 -10  -4  209.38   15.90
  -2 -10  -4  230.18   11.50
   2 -10   4  236.68   17.70
   2 -10   4  241.68   16.90
  -2  10  -4  240.38   15.10
   3 -10   4  180.58   15.00
   3 -10   4  156.28   15.20
  -3 -10  -4  166.28   10.80
  -3 -10  -4  168.18   14.20
   3  10   4  152.68   14.80
  -3  10  -4  150.58   12.60
   4 -10   4  481.95   27.50
  -4 -10  -4  462.55   24.40
  -4 -10  -4  445.66   21.00
   4 -10   4  472.25   25.20
   4  10   4  472.05   26.80
  -4  10  -4  479.35   23.50
   5 -10   4   14.60    6.70
   5 -10   4   13.70    8.30
  -5 -10  -4   18.40    5.70
  -5 -10  -4   10.10    5.70
  -5  10  -4   13.00    5.60
   5  10   4   22.70    8.50
  -6 -10  -4   67.99   11.50
  -6 -10  -4   42.50    8.50
   6 -10   4   48.00   10.00
   6 -10   4   44.70   11.90
   6  10   4   53.79   11.10
  -6  10  -4   39.50    9.40
   7 -10   4   -1.30    4.90
   7 -10   4    1.50    5.70
  -7 -10  -4    3.60    3.80
  -7 -10  -4   -3.10    3.70
  -7  10  -4    3.50    4.10
   7  10   4    2.30    5.20
  -8 -10  -4   89.89   13.80
   8 -10   4   57.19   11.60
  -8 -10  -4   40.20    9.10
   8 -10   4   69.59   14.90
  -8  10  -4   57.99   11.70
   8  10   4   60.89   12.70
  -9 -10  -4   -1.20    4.30
  -9 -10  -4    6.60    4.80
   9 -10   4   10.20    6.00
   9 -10   4   28.80   11.80
  -9  10  -4    0.10    5.20
   9  10   4    5.10    5.30
 -10 -10  -4   66.19   13.20
  10 -10   4   35.00    9.70
 -10 -10  -4   47.40    9.80
 -10  10  -4   38.10    9.80
 -11 -10  -4    2.40    3.80
  11 -10   4    1.90    4.40
 -11  10  -4   -1.20    3.90
 -12 -10  -4    8.70    7.80
 -12  10  -4    5.60    4.80
 -12 -11   4    6.70    6.70
 -11 -11   4   35.10   11.30
 -10 -11   4   27.40   10.20
 -10  11   4   -5.20    5.10
  -9 -11   4    5.60    6.30
   9 -11  -4   16.30    5.60
  -9 -11   4   19.10    9.10
  -9  11   4    6.30    5.60
  -8 -11   4   -2.00    6.10
  -8 -11   4    3.40    6.60
   8 -11  -4    1.30    3.50
  -8  11   4    3.80    5.90
  -7 -11   4   58.89   12.50
  -7 -11   4   53.59   12.70
   7 -11  -4   57.39   10.80
  -7 -11   4   69.39   10.10
  -7  11   4   48.50   12.20
  -6 -11   4   -0.20    5.00
   6 -11  -4   -2.20    4.00
  -6 -11   4    2.30    3.60
  -6 -11   4   -3.80    3.90
  -6  11   4   -0.10    4.90
  -5 -11   4   28.40    7.30
  -5 -11   4   29.00    8.90
   5 -11  -4   43.40    9.90
  -5 -11   4   28.50    9.70
  -5  11   4   30.00   10.00
   4 -11  -4    8.10    5.60
  -4 -11   4   10.90    5.20
  -4 -11   4    6.70    6.40
  -4 -11   4   15.80    7.10
  -4  11   4   -3.40    4.90
   3 -11  -4  167.78   14.50
  -3 -11   4  211.38   17.70
  -3 -11   4  191.38   14.90
  -3 -11   4  150.38   13.90
  -3  11   4  193.18   16.80
  -2 -11   4  141.79   12.90
  -2 -11   4  173.18   17.50
   2 -11  -4  156.88   16.90
  -2 -11   4  179.08   20.10
  -2  11   4  155.28   18.50
  -1 -11   4  308.67   19.40
  -1 -11   4  332.27   21.60
  -1 -11   4  312.67   18.70
  -1  11   4  327.77   21.60
   0 -11  -4   44.60   10.00
   0 -11   4   14.60    6.30
   0 -11   4   14.20    6.90
   0  11  -4   19.30    6.20
   0  11   4   15.00    6.90
   1 -11   4   33.10    9.00
  -1 -11  -4   21.90    3.70
   1 -11   4   31.30    8.30
  -1 -11  -4   21.50    7.50
  -1  11  -4   33.20    7.40
  -2 -11  -4  321.17   20.30
   2 -11   4  358.86   21.50
  -2 -11  -4  324.47   14.50
   2 -11   4  342.77   22.40
  -2  11  -4  315.97   18.30
   3 -11   4  152.18   17.20
  -3 -11  -4  150.38   10.30
  -3 -11  -4  137.79   16.30
   3 -11   4  147.19   17.70
  -3  11  -4  122.79   13.80
   3  11   4  168.18   16.10
  -4 -11  -4   11.60    5.90
  -4 -11  -4    6.60    3.90
   4 -11   4    3.50    6.30
   4 -11   4   24.60    7.90
   4  11   4   19.10    7.40
  -4  11  -4    4.00    4.20
  -5 -11  -4   63.19   11.60
   5 -11   4   65.49   12.30
   5 -11   4   62.39   13.30
  -5 -11  -4   50.79    8.80
  -5  11  -4   62.59   10.70
   5  11   4   40.50    9.90
  -6 -11  -4    3.30    3.70
   6 -11   4    6.60    6.60
   6 -11   4  -11.20    3.00
  -6 -11  -4    1.80    4.50
  -6  11  -4   -1.10    2.60
   6  11   4    1.20    4.30
  -7 -11  -4    1.90    4.90
   7 -11   4   -1.20    4.50
   7 -11   4   -4.70    5.60
  -7 -11  -4   -3.70    2.90
  -7  11  -4    2.60    3.90
   7  11   4   -2.70    3.60
   8 -11   4    8.90    7.00
  -8 -11  -4    9.60    4.70
  -8 -11  -4    5.50    4.60
   8 -11   4    2.60    5.40
   8  11   4    3.50    5.00
  -8  11  -4    0.70    3.90
  -9 -11  -4   21.70    6.20
   9 -11   4   13.40    8.00
  -9 -11  -4   11.00    6.10
  -9  11  -4   10.70    7.00
 -10 -11  -4    2.70    4.50
 -10 -11  -4    3.90    4.40
  10 -11   4    4.30    5.20
 -10  11  -4    7.70    4.80
  11 -11   4   -2.30    3.80
 -11 -11  -4   -3.40    4.10
 -11  11  -4   -3.70    4.40
 -12 -12   4   24.00   10.20
 -11 -12   4    9.00    6.90
 -10 -12   4   47.40   12.00
  -9 -12   4    8.10    6.90
   9 -12  -4   -4.10    3.70
  -9  12   4    5.40    5.60
  -8 -12   4   52.19   12.90
  -8 -12   4   33.50   11.60
   8 -12  -4   21.20    6.90
  -8  12   4   44.70   11.50
  -7 -12   4    3.50    6.50
  -7 -12   4   13.90    7.70
   7 -12  -4    2.40    3.50
  -7 -12   4   -4.90    5.10
  -7  12   4   11.90    7.80
   6 -12  -4  188.48   16.40
  -6 -12   4  193.98   14.50
  -6 -12   4  170.38   21.00
  -6 -12   4  174.28   20.50
  -6  12   4  227.18   20.30
  -5 -12   4    5.20    5.70
  -5 -12   4   -0.80    4.60
   5 -12  -4    4.10    5.10
  -5 -12   4   18.60    8.60
  -5  12   4   21.30    8.20
   4 -12  -4   24.60    8.40
  -4 -12   4   39.40   10.90
  -4 -12   4   34.50    8.80
  -4 -12   4   35.90    9.20
  -4  12   4   29.00    9.20
  -3 -12   4   60.39   10.80
  -3 -12   4   73.89   11.80
   3 -12  -4   62.89   11.70
  -3 -12   4   77.29   14.30
  -3  12   4   69.69   13.20
  -2 -12   4  171.18   20.30
  -2 -12   4  127.29   15.00
   2 -12  -4  112.59   14.70
  -2 -12   4  130.29   15.50
  -2  12   4  139.09   16.90
   1 -12  -4   -1.30    4.90
  -1 -12   4    5.30    5.60
  -1 -12   4    8.40    6.20
  -1 -12   4    7.50    5.50
  -1  12   4   -2.30    4.70
   0 -12   4   37.30    9.50
   0 -12   4   48.20   10.50
   0 -12   4   46.60    9.10
   0 -12  -4   40.10    9.40
   0  12   4   33.40    8.30
  -1 -12  -4    9.00    6.20
   1 -12   4   27.40    9.20
   1 -12   4   30.50    8.90
   1  12   4    7.70    6.10
  -1  12  -4   30.80    7.90
   2 -12   4   58.99   11.20
   2 -12   4   46.80   11.20
  -2 -12  -4   38.40    9.30
  -2  12  -4   40.40    8.40
  -3 -12  -4   99.89   14.10
   3 -12   4  105.89   15.30
   3 -12   4  105.59   15.50
  -3 -12  -4  110.09    9.00
  -3  12  -4  129.89   14.10
   3  12   4  123.29   17.50
   4 -12   4   16.00    7.60
  -4 -12  -4   18.30    7.10
   4 -12   4    9.90    7.00
  -4 -12  -4   17.50    4.40
  -4  12  -4   19.20    6.20
   4  12   4   17.70    7.10
  -5 -12  -4   17.90    7.60
   5 -12   4   18.60    8.50
  -5 -12  -4   12.10    4.90
   5 -12   4   17.30    7.80
   5  12   4   11.60    6.10
  -5  12  -4   20.20    6.10
  -6 -12  -4   12.80    6.20
   6 -12   4    4.00    5.80
  -6 -12  -4    6.90    3.60
   6 -12   4    6.40    6.80
  -6  12  -4   17.40    6.00
   6  12   4    0.10    3.70
  -7 -12  -4   11.10    4.60
   7 -12   4   10.90    7.40
   7 -12   4    7.80    7.30
  -7 -12  -4   26.30    7.60
   7  12   4   15.10    7.10
  -7  12  -4   21.50    7.30
  -8 -12  -4    5.40    4.50
   8 -12   4    7.00    6.40
  -8 -12  -4   13.00    5.90
   8  12   4   -5.70    3.70
  -8  12  -4    4.00    4.80
  -9 -12  -4   11.20    5.60
   9 -12   4   -4.10    4.60
  -9 -12  -4    4.60    4.30
  -9  12  -4    2.30    4.00
 -10 -12  -4    4.10    5.70
  10 -12   4   12.90    7.10
 -10 -12  -4    3.20    3.70
 -10  12  -4    2.70    4.10
 -11 -12  -4    1.20    4.50
  11 -12   4   14.60    6.30
 -11  12  -4   -2.50    4.40
 -11 -13   4   31.80   11.00
 -10 -13   4    7.70    7.40
   9 -13  -4    8.70    4.60
  -9 -13   4    7.60    6.70
  -8 -13   4    8.10    6.90
  -8 -13   4    2.80    6.60
   8 -13  -4   10.90    6.10
  -8  13   4    5.90    5.10
  -7 -13   4   95.09   17.50
  -7 -13   4  116.09   17.80
   7 -13  -4  104.39   15.10
  -7  13   4   88.19   14.90
  -6 -13   4   10.10    7.20
  -6 -13   4    1.90    4.40
  -6 -13   4    5.60    6.90
   6 -13  -4    7.00    5.50
  -6  13   4    8.20    6.30
  -5 -13   4   96.39   15.50
  -5 -13   4   91.59   13.00
   5 -13  -4   68.39   12.40
  -5 -13   4  108.09   17.80
  -5  13   4  106.39   17.40
  -4 -13   4   70.79   12.70
  -4 -13   4   55.19   10.50
   4 -13  -4   57.19   11.40
  -4 -13   4   62.89   13.40
  -4  13   4   49.30   11.90
  -3 -13   4    1.00    5.40
   3 -13  -4   -5.70    3.50
  -3 -13   4    2.80    5.80
  -3 -13   4   -1.20    4.30
  -3  13   4    2.70    5.70
  -2 -13   4   40.80    9.60
   2 -13  -4   40.50   10.20
  -2 -13   4   56.69   11.00
  -2 -13   4   48.80   11.60
  -2  13   4   48.20   11.40
  -2  13   4   52.79   12.10
  -1 -13   4  395.16   25.80
  -1 -13   4  308.57   21.20
  -1 -13   4  329.67   20.50
  -1  13   4  333.27   23.40
   0 -13   4  161.58   20.10
   0 -13   4  157.38   14.10
   0 -13  -4  163.58   18.40
   0 -13   4  167.78   18.40
   1 -13   4   -0.80    5.00
  -1 -13  -4   11.00    6.40
   1  13   4   -1.70    4.30
  -1  13  -4    4.50    4.60
   2 -13   4   39.90   10.20
  -2 -13  -4   41.00   10.00
   2 -13   4   39.00   10.70
   2  13   4   35.60    9.30
  -2  13  -4   51.09    9.20
   3 -13   4   55.89   12.30
   3 -13   4   22.20    8.40
  -3 -13  -4   40.40   10.50
   3  13   4   47.20   11.30
  -3  13  -4   37.70    8.30
   4 -13   4    0.60    4.80
  -4 -13  -4    5.40    4.80
   4 -13   4    1.50    5.30
  -4  13  -4    1.70    3.70
   4  13   4   -4.80    3.30
   5 -13   4   37.30   10.40
   5 -13   4   22.20    9.30
  -5 -13  -4   36.90    9.50
   5  13   4   19.40    6.60
  -5  13  -4   21.80    6.30
   6 -13   4    0.70    6.20
  -6 -13  -4   -2.50    4.40
  -6 -13  -4   -0.30    2.60
   6 -13   4   -1.10    4.60
  -6  13  -4   -1.30    2.80
   6  13   4    3.20    3.90
  -7 -13  -4   -1.40    3.50
   7 -13   4    7.70    6.20
  -7 -13  -4   11.70    5.20
   7 -13   4   -3.70    4.20
   7  13   4   -1.30    3.80
  -7  13  -4    2.80    3.90
  -8 -13  -4    4.30    4.90
  -8 -13  -4   11.40    4.40
   8 -13   4    3.50    5.60
  -8  13  -4   12.70    6.40
  -9 -13  -4    5.00    4.60
   9 -13   4   10.10    6.10
  -9 -13  -4    4.40    4.10
  -9  13  -4    2.00    4.10
  10 -13   4   -3.10    5.10
 -10 -13  -4    3.30    4.10
 -10  13  -4    0.70    4.40
 -11 -14   4    0.30    6.30
 -10 -14   4   19.80    8.80
   9 -14  -4   -2.70    4.30
  -9 -14   4    0.10    4.40
  -8 -14   4    5.20    7.00
   8 -14  -4    7.20    5.60
  -8  14   4    6.20    5.30
  -7 -14   4    3.50    5.20
   7 -14  -4   -0.30    4.10
  -7 -14   4    2.70    5.30
  -7  14   4    2.90    4.70
  -6 -14   4  143.19   16.30
  -6 -14   4  165.38   21.50
   6 -14  -4  142.39   18.00
  -6 -14   4  142.39   18.80
   5 -14  -4   14.80    7.10
  -5 -14   4   17.90    9.10
  -5 -14   4   15.00    6.70
  -5 -14   4   26.70    8.70
  -5  14   4   15.70    7.60
  -4 -14   4    0.10    5.70
   4 -14  -4   23.50    7.90
  -4 -14   4   10.70    5.90
  -4 -14   4   14.90    7.30
  -4  14   4    5.90    4.90
  -3 -14   4   13.60    6.80
  -3 -14   4    9.90    7.20
  -3 -14   4    1.60    5.40
   3 -14  -4    4.70    6.20
  -3  14   4    4.90    5.60
   2 -14  -4  100.89   15.50
  -2 -14   4   91.09   14.60
  -2 -14   4   71.79   12.10
  -2 -14   4  109.59   17.80
  -2  14   4   76.49   13.50
  -1 -14   4   72.19   14.30
  -1 -14   4   67.39   11.70
  -1 -14   4   42.70   10.10
   1 -14  -4   59.39   12.20
  -1  14   4   28.40    9.50
   0 -14   4  232.68   18.90
   0 -14  -4  204.08   17.90
   0 -14   4  195.08   19.30
   0 -14   4  231.58   17.00
   1 -14   4   -4.20    4.20
  -1 -14  -4   -2.00    4.60
   1 -14   4   -2.00    4.60
   1  14   4    5.90    4.90
   2 -14   4   31.00    9.70
   2 -14   4   54.59   11.70
  -2 -14  -4   43.60   10.70
  -2  14  -4   36.10    8.10
   2  14   4   52.59   11.90
   3 -14   4    8.00    7.50
  -3 -14  -4    9.00    6.50
   3 -14   4   10.00    7.20
   3  14   4   21.20    7.30
  -3  14  -4    2.20    3.90
   4 -14   4   86.09   16.30
   4 -14   4   56.59   12.30
   4  14   4   87.99   15.80
  -4  14  -4   83.69   12.50
   5 -14   4   54.49   12.40
  -5 -14  -4   80.69   14.10
   5 -14   4   80.69   15.90
  -5  14  -4   61.59   10.80
   5  14   4   90.49   16.00
   6 -14   4    3.00    5.70
  -6 -14  -4   -1.20    4.50
   6 -14   4   -2.20    4.30
   6  14   4    3.00    3.80
  -6  14  -4    9.70    5.30
   7 -14   4    3.50    5.10
  -7 -14  -4    4.90    5.50
  -7  14  -4   13.90    6.00
  -8 -14  -4   20.70    6.60
   8 -14   4    6.50    6.30
  -8  14  -4    1.20    5.00
  -9 -14  -4    4.50    3.70
  -9  14  -4   -1.80    4.50
  10 -14   4    0.30    5.00
 -10 -15   4    1.40    7.30
  -9 -15   4    2.10    5.10
   9 -15  -4    3.50    4.50
   8 -15  -4    3.50    4.10
  -8 -15   4    8.60    8.00
  -7 -15   4   17.10    9.10
   7 -15  -4   17.90    7.60
  -7  15   4   26.20    9.30
  -6 -15   4    1.80    4.90
  -6 -15   4    1.10    6.10
   6 -15  -4    4.10    4.90
  -6 -15   4    5.70    5.10
  -6  15   4   -0.80    3.90
  -5 -15   4   31.50    9.50
  -5 -15   4   46.90   10.70
   5 -15  -4   53.29   11.90
  -5 -15   4   38.80   11.00
  -5  15   4   22.10    7.90
   4 -15  -4    2.00    4.70
  -4 -15   4   11.30    6.30
  -4 -15   4   -1.30    5.40
  -4 -15   4    5.60    6.20
  -4  15   4    9.40    5.80
   3 -15  -4    3.30    4.60
  -3 -15   4    3.80    6.50
  -3 -15   4   -4.50    3.50
  -3 -15   4   -3.20    5.20
  -3  15   4    0.10    4.40
  -3  15   4    0.00    4.10
   2 -15  -4   -0.20    5.20
  -2 -15   4   -7.10    3.90
  -2 -15   4   -0.80    5.70
  -2 -15   4    9.60    6.00
  -2  15   4    6.60    6.50
  -1 -15   4  123.39   17.70
  -1 -15   4  164.88   22.70
   1 -15  -4  127.89   17.60
  -1 -15   4  139.69   16.50
   0 -15   4  231.28   19.70
   0 -15   4  220.78   16.60
   0 -15  -4  214.98   23.00
   0 -15   4  199.08   20.20
   1 -15   4   -1.40    3.00
   1 -15   4    1.90    5.70
   1 -15   4   -0.30    5.60
  -1 -15  -4    7.70    5.80
   1  15   4   -2.60    3.00
  -2 -15  -4   17.20    7.10
   2 -15   4   18.90   10.00
   2 -15   4   20.20    8.40
   2  15   4   17.60    7.10
  -2  15  -4   17.30    6.40
   3 -15   4   55.69   13.20
  -3 -15  -4   17.60    8.30
   3 -15   4   31.30    9.50
  -3  15  -4   33.70    7.90
   3  15   4   48.30   11.60
   4 -15   4   10.80    7.60
   4 -15   4   10.00    6.60
  -4 -15  -4   19.60    8.10
   4  15   4   15.30    7.10
  -4  15  -4   16.20    5.40
   5 -15   4   13.60    7.60
   5 -15   4    8.00    6.90
  -5 -15  -4    5.80    4.80
   5  15   4    4.30    4.20
  -5  15  -4    6.20    3.90
   6 -15   4   34.30   10.40
  -6 -15  -4   34.60    9.70
   6  15   4   77.69   23.70
  -6  15  -4   42.70    9.50
  -7 -15  -4   14.90    6.50
   7 -15   4    9.20    7.60
  -7  15  -4   18.80    7.50
  -8 -15  -4    3.00    3.80
   8 -15   4   -7.00    4.80
   9 -15   4   29.90    9.50
  -9 -15  -4   24.80    7.50
  -9 -16   4    6.00    5.90
   9 -16  -4    1.80    3.60
  -8 -16   4   17.70    7.20
   8 -16  -4   -1.70    6.10
  -7 -16   4   12.80    6.60
   7 -16  -4   14.90    6.90
  -6 -16   4    5.60    5.30
  -6 -16   4   16.20    8.10
   6 -16  -4    9.40    5.90
  -6  16   4    5.40    8.20
   5 -16  -4    5.80    6.00
  -5 -16   4    6.60    5.40
  -5 -16   4    2.70    5.20
  -5  16   4    8.50    5.90
   4 -16  -4   -0.90    4.90
  -4 -16   4    4.70    4.60
  -4 -16   4    2.50    5.20
  -4 -16   4    9.50    5.60
  -4  16   4    7.10    4.70
  -3 -16   4   -3.70    5.00
   3 -16  -4   -6.40    4.00
  -3 -16   4   -9.40    3.40
  -3 -16   4   16.70    9.40
  -3  16   4   -0.90    5.20
  -2 -16   4   -0.20    5.60
   2 -16  -4    4.30    5.80
  -2 -16   4    3.10    4.00
  -2 -16   4   -5.50    4.70
  -2  16   4   -2.80    4.50
  -1 -16   4   51.79   13.50
   1 -16  -4   61.69   12.80
  -1 -16   4   58.49   13.60
  -1 -16   4   51.49   10.40
   0 -16   4    5.50    6.50
   0 -16   4    3.50    3.80
   0 -16  -4    4.30    5.50
   0 -16   4   -3.40    5.10
   0  16   4   -1.10    2.90
   1 -16   4   28.10    7.60
  -1 -16  -4   28.60   10.00
   1 -16   4   22.40    9.10
   1 -16   4   15.30    8.00
   2 -16   4   17.10    8.80
  -2 -16  -4   28.70    9.50
   2 -16   4   27.90    9.60
   2  16   4   31.30    9.80
   3 -16   4   -3.20    3.90
   3 -16   4    6.80    6.20
  -3 -16  -4   -3.00    4.30
   3  16   4    4.50    4.20
  -3  16  -4    0.60    3.30
   4 -16   4   82.39   15.80
  -4 -16  -4   62.59   13.00
  -4  16  -4   59.89   11.20
   4  16   4   50.79   12.00
  -5 -16  -4   42.20   10.80
   5 -16   4   55.59   13.00
  -6 -16  -4   32.50    9.80
   6 -16   4   24.40    9.90
  -7 -16  -4   -3.90    3.10
   7 -16   4    6.80    5.70
   8 -16   4   49.10   12.30
  -8 -16  -4   56.19   11.40
   8 -17  -4   -2.50    4.00
  -8 -17   4    4.90    6.60
   7 -17  -4    3.70    5.60
  -7 -17   4    5.90    7.20
  -6 -17   4    4.70    4.70
  -6 -17   4   -3.50    4.20
   6 -17  -4    3.80    4.10
  -5 -17   4    5.70    5.40
  -5 -17   4   -0.50    5.50
   5 -17  -4    3.10    5.10
   4 -17  -4   -4.00    3.80
  -4 -17   4    9.60    7.00
  -4 -17   4   -2.40    3.80
  -4  17   4    1.30    4.30
   3 -17  -4   -2.30    4.90
  -3 -17   4    0.50    4.20
  -3 -17   4   -0.70    4.10
  -3  17   4   14.70    6.70
  -2 -17   4   12.10    7.80
  -2 -17   4    8.60    5.00
   2 -17  -4    3.00    6.00
  -2  17   4   10.30    5.00
  -1 -17   4   27.90   11.80
  -1 -17   4   30.40   10.30
   1 -17  -4   14.60    8.10
  -1 -17   4   33.90    8.00
   0 -17   4   -3.80    5.90
   0 -17  -4   12.00    6.60
   0 -17   4    0.00    5.30
   0 -17   4    5.80    3.80
   0  17   4    1.30    3.80
  -1 -17  -4   26.80    9.60
   1 -17   4    8.10    8.00
  -2 -17  -4    9.60    6.40
   2 -17   4   -3.90    4.60
   2  17   4    3.50    4.20
  -3 -17  -4   11.60    6.40
   3 -17   4   24.80    8.80
   3  17   4   28.00    9.30
  -4 -17  -4    4.40    5.10
   4 -17   4   -1.70    5.50
   5 -17   4   24.10    9.10
  -5 -17  -4   40.30   11.10
   6 -17   4   -4.00    4.80
  -6 -17  -4    4.20    4.90
   7 -17   4    5.80    6.70
  -7 -17  -4   18.70    6.90
   8 -17   4    4.90    6.60
  -8 -17  -4   -5.50    2.80
  -7 -18   4    8.90    6.50
   7 -18  -4   10.60    6.30
  -6 -18   4    7.20    5.80
  -6 -18   4   -4.20    4.70
   5 -18  -4    0.40    4.70
  -5 -18   4    6.70    5.60
  -5 -18   4   -3.30    5.20
   4 -18  -4    6.20    6.30
  -4 -18   4   -5.60    3.80
  -4 -18   4    0.50    4.40
  -3 -18   4   32.30   10.20
   3 -18  -4   23.80    9.50
  -2 -18   4   10.50    6.80
   2 -18  -4   11.70    6.80
   1 -18  -4    3.90    6.60
  -1 -18   4    3.90    5.80
   0 -18   4   27.40    9.90
   0 -18  -4   26.10    9.80
  -1 -18  -4    0.80    4.50
   1 -18   4    3.70    5.00
   2 -18   4   11.50    8.30
  -2 -18  -4   19.00    7.10
  -3 -18  -4   10.00    5.70
   3 -18   4    0.10    5.40
   4 -18   4    9.80    7.80
  -4 -18  -4    7.60    5.70
  -5 -18  -4   16.60    7.20
   5 -18   4   -0.10    4.60
  -6 -18  -4    8.30    5.20
   6 -18   4   -3.20    6.30
   7 -18   4   19.30    8.90
  -7 -18  -4   14.20    6.20
   6 -19  -4   -5.00    4.70
   5 -19  -4   12.90    8.20
  -5 -19   4    9.90    5.40
   4 -19  -4    4.10    6.40
  -4 -19   4   14.40    7.40
  -3 -19   4    9.30    7.00
   3 -19  -4   20.10    8.80
   2 -19  -4   23.30    9.40
  -2 -19   4   32.10   10.10
  -1 -19   4   -1.00    4.90
   1 -19  -4    3.70    5.30
   0 -19   4    4.60    5.90
   0 -19  -4    7.80    6.90
   1 -19   4   11.10    6.10
  -1 -19  -4   18.40    7.80
   2 -19   4   34.40   10.90
  -2 -19  -4   19.90    8.30
  -3 -19  -4   21.20    9.00
   3 -19   4   22.30    9.50
  -4 -19  -4   13.60    6.70
   4 -19   4   -6.50    4.30
  -5 -19  -4    1.50    4.20
   5 -19   4    3.00    7.60
  -5 -20   4   15.60    6.90
   5 -20  -4    6.40    6.30
   4 -20  -4   23.90    9.40
  -4 -20   4   35.20    9.40
   3 -20  -4    8.00    6.90
  -3 -20   4    7.40    7.10
   2 -20  -4    9.20    6.80
  -2 -20   4   30.80   10.60
  -1 -20   4   -1.60    4.30
   1 -20  -4    0.50    5.40
   0 -20  -4   31.10   11.10
   0 -20   4   22.90    9.10
   1 -20   4   17.00    8.70
  -1 -20  -4   -3.40    4.20
   2 -20   4   13.40    7.40
  -2 -20  -4    6.80    6.50
  -3 -20  -4   46.30   12.30
   3 -20   4   27.10   10.10
  -4 -20  -4    8.00    5.80
   4 -20   4   -3.10    8.00
  -1 -21   4    4.20    6.50
   1 -21  -4    9.20    7.10
   0 -21  -4   19.00    8.90
   0 -21   4   17.50    8.00
   1 -21   4   17.70    9.40
  -1 -21  -4    3.00    6.20
 -14   0   5   -2.10    4.10
 -13   0   5    9.60    6.50
 -12   0   5    1.90    4.60
 -12   0   5   -5.60    4.60
 -11   0   5  146.09   18.80
 -11   0   5  140.69   20.40
 -10   0   5    1.70    5.00
 -10   0   5    0.80    5.00
  -9   0   5   12.50    7.30
  -9   0   5   23.60    8.70
  -8   0   5    0.20    4.90
  -8   0   5   -1.30    5.10
  -7   0   5  307.87   19.10
  -7   0   5  315.07   18.90
  -6   0   5    0.30    1.90
  -6   0   5   -0.60    3.90
  -6   0   5    1.10    3.70
  -5   0   5    9.00    4.00
  -5   0   5    7.90    4.20
  -5   0   5   10.10    3.40
  -4   0   5   -0.60    2.60
  -4   0   5   -1.80    0.90
   4   0  -5   -0.30    0.80
  -4   0   5   -2.80    2.60
  -3   0   5  617.24   20.00
   3   0  -5  624.94   17.70
  -3   0   5  613.24   20.40
  -3   0   5  620.94   22.40
  -2   0   5   -2.90    1.20
  -2   0   5   -0.70    2.60
  -2   0   5    0.50    1.20
   2   0  -5   -0.10    1.60
   1   0  -5  168.18    9.10
   1   0  -5  161.68    8.20
   0   0  -5    0.40    2.10
   0   0  -5   -0.50    2.10
  -1   0  -5  865.51   28.30
   1   0   5  909.51   24.20
  -1   0  -5  895.11   28.50
   1   0   5  899.21   24.30
   2   0   5   -2.30    1.50
  -2   0  -5   -0.60    2.00
   2   0   5    1.00    1.90
  -2   0  -5   -0.70    2.20
   3   0   5 1254.57   38.00
   3   0   5 1210.88   37.50
  -3   0  -5 1238.98   38.70
  -3   0  -5 1199.38   39.10
   4   0   5    1.90    2.50
   4   0   5   -3.30    2.00
  -4   0  -5   -0.40    2.40
  -4   0  -5   -5.10    1.70
  -5   0  -5  117.29   13.10
   5   0   5  131.79   11.40
  -5   0  -5  116.99    9.90
   5   0   5  126.49   10.90
  -6   0  -5    3.60    4.20
  -6   0  -5   -4.00    3.10
   6   0   5   -4.30    3.00
   7   0   5  327.07   21.60
  -7   0  -5  371.76   21.90
  -8   0  -5    4.70    4.60
   8   0   5    3.60    5.10
   8   0   5    3.50    4.10
   9   0   5  381.06   21.90
   9   0   5  371.36   25.60
  -9   0  -5  380.56   24.80
  10   0   5   -3.10    4.30
 -10   0  -5    9.30    6.10
  10   0   5    1.20    4.90
  11   0   5   -0.50    4.10
 -11   0  -5   -7.10    3.90
  11   0   5    8.30    4.40
 -12   0  -5   -7.30    2.90
 -14  -1   5   -4.80    4.70
 -14   1   5   -2.30    3.30
 -13  -1   5   14.00    6.30
 -13   1   5   -0.50    4.60
 -12  -1   5   75.79   15.20
 -12  -1   5   43.30   11.00
 -12   1   5   65.29   14.00
 -11  -1   5    2.10    6.40
 -11  -1   5   12.20    7.00
 -11   1   5    1.10    5.10
 -11   1   5   16.00    9.40
 -10  -1   5    7.60    6.40
 -10  -1   5   17.80    8.60
 -10   1   5    8.20    6.40
 -10   1   5   19.50    7.90
  -9  -1   5    4.70    5.60
  -9  -1   5   -1.40    5.30
  -9   1   5   -2.30    4.80
  -9   1   5    0.30    5.00
  -8  -1   5    1.50    5.30
  -8  -1   5    3.10    5.60
  -8   1   5    1.90    4.80
  -8   1   5    1.40    5.20
  -7  -1   5   43.90    9.50
  -7  -1   5   54.69   10.40
  -7   1   5   35.40    8.80
  -7   1   5   38.50    7.90
  -6  -1   5   81.19   10.50
  -6  -1   5   57.59    8.70
  -6  -1   5  107.79   12.90
  -6   1   5   74.29    9.90
  -6   1   5   97.69   11.60
  -6   1   5   73.99   10.50
   6   1  -5  120.89   15.40
  -5  -1   5  238.48   14.40
  -5  -1   5  223.88   14.60
   5  -1  -5  262.77    8.00
  -5  -1   5  273.67   14.40
  -5   1   5  268.07    9.80
  -5   1   5  247.38   13.90
  -5   1   5  265.87   14.80
  -5   1   5  262.17   14.60
  -4  -1   5  223.28    6.80
  -4  -1   5  238.38   12.60
  -4  -1   5  219.98   12.30
  -4  -1   5  232.18   13.60
   4  -1  -5  231.78    8.20
  -4   1   5  228.18   12.20
  -4   1   5  230.18   12.70
  -4   1   5  202.28   14.50
  -3  -1   5  110.39    6.80
  -3  -1   5  111.09    8.70
  -3  -1   5  113.89    5.30
   3  -1  -5  117.29    5.90
  -3  -1   5  106.49    7.20
  -3   1   5  106.19    6.60
  -3   1   5  117.19    8.20
  -3   1   5  119.19    7.40
  -2  -1   5  283.37   10.10
   2  -1  -5  292.57   11.30
  -2  -1   5  285.77   13.50
  -2  -1   5  296.27   10.00
  -2   1   5  286.27    9.90
  -2   1   5  303.47   10.00
  -2   1   5  276.87   12.20
   1  -1  -5  574.24   18.80
   1  -1  -5  563.44   18.80
   1   1  -5  539.65   18.00
   1   1  -5  520.75   19.60
   0  -1  -5   81.49    6.30
   0  -1  -5   72.19    5.80
   0   1  -5   55.79    6.20
   0   1  -5   75.79    6.60
  -1  -1  -5   16.50    3.80
   1  -1   5   19.40    2.80
  -1  -1  -5   20.90    4.50
   1  -1   5   18.90    3.00
   1   1   5   16.30    2.60
  -1   1  -5   14.80    3.90
  -1   1  -5   17.00    4.20
   1   1   5   18.00    2.80
  -2  -1  -5  258.27   12.30
   2  -1   5  223.38   10.60
  -2  -1  -5  242.08   12.40
   2  -1   5  221.68   10.40
  -2   1  -5  221.58   12.20
   2   1   5  226.38   10.40
  -2   1  -5  215.98   11.80
   2   1   5  243.58   10.80
  -3  -1  -5   55.19    7.40
   3  -1   5   73.39    6.80
   3  -1   5   74.59    7.20
  -3  -1  -5   52.59    7.50
   3   1   5   71.89    6.80
   3   1   5   66.19    7.60
  -3   1  -5   83.89    9.50
  -3   1  -5   73.69    8.40
  -4  -1  -5  961.30   33.80
  -4  -1  -5  976.90   33.00
   4  -1   5  928.11   32.80
   4  -1   5  930.21   32.60
   4   1   5  920.71   32.90
   4   1   5  937.01   33.10
  -4   1  -5  960.80   33.00
  -4   1  -5  950.10   34.10
  -5  -1  -5   11.50    4.90
  -5  -1  -5   10.20    4.10
  -5  -1  -5    0.90    3.10
   5  -1   5    4.70    3.60
   5  -1   5    7.20    4.10
   5   1   5    6.80    3.90
   5   1   5    5.60    4.10
  -5   1  -5   11.70    4.80
  -6  -1  -5   85.29   10.80
   6  -1   5   63.49    9.90
   6  -1   5   65.79   10.10
  -6  -1  -5   61.59   10.30
  -6   1  -5   66.09   10.70
   6   1   5   47.70    9.00
  -7  -1  -5   15.40    6.40
   7  -1   5   18.60    7.70
   7  -1   5   10.90    5.30
  -7  -1  -5   15.00    5.50
   7   1   5   16.70    6.80
  -7   1  -5   18.00    6.80
  -8  -1  -5  378.86   21.30
   8  -1   5  408.16   22.40
   8  -1   5  419.66   25.50
  -8  -1  -5  386.06   24.00
  -8   1  -5  395.76   24.70
   8   1   5  415.56   25.80
  -9  -1  -5    1.30    5.10
   9  -1   5    9.80    5.60
   9  -1   5    2.80    4.00
  -9   1  -5    0.40    5.10
   9   1   5    7.00    5.00
   9   1   5    8.30    6.10
  10  -1   5   21.20    9.20
 -10  -1  -5   46.80   11.30
  10  -1   5   60.79   10.90
 -10   1  -5   26.20    9.40
  10   1   5   27.10    7.20
  10   1   5   43.20   12.10
  11  -1   5    6.40    4.40
 -11  -1  -5   17.40    7.60
  11  -1   5    9.20    6.30
  11   1   5   11.10    4.90
  11   1   5    1.10    5.00
 -11   1  -5    9.20    6.70
 -12  -1  -5   23.10    9.30
 -12   1  -5   31.30   10.00
 -13  -1  -5   -2.80    4.90
 -13   1  -5    7.80    5.30
 -14  -2   5   -9.10    3.50
 -14   2   5   -3.80    4.10
 -13  -2   5    0.60    5.20
 -13   2   5   13.80    6.20
 -12  -2   5   29.50   10.50
 -12  -2   5   15.30    8.50
 -12   2   5   50.09   11.60
 -12   2   5   -0.50    5.80
 -11  -2   5  107.79   18.60
 -11   2   5   48.30   14.50
 -11   2   5   94.99   15.10
 -10  -2   5    2.70    5.40
 -10  -2   5    3.50    5.60
 -10   2   5    6.20    5.20
 -10   2   5    4.70    6.10
  -9  -2   5   -1.30    5.40
  -9  -2   5   -4.50    4.60
  -9   2   5   -4.40    4.10
  -9   2   5   -2.90    3.80
  -8  -2   5   87.69   14.30
  -8  -2   5   84.89   13.20
  -8   2   5   85.99   13.80
  -8   2   5   94.09   12.80
   7  -2  -5   64.69    3.80
  -7  -2   5   70.09   11.80
  -7  -2   5   48.30    9.10
  -7   2   5   70.09   11.40
  -7   2   5   85.49   11.50
  -6  -2   5   16.80    4.70
   6  -2  -5   18.40    2.60
  -6  -2   5   15.60    6.50
  -6  -2   5   12.20    5.50
   6  -2  -5   12.00    6.30
  -6   2   5    8.40    4.40
  -6   2   5   17.70    5.90
   6   2  -5   16.10    4.60
  -6   2   5   14.60    4.50
  -5  -2   5  104.99    9.80
  -5  -2   5  103.09   11.70
  -5  -2   5  124.09    9.70
  -5   2   5  136.49   10.40
  -5   2   5  120.59    9.60
  -5   2   5  118.19    9.50
   4  -2  -5  534.65   16.50
  -4  -2   5  497.55   19.90
  -4  -2   5  516.45   22.00
  -4  -2   5  499.05   20.50
  -4   2   5  521.25   20.30
  -4   2   5  491.25   19.50
  -4   2   5  528.05   20.30
   3  -2  -5   16.50    3.20
  -3  -2   5    8.40    3.10
  -3  -2   5   12.10    4.30
  -3  -2   5   16.00    3.40
  -3  -2   5   18.80    2.70
  -3   2   5   16.60    3.80
  -3   2   5   14.50    3.80
  -3   2   5   13.30    3.20
  -2  -2   5  258.07   13.10
  -2  -2   5  252.47   10.30
  -2  -2   5  244.78   10.00
   2  -2  -5  240.88   10.60
  -2  -2   5  261.77   10.30
  -2   2   5  245.98    9.70
  -2   2   5  256.47    9.90
  -2   2   5  248.48   10.80
   1  -2  -5  134.99    8.20
  -1  -2   5  141.49    6.10
  -1  -2   5  142.69    6.00
   1  -2  -5  142.29    7.40
  -1  -2   5  136.19    7.80
   1   2  -5  134.79    9.10
  -1   2   5  148.49    5.70
   0  -2   5   38.50    3.20
   0  -2   5   46.30    3.80
   0  -2   5   43.00    5.50
   0  -2  -5   37.40    5.60
   0  -2  -5   47.50    5.20
   0   2  -5   47.60    6.40
   0   2   5   39.70    3.10
   0   2   5   42.60    3.10
   1  -2   5   70.69    7.80
   1  -2   5   74.29    5.10
  -1  -2  -5   79.89    6.20
   1  -2   5   74.49    5.40
  -1  -2  -5   77.69    6.90
   1   2   5   77.99    5.30
  -1   2  -5   61.79    7.40
   2  -2   5  631.44   21.70
  -2  -2  -5  665.63   24.00
   2  -2   5  643.34   22.00
   2  -2   5  674.63   24.10
  -2  -2  -5  671.13   23.10
   2   2   5  624.54   21.70
  -2   2  -5  631.24   24.10
   2   2   5  680.73   22.30
   3  -2   5  508.65   20.20
   3  -2   5  507.95   21.10
  -3  -2  -5  506.45   20.70
   3  -2   5  498.45   20.40
  -3  -2  -5  550.14   21.10
  -3   2  -5  514.35   21.70
   3   2   5  504.05   20.20
   3   2   5  471.95   19.90
   4  -2   5  583.54   23.70
  -4  -2  -5  577.54   23.30
  -4  -2  -5  534.05   23.20
   4  -2   5  587.44   24.30
   4  -2   5  601.34   24.00
   4   2   5  560.54   23.80
  -4   2  -5  554.34   24.30
   4   2   5  578.04   24.10
   5  -2   5   94.49   11.00
   5  -2   5   97.69   10.00
  -5  -2  -5   90.89   11.40
  -5  -2  -5  116.69   12.30
   5   2   5   89.99   11.20
   5   2   5  104.49   10.30
  -5   2  -5  111.79   12.80
  -6  -2  -5    8.20    4.30
   6  -2   5   12.30    5.20
   6  -2   5    6.10    4.40
  -6  -2  -5    7.10    4.90
  -6   2  -5    8.30    5.00
   6   2   5   11.30    4.50
  -7  -2  -5    8.00    5.50
  -7  -2  -5   24.70    7.00
   7  -2   5   21.30    6.70
   7  -2   5   20.70    7.70
  -7   2  -5    9.50    6.30
   7   2   5   16.50    7.10
   8  -2   5   82.19   13.60
  -8  -2  -5   68.79   12.20
   8  -2   5   61.99   10.80
  -8  -2  -5   70.09   10.80
  -8   2  -5   81.99   13.60
   8   2   5   77.99   13.90
   9  -2   5  160.48   19.50
  -9  -2  -5  146.09   16.20
  -9  -2  -5  160.48   19.50
   9  -2   5  175.98   18.20
  -9   2  -5  151.28   19.20
   9   2   5  176.38   17.90
  10  -2   5    4.20    6.10
  10  -2   5    3.30    4.30
 -10  -2  -5    5.70    5.70
 -10   2  -5    1.20    4.60
  10   2   5    4.50    5.70
 -11  -2  -5    2.70    4.50
  11  -2   5   -1.90    3.50
  11  -2   5    1.70    7.60
  11   2   5    3.60    3.40
  11   2   5   -2.00    5.40
 -11   2  -5    0.30    4.90
 -12  -2  -5    4.90    4.70
 -12   2  -5    0.10    3.70
 -13  -2  -5   21.70    9.20
 -13   2  -5   26.00    9.00
 -14  -3   5    0.60    3.90
 -14   3   5   -1.10    3.80
 -13  -3   5   -1.10    5.30
 -13   3   5    2.00    5.80
 -12  -3   5   61.89   14.90
 -12  -3   5   46.50   11.50
 -12   3   5   34.60   12.00
 -12   3   5   61.89   12.60
 -11  -3   5   34.40   10.20
 -11  -3   5   59.99   14.60
 -11   3   5   28.90    8.70
 -10  -3   5   19.50    8.20
 -10  -3   5   37.70   10.70
 -10   3   5   39.00    9.60
 -10   3   5   -2.90    5.10
  -9  -3   5    4.20    5.60
  -9  -3   5    3.20    6.10
  -9   3   5   -5.50    5.80
  -9   3   5    6.00    5.10
  -8  -3   5   91.99   13.50
  -8  -3   5  133.99   16.70
  -8   3   5  113.49   13.50
  -7  -3   5  128.59   15.90
  -7  -3   5  139.29   16.00
   7  -3  -5  122.39    6.90
  -7   3   5  100.59   13.60
  -7   3   5  120.29   12.90
  -6  -3   5  616.14   28.60
   6  -3  -5  623.94   20.10
   6  -3  -5  678.23   28.10
  -6  -3   5  630.54   28.00
  -6   3   5  602.34   27.90
  -6   3   5  645.24   25.60
  -6   3   5  715.43   32.10
   6   3  -5  635.24   25.60
  -5  -3   5  113.59   12.60
  -5  -3   5  102.89   10.00
  -5  -3   5  113.49    9.50
  -5  -3   5  110.39    4.10
   5  -3  -5  101.49    6.50
  -5  -3   5  120.29    4.40
  -5   3   5  111.59   10.50
  -5   3   5  114.99    9.40
  -5   3   5  114.49    9.10
  -4  -3   5  202.78   12.60
  -4  -3   5  231.98    8.60
  -4  -3   5  251.77   14.70
  -4  -3   5  240.38   13.00
   4  -3  -5  222.48   10.20
  -4   3   5  273.67   14.20
  -4   3   5  220.38   11.90
  -4   3   5  239.48   12.70
  -3  -3   5  232.38   12.20
  -3  -3   5  236.48   13.70
  -3  -3   5  254.97   12.20
  -3  -3   5  252.77    9.80
   3  -3  -5  197.38   10.40
  -3   3   5  248.28   11.10
  -3   3   5  254.47   12.00
  -3   3   5  280.97   13.00
  -2  -3   5  300.07   11.90
  -2  -3   5  296.57   12.70
  -2  -3   5  305.17   15.10
   2  -3  -5  304.27   13.00
  -2  -3   5  308.47   12.60
  -2   3   5  305.87   12.20
  -2   3   5  299.17   11.50
  -2   3   5  308.37   12.60
  -1  -3   5  293.07   12.60
  -1  -3   5  310.37   11.80
  -1  -3   5  304.97   11.70
   1  -3  -5  297.67   11.00
   1  -3  -5  292.17   13.20
  -1   3   5  305.77   11.40
  -1   3   5  311.47   11.50
   1   3  -5  301.27   14.40
   0  -3  -5  911.31   26.40
   0  -3   5  897.71   26.60
   0  -3  -5  921.91   29.60
   0  -3   5  907.51   26.80
   0  -3   5  918.51   29.00
   0   3  -5  953.10   30.50
   0   3   5  903.31   26.30
   0   3   5  923.01   26.20
  -1  -3  -5   73.29    8.10
   1  -3   5   69.09    5.70
   1  -3   5   62.89    7.70
   1  -3   5   80.89    6.10
  -1  -3  -5   71.79    5.70
  -1   3  -5   69.19    8.20
   1   3   5   81.39    6.00
  -2  -3  -5    3.20    2.50
   2  -3   5    1.20    2.20
  -2  -3  -5    0.40    2.70
   2  -3   5    1.40    2.30
   2  -3   5    2.10    3.00
  -2   3  -5    4.60    3.10
   2   3   5    2.50    2.30
   2   3   5    0.00    1.80
  -3  -3  -5  544.75   22.80
   3  -3   5  602.04   23.10
   3  -3   5  624.04   23.20
  -3  -3  -5  612.84   22.80
   3  -3   5  569.44   23.30
   3   3   5  580.24   22.80
   3   3   5  549.25   22.60
  -3   3  -5  607.34   24.30
   4  -3   5   87.69   10.70
  -4  -3  -5   75.89    9.40
   4  -3   5   71.39    9.60
   4  -3   5   77.59   10.00
  -4  -3  -5   80.99    9.90
  -4   3  -5   71.99    9.70
   4   3   5   84.39   10.50
   4   3   5   85.59   10.80
   5  -3   5   45.00    8.00
   5  -3   5   38.10    7.70
  -5  -3  -5   37.30    7.40
  -5  -3  -5   41.80    8.00
   5   3   5   47.10    8.50
  -5   3  -5   39.10    8.40
   6  -3   5  102.29   13.30
   6  -3   5   72.09   10.20
  -6  -3  -5   88.49   11.90
  -6  -3  -5   64.69    9.70
   6   3   5   81.49   11.30
  -6   3  -5   77.09   11.80
  -7  -3  -5  356.06   19.60
   7  -3   5  344.47   20.10
  -7  -3  -5  361.16   21.70
   7  -3   5  337.87   22.10
  -7   3  -5  364.16   22.10
   7   3   5  369.06   23.10
   8  -3   5    8.00    5.10
   8  -3   5   -5.30    4.10
  -8  -3  -5   -1.40    3.60
  -8  -3  -5   10.40    4.90
  -8   3  -5    0.80    4.40
   8   3   5   -4.00    4.30
  -9  -3  -5   10.30    6.10
   9  -3   5   17.70    8.10
   9  -3   5   11.80    5.50
  -9  -3  -5   14.20    5.50
   9   3   5   12.80    7.50
  -9   3  -5   12.20    6.90
  10  -3   5    1.20    3.80
 -10  -3  -5    3.10    3.40
 -10  -3  -5   -3.40    3.60
 -10   3  -5    0.10    4.10
 -11  -3  -5    5.40    4.60
  11  -3   5    1.50    5.30
  11  -3   5   -2.40    3.40
 -11   3  -5    7.00    6.30
  11   3   5   -3.80    5.00
 -12  -3  -5    2.70    5.10
  12  -3   5    3.80    6.90
 -12   3  -5    3.40    4.50
 -13  -3  -5    8.50    6.70
 -13   3  -5    5.70    4.90
 -14  -4   5   -6.20    5.20
 -14   4   5    1.80    3.60
 -13  -4   5   31.10   10.10
 -13   4   5    9.40    5.20
 -12  -4   5   10.60    8.00
 -12  -4   5    5.80    6.10
 -12   4   5   12.80    6.50
 -12   4   5   10.50    7.50
 -11  -4   5   22.60    9.20
 -11   4   5    0.00    5.40
 -11   4   5   19.70    7.50
 -10  -4   5    6.40    5.60
 -10  -4   5    9.20    7.20
 -10   4   5   -5.50    5.30
 -10   4   5   -0.70    4.30
  -9  -4   5  127.79   17.40
  -9  -4   5   86.89   13.20
  -9   4   5  133.39   15.30
  -9   4   5   56.59   13.20
  -8  -4   5    4.70    6.20
  -8  -4   5   14.40    7.60
  -8   4   5    3.00    5.90
  -8   4   5    4.70    4.90
   7  -4  -5  295.77   13.00
  -7  -4   5  306.97   20.30
  -7  -4   5  255.47   19.20
  -7   4   5  343.37   21.60
  -7   4   5  302.77   16.90
   6  -4  -5   93.49    7.00
  -6  -4   5   84.89   12.20
  -6  -4   5   90.69   11.90
   6  -4  -5  101.29   10.00
  -6  -4   5   92.39    4.20
  -6   4   5   94.59   12.90
   6   4  -5  103.89    9.50
  -6   4   5   97.79   10.60
   5  -4  -5  579.74   19.70
  -5  -4   5  518.95   24.60
  -5  -4   5  527.05   16.40
  -5  -4   5  541.45   23.90
  -5  -4   5  533.05   24.00
  -5   4   5  549.05   21.10
  -5   4   5  529.95   23.00
  -5   4   5  555.74   24.50
  -4  -4   5   35.00    6.00
  -4  -4   5   39.60    4.60
  -4  -4   5   39.80    7.50
  -4  -4   5   38.40    7.00
   4  -4  -5   35.80    5.30
  -4   4   5   36.10    6.10
  -4   4   5   31.10    4.90
  -4   4   5   41.00    7.60
   3  -4  -5  799.62   26.30
  -3  -4   5  811.02   29.90
  -3  -4   5  776.02   27.70
  -3  -4   5  823.82   24.70
  -3  -4   5  815.42   28.20
  -3   4   5  824.32   27.70
  -3   4   5  834.72   24.70
  -3   4   5  805.42   27.70
   2  -4  -5  508.55   19.20
  -2  -4   5  510.55   19.00
  -2  -4   5  494.15   21.10
  -2  -4   5  508.45   17.90
  -2  -4   5  488.55   19.10
  -2   4   5  528.45   18.90
  -2   4   5  499.75   15.70
  -2   4   5  498.15   18.50
  -1  -4   5 1711.73   48.30
  -1  -4   5 1736.83   48.10
   1  -4  -5 1758.72   49.80
   1  -4  -5 1719.03   44.30
  -1   4   5 1709.33   47.30
  -1   4   5 1715.23   47.50
   1   4  -5 1804.52   51.39
   0  -4   5    8.30    3.60
   0  -4  -5    3.10    1.80
   0  -4   5    5.20    2.60
   0  -4   5    3.60    2.50
   0  -4  -5    4.90    3.00
   0   4  -5    1.30    2.60
   0   4   5    2.20    2.10
   0   4   5    3.50    2.70
   1  -4   5   14.10    3.80
  -1  -4  -5   11.30    4.20
  -1  -4  -5   11.60    2.90
   1  -4   5   15.70    4.40
   1  -4   5   14.20    4.00
   1   4   5   12.70    3.90
  -1   4  -5    7.60    3.60
   1   4   5   11.00    3.10
   2  -4   5   14.90    4.70
  -2  -4  -5   16.30    3.90
  -2  -4  -5   13.10    4.50
   2  -4   5   17.40    4.20
   2  -4   5   12.80    3.80
   2   4   5   15.50    4.00
   2   4   5   17.20    4.40
  -2   4  -5    8.80    4.00
   3  -4   5  141.69   10.30
   3  -4   5  137.99   10.50
  -3  -4  -5  152.48    9.90
   3  -4   5  135.69   10.40
  -3  -4  -5  136.79   10.40
   3   4   5  146.69   10.60
   3   4   5  156.78   10.80
  -3   4  -5  118.29   10.10
   4  -4   5   32.40    6.80
   4  -4   5   41.60    7.70
   4  -4   5   40.20    7.50
  -4  -4  -5   35.60    6.90
  -4  -4  -5   36.90    6.70
   4   4   5   40.10    7.50
  -4   4  -5   21.80    6.10
  -4   4  -5   22.00    5.10
   4   4   5   51.39    8.60
   5  -4   5  247.58   16.20
   5  -4   5  262.97   16.00
  -5  -4  -5  256.27   15.90
  -5  -4  -5  255.67   15.30
  -5  -4  -5  260.27   15.70
  -5   4  -5  273.67   17.20
   5   4   5  288.17   17.70
  -5   4  -5  257.07   15.80
   6  -4   5    3.30    4.40
  -6  -4  -5    1.20    4.10
   6  -4   5   -4.40    3.70
  -6  -4  -5    0.40    3.70
   6   4   5   -2.60    3.70
  -6   4  -5    3.30    4.10
   7  -4   5   46.10    9.10
   7  -4   5   46.60   10.20
  -7  -4  -5   28.00    7.10
  -7  -4  -5   41.80    9.20
  -7   4  -5   40.40    9.20
   7   4   5   40.40    9.70
   8  -4   5    9.60    6.00
  -8  -4  -5   20.70    6.60
   8  -4   5   10.70    6.90
  -8  -4  -5    8.70    6.40
  -8   4  -5    9.00    6.20
   8   4   5    7.30    6.30
  -9  -4  -5  217.68   18.40
  -9  -4  -5  201.68   15.50
   9  -4   5  193.18   18.80
   9  -4   5  188.48   15.70
  -9   4  -5  194.78   17.70
   9   4   5  183.98   18.70
 -10  -4  -5    6.70    5.80
  10  -4   5    2.50    3.90
 -10  -4  -5    1.60    4.00
 -10   4  -5   -4.00    3.20
 -11  -4  -5    2.90    4.60
  11  -4   5   14.10    7.30
  11  -4   5    9.60    5.30
 -11  -4  -5   12.10    4.70
 -11   4  -5   20.10    7.90
  11   4   5    7.50    5.70
  12  -4   5   -6.50    3.30
 -12  -4  -5    6.40    5.50
 -12   4  -5    0.10    4.40
 -13  -4  -5   20.80    9.20
 -13   4  -5    7.20    6.20
 -14  -5   5   -9.30    4.80
 -14   5   5    9.10    5.00
 -13  -5   5   -2.50    5.00
 -13   5   5   13.20    5.70
 -12  -5   5   61.59   13.50
 -12  -5   5   92.59   17.90
 -12   5   5   76.89   13.60
 -12   5   5   49.60   13.00
 -11  -5   5    6.50    6.00
 -11   5   5    5.60    5.30
 -10  -5   5    3.20    6.30
 -10  -5   5   -2.80    4.40
 -10   5   5    2.30    3.90
 -10   5   5   -4.60    4.50
  -9  -5   5   -0.20    6.30
  -9  -5   5   -0.20    5.30
  -9   5   5    4.90    4.80
  -9   5   5    2.70    5.70
  -8  -5   5  304.77   21.90
  -8  -5   5  235.38   19.60
  -8   5   5  165.38   21.00
  -8   5   5  280.87   17.10
   7  -5  -5    3.10    2.50
  -7  -5   5   -3.10    5.30
  -7  -5   5    3.70    5.70
  -7   5   5   -4.10    4.90
  -7   5   5    4.40    3.70
  -6  -5   5  698.63   21.20
  -6  -5   5  717.23   31.70
  -6  -5   5  708.53   31.80
   6  -5  -5  780.12   25.60
  -6   5   5  695.13   26.10
  -6   5   5  695.13   31.60
   5  -5  -5   12.70    4.10
  -5  -5   5    8.00    5.10
  -5  -5   5   14.40    6.30
  -5  -5   5   12.20    2.90
  -5  -5   5    0.20    3.40
   5   5  -5    4.80    2.90
  -5   5   5   11.60    5.00
  -5   5   5    9.30    3.60
  -5   5   5    8.90    3.60
  -4  -5   5  114.79    9.70
  -4  -5   5  114.79    7.30
  -4  -5   5  125.29   11.20
   4  -5  -5  107.89    8.20
  -4  -5   5  106.49   10.10
  -4   5   5  106.09   10.00
  -4   5   5  116.99    7.30
  -4   5   5  112.09    9.50
  -3  -5   5   38.80    6.90
  -3  -5   5   33.40    4.90
   3  -5  -5   26.80    5.20
  -3  -5   5   25.80    6.30
  -3  -5   5   39.10    6.50
  -3   5   5   37.40    6.70
  -3   5   5   43.20    4.40
  -3   5   5   30.30    5.60
  -2  -5   5  447.16   17.50
  -2  -5   5  456.95   20.60
   2  -5  -5  475.75   19.10
  -2  -5   5  460.35   19.10
  -2  -5   5  446.46   19.20
  -2   5   5  463.45   13.70
  -2   5   5  460.15   18.80
  -2   5   5  500.15   19.10
  -1  -5   5    7.30    3.40
   1  -5  -5    3.80    3.10
  -1  -5   5    2.60    2.70
  -1  -5   5    5.60    3.10
  -1   5   5    3.40    1.30
   1   5  -5    3.10    3.10
  -1   5   5    1.80    2.80
  -1   5   5    1.40    2.20
   0  -5   5 1480.65   44.00
   0  -5  -5 1499.15   38.50
   0  -5   5 1488.95   44.10
   0  -5  -5 1514.45   45.20
   0  -5   5 1435.46   43.40
   0   5   5 1481.25   42.90
   0   5   5 1440.46   43.10
   0   5  -5 1456.95   45.30
   1  -5   5  134.19    9.70
   1  -5   5  147.09   10.10
  -1  -5  -5  172.88   11.10
  -1  -5  -5  164.78    8.00
   1  -5   5  142.09    9.90
   1   5   5  144.19   10.20
   1   5   5  152.38   10.10
  -1   5  -5  142.29   10.40
   2  -5   5  106.79    9.20
   2  -5   5  123.69   10.00
  -2  -5  -5  114.89    9.50
   2  -5   5  108.39    9.10
  -2  -5  -5  116.39    7.80
  -2   5  -5  106.59    9.20
   2   5   5  128.09    9.70
   2   5   5  117.49    9.30
   3  -5   5   62.09    8.90
  -3  -5  -5   86.29   10.20
  -3  -5  -5   85.29    7.60
   3  -5   5   66.39    8.90
   3  -5   5   93.19   11.20
   3   5   5   66.29    9.10
   3   5   5   70.39    9.30
  -3   5  -5   71.39    9.30
  -4  -5  -5  332.57   16.90
   4  -5   5  304.37   17.40
   4  -5   5  316.17   18.20
  -4  -5  -5  335.17   17.80
  -4   5  -5  327.37   18.20
   4   5   5  330.57   18.70
   4   5   5  354.16   18.90
  -4   5  -5  350.66   17.60
   5  -5   5  114.39   11.50
  -5  -5  -5  103.29   12.10
   5  -5   5  125.79   13.80
  -5  -5  -5   99.99   11.70
  -5   5  -5  128.69   14.60
   5   5   5   92.39   12.00
   6  -5   5   25.50    6.90
  -6  -5  -5   18.50    6.40
  -6  -5  -5   24.70    7.00
   6  -5   5   14.30    6.30
   6   5   5   23.20    7.40
  -6   5  -5   17.40    6.80
  -7  -5  -5   12.40    5.50
  -7  -5  -5   22.00    7.00
   7  -5   5   15.20    6.50
   7  -5   5   17.40    6.90
   7   5   5   13.30    6.60
  -7   5  -5    9.50    5.90
   8  -5   5  259.27   18.10
  -8  -5  -5  278.77   19.90
  -8  -5  -5  250.17   17.30
   8  -5   5  245.08   19.80
  -8   5  -5  233.18   19.20
   8   5   5  243.18   20.60
  -9  -5  -5   55.39   11.60
   9  -5   5   45.90    9.50
  -9  -5  -5   51.59    9.70
   9  -5   5   58.89   13.30
  -9   5  -5   41.30   10.50
   9   5   5   33.70   10.20
 -10  -5  -5    7.70    4.30
  10  -5   5   -6.50    2.90
 -10  -5  -5    6.30    6.10
 -10   5  -5    7.00    6.00
 -11  -5  -5   17.30    7.80
 -11  -5  -5    3.70    4.20
  11  -5   5   -5.10    3.40
  11  -5   5   -5.10    4.10
  11   5   5    7.90    6.00
 -11   5  -5   11.80    7.30
  12  -5   5   -0.10    4.60
 -12  -5  -5   17.10    7.80
 -12   5  -5    8.20    5.10
 -13  -5  -5   -2.40    3.80
 -13   5  -5   -4.10    3.30
 -13  -6   5   25.80    8.60
 -13   6   5   16.60    6.30
 -12  -6   5   27.70   12.20
 -12  -6   5   14.50    7.40
 -12   6   5   27.20    8.00
 -12   6   5   11.80    8.20
 -11  -6   5   47.50   12.90
 -11  -6   5   23.40    9.10
 -11   6   5   18.50    7.10
 -10  -6   5   13.30    7.80
 -10  -6   5   -5.30    4.30
 -10   6   5    7.10    6.70
 -10   6   5   10.40    5.30
  -9  -6   5   37.10   10.70
  -9   6   5   66.59   10.40
  -9   6   5   34.50    9.50
  -8  -6   5   75.99   14.30
   8  -6  -5   72.39    8.80
  -8  -6   5   51.29   11.70
  -8   6   5   46.80   11.60
  -8   6   5   68.99    9.90
   7  -6  -5  195.88   12.10
  -7  -6   5  199.68   18.00
  -7  -6   5  197.28   17.50
  -7   6   5  189.68   17.20
  -7   6   5  193.08   12.90
   6  -6  -5   -2.20    2.40
  -6  -6   5   -1.40    4.60
  -6  -6   5    6.40    5.10
  -6  -6   5    4.60    2.50
  -6   6   5   -3.50    3.80
  -6   6   5    2.40    3.20
  -5  -6   5  152.88   13.20
   5  -6  -5  153.08   11.80
  -5  -6   5  162.38    9.10
   5  -6  -5  157.28   10.60
  -5  -6   5  177.48   14.20
  -5   6   5  141.89   13.20
   5   6  -5  154.78   11.60
  -5   6   5  163.88    9.50
  -4  -6   5   24.10    4.80
  -4  -6   5   19.20    5.70
  -4  -6   5   11.70    5.60
  -4  -6   5   18.90    5.10
   4  -6  -5   30.20    6.00
  -4   6   5   12.20    4.80
  -4   6   5   29.70    4.10
  -4   6   5   18.90    5.10
  -3  -6   5    0.50    3.20
  -3  -6   5    1.30    3.50
  -3  -6   5    2.50    3.00
  -3  -6   5   -2.40    1.50
   3  -6  -5    2.70    2.80
  -3   6   5   -3.40    2.20
  -3   6   5    1.60    1.30
  -3   6   5   -2.10    2.00
   2  -6  -5   30.90    6.20
  -2  -6   5   20.70    5.80
  -2  -6   5   25.20    6.10
  -2  -6   5   25.70    5.20
  -2  -6   5   17.00    5.70
  -2   6   5   22.00    5.70
  -2   6   5   17.70    4.50
  -1  -6   5  794.72   29.10
  -1  -6   5  789.62   29.20
   1  -6  -5  808.82   29.20
  -1  -6   5  874.51   28.60
   1   6  -5  847.02   30.20
  -1   6   5  772.12   28.20
  -1   6   5  824.02   28.70
   0  -6   5  740.63   26.90
   0  -6  -5  750.62   27.80
   0  -6   5  699.43   26.20
   0  -6  -5  735.73   20.00
   0  -6   5  676.73   26.30
   0   6   5  744.33   26.60
   0   6  -5  744.13   27.50
   0   6   5  678.63   26.10
   1  -6   5   97.49    8.90
   1  -6   5  100.29    9.20
  -1  -6  -5  104.89    6.20
   1  -6   5  118.89    9.60
  -1  -6  -5  100.29   10.70
   1   6   5  126.29   10.40
   1   6   5  101.49    8.80
  -1   6  -5  106.49    9.20
   2  -6   5   61.79    8.70
  -2  -6  -5   65.79    7.00
  -2  -6  -5   51.19    8.40
   2  -6   5   67.49    9.30
   2  -6   5   69.29    9.30
   2   6   5   62.69    8.70
   2   6   5   63.49    8.80
  -2   6  -5   68.79    9.00
  -3  -6  -5  206.18   11.90
   3  -6   5  203.98   14.20
   3  -6   5  219.68   14.40
   3  -6   5  193.28   13.50
  -3  -6  -5  215.88   13.90
   3   6   5  232.08   14.60
   3   6   5  207.68   14.20
  -3   6  -5  173.58   12.80
  -4  -6  -5  115.09   12.90
  -4  -6  -5   96.89   10.90
   4  -6   5   94.59   11.60
  -4  -6  -5   90.59   10.30
   4  -6   5   95.69   12.40
  -4   6  -5  104.19   12.70
  -4   6  -5   95.29   11.60
   4   6   5   73.19   10.40
  -5  -6  -5  247.98   16.10
  -5  -6  -5  259.37   16.00
   5  -6   5  244.28   16.50
   5  -6   5  253.47   17.70
  -5   6  -5  235.38   16.60
   5   6   5  251.27   17.80
   6  -6   5  147.99   14.40
   6  -6   5  158.48   16.60
  -6  -6  -5  123.79   14.10
  -6  -6  -5  118.99   14.00
  -6   6  -5  150.38   16.70
   6   6   5  139.59   17.00
   7  -6   5    3.00    5.50
  -7  -6  -5    0.30    4.30
  -7  -6  -5    0.70    3.50
   7  -6   5   -0.40    4.80
  -7   6  -5    1.10    4.10
   7   6   5   -4.30    4.10
   8  -6   5   49.80   10.30
  -8  -6  -5   58.39   10.10
   8  -6   5   42.50   10.50
  -8  -6  -5   51.09   10.50
  -8   6  -5   50.39   11.10
   8   6   5   47.30   11.40
  -9  -6  -5   56.09   11.60
  -9  -6  -5   52.49   10.30
   9  -6   5   46.60   10.00
   9  -6   5   50.59   11.50
   9   6   5   66.89   14.30
 -10  -6  -5   -0.40    4.90
  10  -6   5    3.70    6.60
 -10  -6  -5   13.40    5.50
  10  -6   5    6.10    4.30
  10   6   5   17.10    6.80
 -10   6  -5    2.90    5.10
  11  -6   5   -9.70    3.60
 -11  -6  -5    9.30    5.00
 -11  -6  -5    7.30    5.60
 -11   6  -5    3.10    5.50
  11   6   5    3.40    5.50
  12  -6   5   -7.30    3.50
 -12  -6  -5    9.20    5.30
 -12   6  -5    3.70    5.50
 -12  -7   5   30.10    9.90
 -12   7   5   14.30    7.80
 -12   7   5   39.80   12.40
 -11  -7   5    7.10    6.60
 -11  -7   5   11.80    8.00
 -11   7   5   17.40    5.70
 -11   7   5   -4.10    5.00
 -10  -7   5   -0.70    6.10
 -10  -7   5   10.00    7.10
 -10   7   5   10.50    7.00
 -10   7   5    2.90    3.80
  -9  -7   5    8.60    6.60
  -9  -7   5   14.00    7.40
  -9   7   5   11.10    5.30
  -9   7   5    4.50    6.50
   8  -7  -5    8.00    3.90
  -8  -7   5    6.80    7.30
  -8  -7   5   -2.40    5.20
  -8   7   5    6.50    4.00
  -8   7   5   -1.20    6.00
  -7  -7   5   87.29   14.50
   7  -7  -5   82.29   10.20
  -7  -7   5   67.79   12.80
  -7   7   5   73.09   12.70
  -7   7   5   63.69    9.00
   6  -7  -5    9.50    4.20
  -6  -7   5    2.90    2.70
  -6  -7   5    5.40    6.10
  -6  -7   5    0.90    5.40
  -6   7   5   -1.30    4.70
  -6   7   5    5.70    3.60
  -5  -7   5   47.30    6.80
   5  -7  -5   35.20    7.00
  -5  -7   5   32.70    8.70
  -5  -7   5   37.00    8.80
  -5   7   5   28.80    7.50
  -5   7   5   25.10    4.50
   4  -7  -5    8.20    5.10
  -4  -7   5   24.90    5.50
  -4  -7   5   12.80    5.90
   4  -7  -5   22.20    5.60
  -4  -7   5   19.20    6.50
  -4   7   5   14.90    5.10
  -4   7   5   18.80    5.90
   4   7  -5   21.00    5.10
  -4   7   5   24.20    3.50
  -3  -7   5   95.49    9.70
  -3  -7   5  111.69   12.80
   3  -7  -5  100.89   10.80
  -3  -7   5   93.69   11.90
  -3   7   5   96.99    3.80
  -3   7   5  102.19    9.80
  -3   7   5   90.49   10.90
  -2  -7   5  326.47   17.70
  -2  -7   5  336.47   18.40
   2  -7  -5  344.47   17.30
  -2  -7   5  320.47   15.80
  -2  -7   5  330.57   18.00
  -2   7   5  305.37   16.70
  -2   7   5  324.17   17.10
  -1  -7   5  556.04   23.50
  -1  -7   5  551.44   23.60
   1  -7  -5  539.35   23.30
  -1  -7   5  520.25   21.90
  -1   7   5  541.05   22.90
  -1   7   5  500.35   22.30
   1   7  -5  586.64   24.10
   0  -7   5   31.40    6.50
   0  -7   5   32.30    6.20
   0  -7   5   45.30    7.40
   0  -7  -5   40.60    2.60
   0  -7  -5   35.70    7.00
   0   7  -5   44.60    7.50
   0   7   5   43.60    7.60
   0   7   5   40.10    6.60
   1  -7   5   87.49   10.40
  -1  -7  -5  109.09   11.70
   1  -7   5   94.89   10.60
   1  -7   5  101.59    9.80
  -1  -7  -5   99.39    5.90
  -1   7  -5   86.09   10.20
   1   7   5   77.39   10.70
   1   7   5   85.79    8.80
  -1   7  -5  128.89   12.20
  -2  -7  -5   71.59   10.10
   2  -7   5   78.09   10.30
   2  -7   5   76.69   10.30
  -2  -7  -5   78.79    6.40
   2  -7   5   86.79   11.10
   2   7   5   77.79   10.00
  -2   7  -5   98.59   11.20
   2   7   5   77.49   10.60
   3  -7   5  200.38   14.60
   3  -7   5  199.08   14.00
  -3  -7  -5  192.98   18.40
  -3  -7  -5  216.88   11.90
  -3  -7  -5  177.98   13.30
   3   7   5  193.58   14.30
  -3   7  -5  208.98   13.40
   3   7   5  173.58   14.40
  -3   7  -5  191.68   13.50
   4  -7   5  568.64   26.30
  -4  -7  -5  613.84   24.60
  -4  -7  -5  653.03   27.50
   4  -7   5  565.84   27.60
   4   7   5  599.74   28.00
  -4   7  -5  595.74   27.00
  -5  -7  -5  116.39   13.40
  -5  -7  -5   93.69   11.40
   5  -7   5  123.79   14.30
   5  -7   5  141.69   16.70
  -5   7  -5  120.49   14.40
   5   7   5  146.79   17.20
  -6  -7  -5    7.70    5.20
   6  -7   5   11.20    5.80
   6  -7   5   11.70    6.60
  -6  -7  -5    3.80    4.20
   6   7   5    8.80    5.50
  -6   7  -5    1.30    4.00
   7  -7   5   24.80    7.40
  -7  -7  -5   20.90    6.90
  -7  -7  -5   24.90    7.40
   7  -7   5   27.50    9.20
   7   7   5   36.90    9.40
  -7   7  -5   28.60    8.60
  -8  -7  -5  106.89   14.00
   8  -7   5  113.89   14.70
  -8  -7  -5  114.19   15.50
  -8   7  -5  128.59   17.40
   8   7   5   99.89   15.90
  -9  -7  -5    0.00    4.60
   9  -7   5  -11.10    3.20
   9  -7   5    0.30    4.30
  -9  -7  -5   -1.00    2.90
  -9   7  -5   -1.30    4.00
   9   7   5    4.20    4.80
 -10  -7  -5   43.60    9.60
  10  -7   5   32.30   10.80
 -10  -7  -5   42.80   11.00
  10  -7   5   35.90    9.30
  10   7   5   33.60   10.40
 -10   7  -5   50.59   11.70
 -11  -7  -5    5.00    3.90
  11  -7   5    5.60    5.00
 -11  -7  -5   -1.00    4.60
 -11   7  -5    6.50    5.40
 -12  -7  -5   12.60    7.40
  12  -7   5    4.20    5.50
 -12   7  -5   14.30    6.80
 -13  -8   5   16.00    7.60
 -12  -8   5   -5.80    4.80
 -11  -8   5    9.30    5.90
 -11  -8   5    0.00    5.20
 -11   8   5   -1.70    4.50
 -10  -8   5    4.10    6.50
 -10   8   5    0.00    4.80
  -9  -8   5   40.80   11.40
  -9  -8   5   35.80   11.20
  -9   8   5   37.70    7.70
  -8  -8   5   19.20    8.40
   8  -8  -5   12.20    4.40
  -8  -8   5   19.40    8.80
  -8   8   5   18.40    5.40
  -8   8   5    8.00    7.00
  -7  -8   5   50.89   11.50
  -7  -8   5   70.39   13.60
   7  -8  -5   45.80    8.00
  -7   8   5   53.29    7.70
  -7   8   5   32.60    9.30
   6  -8  -5   11.30    5.00
  -6  -8   5   33.90    9.30
  -6  -8   5   30.90    5.80
  -6  -8   5   33.70    9.40
  -6   8   5   32.10    9.20
  -6   8   5   28.70    5.20
  -5  -8   5   21.70    7.30
   5  -8  -5   19.10    5.70
  -5  -8   5   15.40    4.90
  -5  -8   5   26.60    8.30
  -5   8   5   16.40    7.20
  -5   8   5   11.60    3.20
  -4  -8   5    0.30    4.20
  -4  -8   5   -0.50    3.40
  -4  -8   5    0.30    4.20
   4  -8  -5    2.10    3.60
  -4   8   5    1.50    1.30
  -4   8   5   -0.50    3.50
  -3  -8   5   37.80    7.50
   3  -8  -5   36.80   10.50
  -3  -8   5   51.59    9.60
   3  -8  -5   31.80    7.10
  -3  -8   5   46.90    9.10
   3   8  -5   38.60    6.90
  -3   8   5   55.59   10.50
  -3   8   5   46.10    8.60
   2  -8  -5    4.00    4.00
  -2  -8   5    6.30    4.70
  -2  -8   5    0.30    3.60
  -2  -8   5   -2.90    3.50
   2   8  -5    0.70    2.00
  -2   8   5    1.70    3.70
  -2   8   5    8.00    3.50
  -1  -8   5   37.80    7.10
  -1  -8   5   23.80    6.60
  -1  -8   5   32.50   10.40
   1  -8  -5   31.60    7.30
  -1   8   5   18.40    5.40
  -1   8   5   23.90    6.90
   1   8  -5   23.00    6.00
   0  -8  -5  349.67   18.40
   0  -8  -5  308.57    8.90
   0  -8   5  308.17   17.20
   0  -8   5  292.37   17.50
   0  -8   5  332.57   24.50
   0   8  -5  274.47   16.20
   0   8   5  310.27   17.40
   0   8   5  310.97    9.00
   0   8   5  294.47   17.60
  -1  -8  -5    5.00    2.10
  -1  -8  -5    1.20    3.60
   1  -8   5    7.70    4.90
   1  -8   5    5.90    4.40
  -1   8  -5    8.10    4.30
   1   8   5    7.30    5.20
   1   8   5    8.90    4.00
  -1   8  -5    3.80    3.80
  -2  -8  -5   17.50    3.90
   2  -8   5   15.60    6.20
  -2  -8  -5   23.60    7.20
  -2  -8  -5   18.30    6.30
   2  -8   5   20.40    6.00
   2   8   5   -0.40    3.80
  -2   8  -5    5.40    3.90
  -2   8  -5   12.50    4.90
   2   8   5   16.10    6.80
   3  -8   5  408.76   21.60
  -3  -8  -5  418.36   17.90
  -3  -8  -5  426.16   22.00
   3  -8   5  415.86   22.90
  -3   8  -5  398.26   20.70
   3   8   5  402.36   22.10
  -4  -8  -5   42.70    7.20
  -4  -8  -5   49.99    9.20
   4  -8   5   53.39   10.40
   4  -8   5   51.29    9.30
  -4   8  -5   49.70    9.60
   4   8   5   40.00    8.60
   5  -8   5   13.10    6.50
  -5  -8  -5   15.20    6.00
  -5  -8  -5   13.50    5.20
   5  -8   5   10.70    5.90
  -5   8  -5   15.50    6.20
   5   8   5   25.50    8.30
   6  -8   5    5.00    5.40
  -6  -8  -5    3.20    4.20
  -6  -8  -5    9.30    5.80
   6  -8   5    2.30    5.20
  -6   8  -5    1.60    4.30
   6   8   5   10.10    6.60
   7  -8   5  120.19   15.60
   7  -8   5  155.28   19.80
  -7  -8  -5  123.49   14.60
  -7  -8  -5  172.48   18.40
   7   8   5  127.59   17.40
  -7   8  -5  123.99   16.40
   8  -8   5    2.00    6.00
  -8  -8  -5    5.70    4.60
  -8  -8  -5    8.50    4.70
   8  -8   5   -4.00    4.50
   8   8   5    7.00    4.50
  -8   8  -5    7.00    5.30
  -9  -8  -5   49.40   11.10
  -9  -8  -5   72.19   11.60
   9  -8   5   56.99   11.40
  -9   8  -5   72.49   14.10
  10  -8   5   16.70    8.50
  10  -8   5   25.80    8.50
 -10  -8  -5   19.30    6.90
 -10  -8  -5   16.90    6.50
  10   8   5   21.60    8.70
 -10   8  -5   17.90    7.80
  11  -8   5   17.00    6.80
 -11  -8  -5   39.70   12.30
 -11   8  -5   22.80    8.10
  12  -8   5    1.80    5.30
 -12  -8  -5   13.80    6.90
 -12   8  -5    6.70    5.40
 -13  -9   5   11.50    8.20
 -12  -9   5   55.09   14.00
 -11  -9   5   35.40   11.50
 -10  -9   5    4.10    7.10
 -10  -9   5   -0.50    5.00
  -9  -9   5    3.30    7.20
  -9  -9   5    0.80    5.50
  -9   9   5   -1.20    5.50
  -8  -9   5   57.89   13.00
   8  -9  -5   68.09   10.30
  -8  -9   5   38.70   10.80
   7  -9  -5    5.30    3.80
  -7  -9   5    7.40    6.10
  -7  -9   5    2.20    5.60
  -7   9   5   -5.80    5.10
   6  -9  -5   46.90    8.60
  -6  -9   5   43.50    7.20
  -6  -9   5   62.99   12.60
  -6  -9   5   51.09   11.50
  -6   9   5   50.79   10.60
  -5  -9   5  178.48   19.90
   5  -9  -5  160.38   13.20
  -5  -9   5  140.79   16.90
  -5  -9   5  180.88   12.30
  -5   9   5  172.08   15.90
  -4  -9   5   81.49   12.30
   4  -9  -5   70.79   10.20
  -4  -9   5   76.79   10.20
  -4  -9   5   56.29   10.30
  -4   9   5   90.29   12.80
   3  -9  -5   -3.50    3.70
  -3  -9   5    1.90    4.30
  -3  -9   5   -2.00    3.60
  -3  -9   5    2.40    4.40
  -3   9   5   -1.90    3.70
  -2  -9   5  178.98   14.70
  -2  -9   5  174.18   12.90
  -2  -9   5  158.08   13.00
   2  -9  -5  144.19   12.60
  -2   9   5  130.19   12.60
   2   9  -5  159.98   12.90
   1  -9  -5    0.00    4.30
   1  -9  -5    4.60    4.40
  -1  -9   5   13.30    5.70
  -1  -9   5    2.70    4.90
   1   9  -5    5.20    3.10
  -1   9   5    3.90    4.60
   0  -9  -5   64.99    9.70
   0  -9  -5   49.99    8.80
   0  -9   5   69.79   10.30
   0  -9   5   84.89   12.30
   0   9  -5   76.89   10.70
   0   9   5   82.59   12.70
   1  -9   5   38.00    8.20
  -1  -9  -5   41.70    8.50
  -1  -9  -5   49.70    5.00
   1  -9   5   38.10    8.50
  -1   9  -5   56.69    8.90
   2  -9   5   40.80    9.30
  -2  -9  -5   28.10    7.20
  -2  -9  -5   46.00    5.90
   2  -9   5   44.50    9.10
  -2   9  -5   48.00    8.70
  -3  -9  -5   18.90    4.50
  -3  -9  -5   26.00    7.50
   3  -9   5   14.30    6.60
   3  -9   5   27.90    7.90
  -3   9  -5    9.50    4.80
   3   9   5   10.00    5.30
   4  -9   5  196.88   17.80
   4  -9   5  252.57   18.20
  -4  -9  -5  275.77   15.20
  -4  -9  -5  240.78   17.00
   4   9   5  265.87   19.10
  -4   9  -5  248.28   17.00
   5  -9   5   97.99   14.30
  -5  -9  -5   97.09   12.10
   5  -9   5  118.79   16.60
  -5  -9  -5  100.99   13.70
  -5   9  -5   94.59   13.10
   5   9   5  118.99   16.60
   6  -9   5   27.10    8.20
  -6  -9  -5   14.00    6.00
  -6  -9  -5    9.30    5.20
   6  -9   5   22.70    9.00
   6   9   5   26.60    8.20
  -6   9  -5   14.90    6.40
  -7  -9  -5   10.20    5.90
  -7  -9  -5    7.70    5.50
   7  -9   5   13.50    6.70
   7  -9   5   16.10    7.90
   7   9   5   18.20    8.00
  -7   9  -5    6.50    4.80
  -8  -9  -5  144.29   17.40
   8  -9   5  125.29   16.90
  -8  -9  -5  123.69   15.60
   8  -9   5  174.98   22.50
   8   9   5  157.68   21.80
  -8   9  -5  169.88   19.90
  -9  -9  -5   -6.00    2.30
   9  -9   5   -4.50    4.00
   9  -9   5    0.60    5.30
  -9  -9  -5    3.60    3.90
   9   9   5    4.00    5.40
  -9   9  -5    3.80    5.00
 -10  -9  -5   49.99   11.60
  10  -9   5   32.70    9.80
 -10  -9  -5   46.00    9.30
  10   9   5   47.20   13.20
 -10   9  -5   48.90   12.80
  11  -9   5    8.40    5.40
 -11  -9  -5   -4.20    3.70
 -11   9  -5    4.60    4.30
 -12  -9  -5   35.20   10.10
  12  -9   5   32.70    9.10
 -12   9  -5   31.20   10.20
 -12 -10   5    9.60    7.30
 -11 -10   5  124.39   19.90
 -10 -10   5   15.70    8.50
 -10 -10   5   27.90   10.00
 -10  10   5   -0.30    6.00
  -9 -10   5    9.80    7.00
  -9  10   5   -1.20    4.40
   8 -10  -5   -4.30    2.40
  -8 -10   5   -7.20    5.20
  -8 -10   5   -0.40    4.90
  -8  10   5   -2.50    4.60
  -7 -10   5  214.08   19.80
  -7 -10   5  208.18   19.00
   7 -10  -5  219.38   15.80
  -7  10   5  206.88   19.40
   6 -10  -5    9.60    5.70
  -6 -10   5    8.40    6.60
  -6 -10   5    8.90    6.50
  -6 -10   5    3.80    4.30
  -6  10   5   13.60    6.90
  -5 -10   5    3.60    3.90
  -5 -10   5    3.30    5.50
   5 -10  -5    3.40    4.70
  -5 -10   5    3.50    5.60
  -5  10   5   -3.90    4.40
   4 -10  -5   -0.70    4.10
  -4 -10   5    1.30    5.50
  -4 -10   5   -5.90    3.30
  -4 -10   5    2.70    4.90
  -4  10   5    2.50    4.60
   3 -10  -5   37.70    9.00
  -3 -10   5   38.00    8.80
  -3 -10   5   22.60    7.00
  -3 -10   5   24.90    8.80
  -3  10   5   20.30    7.30
  -2 -10   5   19.70    6.80
   2 -10  -5    9.40    5.80
  -2 -10   5   13.60    6.70
  -2 -10   5   20.90    7.50
  -2  10   5   22.20    7.70
  -1 -10   5   25.00    7.70
  -1 -10   5   18.50    6.90
   1 -10  -5   13.60    6.20
  -1 -10   5   11.50    5.60
  -1  10   5   23.40    7.60
   0 -10   5   -4.20    4.60
   0 -10   5   -5.70    3.30
   0 -10  -5   -5.90    3.50
   0  10   5   -2.20    4.80
   0  10  -5    2.40    3.70
   1 -10   5   21.60    7.30
  -1 -10  -5   19.70    3.10
  -1 -10  -5   16.80    6.60
   1 -10   5   17.50    7.20
  -1  10  -5   19.80    6.00
   1  10   5   16.20    6.40
  -2 -10  -5  179.08    9.70
   2 -10   5  175.88   15.80
  -2 -10  -5  155.98   16.90
   2 -10   5  160.48   16.80
  -2  10  -5  175.98   13.80
   3 -10   5  336.67   22.60
   3 -10   5  389.06   22.50
  -3 -10  -5  335.67   16.30
  -3 -10  -5  416.66   23.00
   3  10   5  389.66   23.50
  -3  10  -5  340.27   20.10
  -4 -10  -5   43.90    7.70
   4 -10   5   43.10    9.80
   4 -10   5   60.29   12.20
  -4 -10  -5   41.10    9.30
  -4  10  -5   59.09   10.50
   4  10   5   49.70   10.20
   5 -10   5    6.80    6.50
  -5 -10  -5   13.80    4.90
  -5 -10  -5   11.10    5.80
   5 -10   5    7.50    5.80
  -5  10  -5    9.80    5.20
   5  10   5   16.20    7.60
  -6 -10  -5    5.90    5.30
   6 -10   5    9.40    7.00
   6 -10   5    2.20    5.00
  -6 -10  -5    6.60    3.90
  -6  10  -5   15.80    6.30
   6  10   5    2.30    4.20
   7 -10   5  167.08   19.00
  -7 -10  -5  181.68   15.80
  -7 -10  -5  153.18   17.30
   7 -10   5  194.58   23.20
  -7  10  -5  193.28   16.90
   7  10   5  180.38   18.00
  -8 -10  -5   63.59   11.50
   8 -10   5   37.90   10.30
  -8 -10  -5   48.80   10.60
  -8  10  -5   40.30   10.60
   9 -10   5   89.99   14.90
   9 -10   5   73.89   15.80
  -9 -10  -5   96.89   14.50
  -9 -10  -5   91.89   15.30
   9  10   5   90.09   17.20
  -9  10  -5  100.19   16.60
 -10 -10  -5    1.00    3.80
  10 -10   5   -5.40    5.00
 -10 -10  -5    6.60    4.70
 -10  10  -5   -1.20    4.30
 -11 -10  -5   12.20    6.20
  11 -10   5   13.50    6.90
 -11  10  -5   14.60    6.90
 -12 -11   5   27.90   10.40
 -11 -11   5   44.00   12.50
 -10 -11   5   23.80    9.70
 -10 -11   5   24.80    9.90
 -10  11   5    9.70    5.90
  -9 -11   5   -1.80    6.00
  -9 -11   5   -2.00    5.20
  -9  11   5   -0.20    4.20
  -8 -11   5    0.80    5.50
   8 -11  -5    9.80    4.50
  -8 -11   5    1.70    6.80
  -8  11   5    7.60    6.30
  -7 -11   5   -1.70    4.90
  -7 -11   5   -6.70    4.50
   7 -11  -5    1.40    3.70
  -7  11   5   -5.30    4.80
  -6 -11   5  257.77   16.10
  -6 -11   5  259.47   21.50
  -6 -11   5  286.57   21.30
   6 -11  -5  247.48   18.00
  -6  11   5  281.47   21.90
  -5 -11   5   19.00    8.20
  -5 -11   5   28.70    9.30
   5 -11  -5   11.20    6.20
  -5 -11   5   17.40    6.00
  -5  11   5   18.40    8.20
  -4 -11   5    3.50    5.60
  -4 -11   5   11.40    7.10
   4 -11  -5   18.50    7.20
  -4 -11   5   18.40    6.50
  -4  11   5   17.70    7.70
  -3 -11   5   -7.40    4.40
  -3 -11   5   -0.30    4.70
   3 -11  -5   -3.40    3.60
  -3 -11   5    2.40    5.10
  -3  11   5    0.70    5.30
  -2 -11   5  186.48   14.80
   2 -11  -5  164.38   14.60
  -2 -11   5  190.58   17.20
  -2 -11   5  178.98   15.30
  -2  11   5  209.48   16.90
  -1 -11   5   17.60    7.00
   1 -11  -5   15.70    6.70
  -1 -11   5    6.10    5.60
  -1 -11   5   12.60    7.00
  -1  11   5   13.50    7.40
   0 -11   5   14.40    6.70
   0 -11  -5   25.30    7.90
   0 -11   5   21.00    7.70
   0  11   5   19.30    8.20
   0  11  -5   10.40    5.20
   1 -11   5   58.09   11.80
  -1 -11  -5   50.39   10.00
   1 -11   5   65.69   11.30
  -1  11  -5   50.49    9.20
   2 -11   5   55.59   10.70
   2 -11   5   35.80   10.10
  -2 -11  -5   22.40    7.50
  -2  11  -5   27.90    7.10
  -3 -11  -5   37.20    9.10
   3 -11   5   45.80   10.50
  -3 -11  -5   25.50    5.20
   3 -11   5   38.70    9.70
  -3  11  -5   31.90    8.40
   3  11   5   39.90   10.00
   4 -11   5  111.09   16.20
   4 -11   5   89.19   13.80
  -4 -11  -5  112.59    9.80
  -4 -11  -5  115.49   15.30
   4  11   5  130.69   18.00
  -4  11  -5  109.99   13.80
  -5 -11  -5    8.70    5.20
  -5 -11  -5   12.80    4.70
   5 -11   5   13.00    7.50
   5 -11   5   27.30    8.30
  -5  11  -5   15.40    5.80
   5  11   5   11.70    6.00
  -6 -11  -5    2.50    4.60
   6 -11   5   -2.90    5.50
   6 -11   5   -0.60    5.90
  -6 -11  -5    2.30    2.90
  -6  11  -5    0.70    3.60
   6  11   5    0.60    3.50
   7 -11   5   70.19   12.80
  -7 -11  -5   55.59   11.30
  -7 -11  -5   61.79   10.60
   7 -11   5   54.99   13.20
   7  11   5   40.40   11.20
  -7  11  -5   28.20    8.20
   8 -11   5   36.90   11.50
   8 -11   5   23.00    8.80
  -8 -11  -5   25.60    7.50
  -8 -11  -5   38.30    8.80
   8  11   5   18.70    8.70
  -8  11  -5   27.30    8.90
   9 -11   5    7.30   10.70
   9 -11   5    3.40    4.40
  -9 -11  -5   -1.70    3.20
  -9 -11  -5   -2.30    3.20
   9  11   5   -6.60    3.40
  -9  11  -5   -1.00    3.70
 -10 -11  -5   21.40    6.40
 -10 -11  -5   16.00    6.50
  10 -11   5    6.80    6.50
 -10  11  -5    7.90    5.50
 -11 -11  -5   -6.70    2.80
  11 -11   5    3.70    5.30
 -11  11  -5    4.80    4.10
 -11 -12   5   56.79   13.70
 -10 -12   5    3.90    5.60
 -10  12   5    6.80    6.40
  -9 -12   5   16.40    8.20
  -9 -12   5   -7.40    4.30
  -9  12   5   10.70    6.80
   8 -12  -5   13.40    5.30
  -8 -12   5   23.30    9.80
  -8  12   5   17.20    8.20
  -7 -12   5  118.09   18.10
   7 -12  -5  135.69   16.20
  -7 -12   5  131.79   18.70
  -7  12   5   93.79   15.40
  -6 -12   5    6.90    4.60
   6 -12  -5   10.40    5.80
  -6 -12   5   -2.70    5.10
  -6 -12   5   18.80    8.10
  -6  12   5    7.10    5.60
   5 -12  -5  116.99   15.20
  -5 -12   5  135.29   18.50
  -5 -12   5  136.09   17.40
  -5 -12   5  141.69   15.30
  -5  12   5  113.89   16.60
  -4 -12   5   22.20    7.90
   4 -12  -5   19.40    7.30
  -4 -12   5   24.40    7.70
  -4 -12   5   20.90    9.00
  -4  12   5   17.10    8.40
  -3 -12   5  140.79   18.20
  -3 -12   5  132.49   16.40
   3 -12  -5  148.69   17.00
  -3 -12   5  155.48   16.30
  -3  12   5  151.48   18.80
   2 -12  -5    1.30    4.80
  -2 -12   5    2.50    5.70
  -2 -12   5   -2.40    5.60
  -2 -12   5   -4.50    4.50
  -2  12   5   -5.30    4.40
   1 -12  -5  139.59   16.80
  -1 -12   5  148.29   16.40
  -1 -12   5  162.78   19.90
  -1 -12   5  130.89   16.40
  -1  12   5  183.28   22.10
   0 -12   5    7.10    6.00
   0 -12   5    4.70    5.80
   0 -12  -5   -3.90    3.60
   0  12   5   -4.40    4.70
   1 -12   5   -3.20    5.30
  -1 -12  -5   -1.40    4.50
   1 -12   5   11.10    7.10
  -1  12  -5   -0.80    3.30
   1  12   5    2.00    5.40
  -2 -12  -5   29.40    8.40
   2 -12   5   37.00   10.20
   2 -12   5   40.60    9.90
  -2  12  -5   25.60    7.10
   3 -12   5  104.79   15.40
  -3 -12  -5   95.29   14.10
   3 -12   5  109.39   16.00
  -3  12  -5  105.39   13.30
   3  12   5   97.99   16.00
   4 -12   5    4.60    6.00
   4 -12   5    1.10    4.80
  -4 -12  -5   -3.30    3.60
  -4  12  -5    0.80    3.60
   4  12   5    0.80    4.20
   5 -12   5    2.90    5.00
   5 -12   5    2.00    5.60
  -5 -12  -5    2.50    4.40
  -5 -12  -5    3.60    2.90
  -5  12  -5   -1.10    3.10
   5  12   5   -3.00    3.40
  -6 -12  -5    8.80    3.80
   6 -12   5    3.10    5.20
  -6 -12  -5    8.20    5.40
   6 -12   5    2.20    5.50
  -6  12  -5    7.10    4.50
   6  12   5   -2.60    3.30
   7 -12   5    2.30    6.10
  -7 -12  -5    4.60    3.70
   7 -12   5   -0.90    6.10
  -7 -12  -5   -1.90    4.60
  -7  12  -5    1.00    4.30
   8 -12   5   24.00   10.10
  -8 -12  -5   12.00    5.10
   8 -12   5   15.50    7.20
  -8 -12  -5   20.70    7.80
  -8  12  -5   20.20    7.90
   8  12   5    4.10    5.10
   9 -12   5    9.60    6.70
  -9 -12  -5   15.60    6.50
  -9 -12  -5    4.00    4.20
  -9  12  -5   15.30    7.30
 -10 -12  -5    3.50    3.70
 -10 -12  -5    8.90    5.30
  10 -12   5    8.60    6.10
 -10  12  -5   20.70    8.10
 -11  12  -5   11.80    5.90
 -11 -13   5   -0.50    5.70
 -10 -13   5   -2.20    5.00
  -9 -13   5    4.20    5.90
  -9  13   5   -1.50    5.30
   8 -13  -5   31.30    8.30
  -8 -13   5   -1.40    4.90
  -8 -13   5   16.40    8.30
  -8  13   5   20.20    8.30
  -7 -13   5   -3.50    4.50
   7 -13  -5    0.90    3.70
  -7  13   5    1.30    4.90
   6 -13  -5   87.59   13.60
  -6 -13   5   64.49   13.70
  -6 -13   5   74.29   14.10
  -6 -13   5   80.09   12.20
  -6  13   5   39.40   10.90
  -5 -13   5    2.60    5.80
  -5 -13   5    0.30    4.00
   5 -13  -5    0.70    4.30
  -5 -13   5    5.60    5.40
  -5  13   5   -2.30    4.40
  -4 -13   5  143.69   20.00
   4 -13  -5   88.99   14.00
  -4 -13   5  124.59   15.40
  -4 -13   5   96.59   15.00
  -4  13   5  101.49   15.30
  -3 -13   5    4.90    5.90
  -3 -13   5   -4.10    5.00
  -3 -13   5   -2.00    4.30
   3 -13  -5    6.60    6.10
  -3  13   5    7.00    5.30
  -2 -13   5  312.27   23.90
   2 -13  -5  326.27   21.70
  -2 -13   5  325.67   21.70
  -2 -13   5  296.97   20.50
  -2  13   5  336.87   23.90
  -1 -13   5    4.40    5.90
  -1 -13   5   -4.60    4.80
  -1 -13   5   -8.10    3.30
   1 -13  -5    1.30    5.00
  -1  13   5    0.50    5.30
   0 -13   5  108.69   16.40
   0 -13  -5  121.19   16.60
   0 -13   5  102.09   14.90
   0 -13   5   94.29   13.90
   1 -13   5    0.10    5.20
  -1 -13  -5    3.60    5.80
   1 -13   5    3.70    6.10
  -1  13  -5    4.20    4.70
   1  13   5    1.40    4.70
   2 -13   5   80.19   14.30
  -2 -13  -5   58.69   11.40
   2 -13   5   65.99   12.40
   2  13   5   65.89   12.40
  -2  13  -5   75.79   11.60
   3 -13   5    8.30    6.50
  -3 -13  -5    2.20    4.60
   3 -13   5    4.60    5.90
   3  13   5   -3.80    3.60
  -3  13  -5    3.10    4.20
   4 -13   5   55.59   12.50
  -4 -13  -5   59.49   11.70
   4 -13   5   80.79   15.30
  -4  13  -5   55.79   10.10
   4  13   5   88.79   16.00
  -5 -13  -5   66.29   12.80
   5 -13   5   67.79   14.30
   5 -13   5   58.69   12.30
   5  13   5   35.90   10.20
  -5  13  -5   64.79   11.40
  -6 -13  -5    3.90    5.20
   6 -13   5    5.60    6.80
  -6  13  -5    2.30    4.10
   7 -13   5   22.30   10.00
  -7 -13  -5    8.40    5.70
   7 -13   5    9.40    7.80
  -7  13  -5   27.40    8.30
   7  13   5   10.80    5.90
   8 -13   5   -1.40    4.60
  -8 -13  -5   -6.80    2.80
  -8  13  -5    5.50    4.90
   8  13   5   -4.70    4.40
   9 -13   5    1.10    5.10
  -9 -13  -5    0.80    3.70
  -9  13  -5    1.30    4.30
  10 -13   5    3.30    6.10
 -10 -13  -5   13.90    5.40
 -10 -14   5    8.30    6.40
  -9 -14   5   11.80    7.80
   8 -14  -5   35.80    9.80
  -8 -14   5   30.00   10.30
  -8 -14   5   16.90    8.10
  -8  14   5   12.40    5.70
  -7 -14   5   61.09   14.60
  -7 -14   5   57.99   14.00
   7 -14  -5   58.49   11.20
  -7  14   5   41.00   10.80
  -6 -14   5   11.70    7.20
  -6 -14   5   13.80    5.90
   6 -14  -5   25.30    8.10
  -6  14   5   14.50    7.10
  -5 -14   5   61.69   13.50
   5 -14  -5   77.79   13.70
  -5 -14   5   61.29   10.90
  -5 -14   5   84.09   14.40
  -5  14   5   65.19   13.00
  -4 -14   5    8.50    6.00
  -4 -14   5   16.60    7.10
  -4 -14   5   16.10    8.10
   4 -14  -5    9.40    6.10
  -4  14   5   10.00    5.70
  -3 -14   5   60.69   12.00
  -3 -14   5   61.09   11.80
   3 -14  -5   42.50   10.90
  -3 -14   5   46.10   11.70
  -3  14   5   58.19   12.80
   2 -14  -5    4.80    5.70
  -2 -14   5   -0.90    4.30
  -2 -14   5   -5.60    5.10
  -2 -14   5   -6.10    3.90
  -2  14   5   -1.50    5.50
  -1 -14   5  235.08   21.50
  -1 -14   5  221.18   17.50
  -1 -14   5  211.98   18.50
   1 -14  -5  203.58   18.00
  -1  14   5  244.38   20.80
   0 -14   5   14.90    8.70
   0 -14   5    4.50    4.70
   0 -14  -5    9.90    6.60
   0 -14   5   10.00    6.70
   0  14   5    3.20    5.30
   1 -14   5  152.98   20.70
   1 -14   5  118.69   16.80
  -1  14  -5  156.88   17.10
  -2 -14  -5    4.50    5.90
   2 -14   5    9.40    7.20
   2 -14   5   22.70    8.40
  -2  14  -5   14.40    5.70
   2  14   5    6.40    5.00
   3 -14   5  105.29   17.00
   3 -14   5   82.29   14.30
  -3 -14  -5   91.69   15.30
   3  14   5   85.69   14.70
  -3  14  -5  114.79   14.60
   4 -14   5   21.00    8.50
  -4 -14  -5   15.60    8.10
   4 -14   5   13.50    6.50
   4  14   5    9.00    6.20
  -4  14  -5   22.60    7.20
  -5 -14  -5   17.20    7.00
   5 -14   5   33.10    9.90
  -5  14  -5   36.00    9.10
   6 -14   5    2.70    5.60
   6 -14   5   -5.00    5.00
  -6 -14  -5   -3.70    3.60
   6  14   5    1.10    3.80
  -6  14  -5    3.20    4.00
   7 -14   5    3.00    5.60
  -7 -14  -5    8.70    5.40
   7  14   5   10.80    5.70
  -7  14  -5    6.80    4.80
  -8 -14  -5   -3.10    3.60
   8 -14   5   -1.40    4.80
  -8  14  -5    1.10    4.20
  -9 -14  -5   30.30    8.30
   9 -14   5   26.80    9.40
  -9  14  -5   19.40    7.60
 -10 -15   5    9.10    7.50
  -9 -15   5    1.00    6.70
   8 -15  -5   27.70    8.40
  -8 -15   5    6.00    5.40
  -8  15   5    7.20    5.60
  -7 -15   5   17.50    9.60
   7 -15  -5   19.60    7.20
  -7 -15   5   15.20    8.00
  -7  15   5    0.10    4.90
  -6 -15   5    9.30    7.40
  -6 -15   5   16.00    6.00
  -6 -15   5   19.40    8.70
   6 -15  -5   14.40    6.70
  -6  15   5   24.80    9.70
  -5 -15   5   32.10    9.10
   5 -15  -5   20.30    7.80
  -5 -15   5   23.30    9.70
  -5 -15   5   22.50    8.30
  -5  15   5   36.80   10.90
  -4 -15   5   10.10    6.70
  -4 -15   5    7.70    6.30
   4 -15  -5   12.50    6.70
  -4 -15   5    7.50    7.00
  -4  15   5    9.20    5.70
  -3 -15   5   -5.10    4.40
  -3 -15   5    2.20    5.20
   3 -15  -5    0.10    5.50
  -3 -15   5    8.70    5.60
  -3  15   5   -0.40    5.40
  -2 -15   5   28.30    9.90
  -2 -15   5   35.10   10.60
   2 -15  -5   33.90    9.70
  -2 -15   5   52.09   10.90
  -2  15   5   28.70   10.10
  -1 -15   5  195.78   24.30
   1 -15  -5  148.39   19.60
  -1 -15   5  155.88   17.90
  -1 -15   5  119.29   17.50
   0 -15   5   59.09   14.00
   0 -15   5   33.00    8.20
   0 -15   5   27.50   10.10
   0 -15  -5   33.30   10.10
   1 -15   5    4.10    5.70
  -1 -15  -5   23.20    8.50
   1 -15   5   10.80    7.70
   1  15   5   -0.90    3.70
   2 -15   5   73.49   14.20
  -2 -15  -5   69.49   13.80
   2 -15   5   78.59   14.80
  -2  15  -5   66.39   11.30
   2  15   5   70.99   14.60
   3 -15   5    5.20    6.00
   3 -15   5    1.50    4.60
  -3 -15  -5    5.90    5.50
   3  15   5   -2.40    3.40
  -3  15  -5    1.50    3.70
   4 -15   5   37.60   10.80
   4 -15   5   17.40    8.70
  -4 -15  -5   46.50   11.50
  -4  15  -5   25.20    7.70
   5 -15   5   91.19   17.50
   5 -15   5  105.59   17.10
  -5 -15  -5   87.59   15.10
  -5  15  -5   98.99   14.40
   5  15   5   98.39   16.70
  -6 -15  -5   33.20   10.30
   6 -15   5   19.00    8.60
   6  15   5   36.30    9.90
  -6  15  -5   43.90   10.40
   7 -15   5   -5.80    4.20
  -7 -15  -5    8.40    5.00
  -7  15  -5    5.20    4.70
   8 -15   5    1.40    6.00
  -8 -15  -5   30.60    8.50
  -8  15  -5   18.10    7.40
   9 -15   5   -3.80    3.50
  -9 -15  -5   -3.30    3.40
  -9 -16   5   -7.00    5.80
  -8 -16   5   15.40    7.80
   8 -16  -5   25.00    7.60
   7 -16  -5    7.30    4.70
  -7 -16   5    0.40    5.20
  -7  16   5   13.00    7.00
   6 -16  -5    7.90    5.40
  -6 -16   5    2.00    5.50
  -6 -16   5   -0.80    4.90
  -6  16   5    1.90    4.30
  -5 -16   5   -7.10    3.80
  -5 -16   5    9.50    6.70
   5 -16  -5   -1.00    5.70
  -5 -16   5    1.90    4.90
  -5  16   5    0.40    4.10
   4 -16  -5   -1.40    4.60
  -4 -16   5    9.00    6.30
  -4 -16   5    5.10    5.30
  -4 -16   5    5.00    6.90
  -4  16   5   -1.60    4.70
  -3 -16   5    9.50    6.30
  -3 -16   5   -4.60    5.30
   3 -16  -5    3.60    6.50
  -3 -16   5   -4.60    4.50
  -3  16   5    0.10    4.80
  -2 -16   5    2.20    5.70
  -2 -16   5    3.70    4.70
   2 -16  -5   -1.40    4.70
  -2  16   5   -1.10    5.80
   1 -16  -5    8.60    6.50
  -1 -16   5   15.60    8.70
  -1 -16   5   18.90    6.50
  -1  16   5    1.10    3.80
   0 -16   5   48.40   10.10
   0 -16  -5   33.00   10.40
   0 -16   5   49.60   12.40
   1 -16   5   -0.10    5.10
  -1 -16  -5    8.80    6.50
   1 -16   5    7.20    4.20
   1  16   5    0.30    4.10
  -2 -16  -5   -2.50    4.40
   2 -16   5   -4.90    3.40
   2 -16   5   -8.10    4.10
   2  16   5    3.40    5.10
  -2  16  -5    2.50    3.90
  -3 -16  -5    2.50    5.10
   3 -16   5   22.10    9.30
   3 -16   5   16.40    7.50
  -3  16  -5   22.90    7.80
   3  16   5   22.70    8.10
   4 -16   5   32.80   10.70
   4 -16   5   58.09   13.90
  -4 -16  -5   56.39   13.00
   4  16   5   45.10   11.40
  -4  16  -5   43.00    9.40
  -5 -16  -5   17.70    7.30
   5 -16   5   13.60    7.80
   5  16   5   19.80    7.50
  -5  16  -5   10.80    5.20
  -6 -16  -5    5.20    4.80
   6 -16   5   -2.10    3.80
  -6  16  -5    4.70    7.20
   7 -16   5   29.90    9.50
  -7 -16  -5   34.80   10.00
  -8 -16  -5   10.00    5.00
   8 -16   5   -3.70    5.20
  -8 -17   5   -2.60    5.20
   8 -17  -5   13.00    5.10
  -7 -17   5    5.70    6.80
   7 -17  -5    1.20    4.90
   6 -17  -5   -4.60    4.40
  -6 -17   5    0.00    4.10
  -5 -17   5   21.80    9.00
  -5 -17   5   20.10    7.20
   5 -17  -5   22.60    8.30
  -5  17   5   15.80    7.80
  -4 -17   5   19.30    8.10
  -4 -17   5    3.30    5.20
  -4 -17   5   11.70    8.50
   4 -17  -5    4.90    5.80
  -4  17   5    9.80    6.60
  -3 -17   5   64.59   13.70
  -3 -17   5   79.89   17.30
   3 -17  -5   39.50   11.00
  -3 -17   5   52.59   11.00
  -3  17   5   81.69   15.20
   2 -17  -5    5.80    6.20
  -2 -17   5    3.30    5.40
  -2 -17   5   -7.40    5.80
  -2 -17   5   -3.10    5.00
  -2  17   5    2.60    4.20
  -1 -17   5   54.39   14.00
  -1 -17   5   42.90   10.40
   1 -17  -5   53.29   12.50
  -1 -17   5   57.09   13.10
   0 -17   5   11.60    5.30
   0 -17   5    6.00    6.20
   0 -17  -5    1.00    5.10
   0 -17   5   14.60    9.00
   0  17   5    0.00    4.30
  -1 -17  -5    5.70    5.40
   1 -17   5   10.30    4.80
   1 -17   5   -2.30    5.80
   1 -17   5    3.90    6.10
   1  17   5    5.70    5.30
  -2 -17  -5    3.60    5.50
   2 -17   5   -3.00    5.50
   2 -17   5    0.50    5.40
   2  17   5    3.10    4.70
   3 -17   5   -2.60    4.10
  -3 -17  -5   -4.60    2.90
   3  17   5   -0.60    2.90
  -3  17  -5    8.30    7.30
   4 -17   5   20.50    9.60
  -4 -17  -5    6.50    5.90
   4  17   5    3.70    5.60
  -5 -17  -5    9.70    6.70
   5 -17   5   17.30    8.40
  -6 -17  -5   12.60    6.30
   6 -17   5   -5.00    5.90
   7 -17   5    7.20    7.00
  -7 -17  -5   -0.10    4.80
  -7 -18   5   -5.20    3.60
   7 -18  -5    4.40    5.10
   6 -18  -5    9.10    6.60
  -6 -18   5    5.30    7.10
  -5 -18   5   -2.70    4.80
   5 -18  -5    4.20    5.20
  -5 -18   5   15.10    5.90
  -4 -18   5    7.30    5.80
   4 -18  -5   12.20    6.60
  -4 -18   5    3.90    4.60
  -3 -18   5    2.40    4.70
   3 -18  -5    8.80    6.20
  -3 -18   5   -5.30    4.30
  -3  18   5    6.70    5.20
  -2 -18   5   12.00    6.10
   2 -18  -5    3.90    6.00
  -2 -18   5   -1.00    4.20
  -2  18   5    0.00    3.40
   1 -18  -5    5.70    5.50
  -1 -18   5   10.70    6.40
  -1 -18   5    1.30    5.20
  -1  18   5    3.50    4.80
   0 -18  -5    6.40    6.30
   0 -18   5    9.60    6.10
   0  18   5   -4.80    3.60
  -1 -18  -5   22.40    8.00
   1 -18   5    6.10    7.00
   1  18   5   -2.90    3.60
   2 -18   5   11.60    7.10
  -2 -18  -5   12.10    6.60
   2  18   5   13.60    6.60
  -3 -18  -5   -1.20    3.50
   3 -18   5    8.90    6.60
   4 -18   5   -1.10    6.00
  -4 -18  -5    2.30    4.70
   5 -18   5   -4.00    4.90
  -5 -18  -5    2.40    5.00
  -6 -18  -5    5.80    4.40
   6 -18   5    4.50    8.40
   6 -19  -5   15.60    8.10
  -5 -19   5    9.50    5.60
   5 -19  -5   11.60    6.00
   4 -19  -5   -0.70    4.90
  -4 -19   5   -0.40    4.60
  -3 -19   5   11.30    7.80
   3 -19  -5   19.20    8.80
  -2 -19   5   19.90    8.30
   2 -19  -5   16.10    8.40
  -1 -19   5    0.70    4.80
   1 -19  -5  -10.50    4.60
   0 -19  -5   15.50    8.60
   0 -19   5   27.10   10.10
  -1 -19  -5   22.50    8.50
   1 -19   5   21.80    9.50
   2 -19   5    3.40    6.50
  -2 -19  -5    3.20    5.10
  -3 -19  -5   -1.80    4.20
   3 -19   5   21.40    9.20
  -4 -19  -5    5.60    3.70
   4 -19   5    1.50    6.90
  -5 -19  -5    5.70    5.90
   5 -19   5    1.90    7.20
  -4 -20   5   -2.90    4.00
   4 -20  -5    5.40    7.20
   3 -20  -5   33.70   10.70
  -3 -20   5   33.10   10.00
  -2 -20   5    1.60    5.80
   2 -20  -5    9.50    7.20
   1 -20  -5   19.50    8.50
  -1 -20   5   16.40    7.00
   0 -20   5   18.80    8.30
   0 -20  -5   14.90   11.20
   1 -20   5   13.30    6.10
  -1 -20  -5    3.80    5.50
   2 -20   5   16.80    9.20
  -2 -20  -5   20.30    7.60
   3 -20   5   -0.30    5.30
  -3 -20  -5   14.20    7.30
 -14   0   6   10.20    8.30
 -13   0   6    9.30    6.90
 -13   0   6   -5.60    3.50
 -12   0   6   42.00   11.60
 -12   0   6   65.79   13.40
 -11   0   6   -7.30    4.10
 -11   0   6    6.80    6.50
 -10   0   6    1.60    5.10
 -10   0   6    2.10    6.10
  -9   0   6   -2.20    5.30
  -9   0   6   -1.60    4.80
  -8   0   6  132.59   16.40
  -8   0   6  131.39   15.80
  -7   0   6   -0.70    4.50
  -7   0   6   -3.80    4.00
  -6   0   6  108.49   12.60
  -6   0   6  104.59    9.60
  -6   0   6  107.19   10.50
  -5   0   6    0.50    1.80
  -5   0   6    6.30    3.90
  -5   0   6    1.50    3.50
   4   0  -6 1487.15   38.80
  -4   0   6 1568.64   46.90
  -4   0   6 1517.25   43.90
  -4   0   6 1498.75   44.20
   3   0  -6    1.60    1.60
  -3   0   6   -0.80    1.30
  -3   0   6   -1.00    2.70
  -3   0   6    1.50    2.00
  -2   0   6  532.15   14.60
   2   0  -6  515.75   17.60
  -2   0   6  520.65   20.00
   1   0  -6   -1.20    1.90
   1   0  -6    0.10    1.80
   0   0  -6    7.90    3.00
   0   0  -6   -0.10    2.50
   1   0   6   -0.70    1.20
  -1   0  -6    0.60    2.60
  -1   0  -6   -0.40    2.30
   1   0   6    0.30    1.30
   2   0   6   61.79    5.40
  -2   0  -6   70.99    8.40
   2   0   6   62.29    5.70
  -2   0  -6   82.59    9.20
  -3   0  -6   -1.80    2.20
   3   0   6   -0.10    2.00
  -3   0  -6    1.40    2.90
   3   0   6   -2.10    1.60
  -4   0  -6  236.58   14.20
  -4   0  -6  236.18   14.90
   4   0   6  217.68   13.10
   4   0   6  222.48   13.40
  -5   0  -6   -1.50    2.80
   5   0   6   -1.70    2.10
  -5   0  -6    1.30    3.40
   5   0   6   -3.00    2.90
  -6   0  -6   -1.00    3.80
   6   0   6    0.20    3.90
  -6   0  -6    7.90    4.80
  -7   0  -6   -0.20    3.60
   7   0   6    1.30    4.50
   8   0   6  366.36   24.10
  -8   0  -6  317.97   22.30
   8   0   6  336.97   20.90
   9   0   6    0.40    5.00
  -9   0  -6   -0.60    4.40
   9   0   6    4.80    4.40
  10   0   6    3.30    5.50
  10   0   6   -4.10    3.30
 -10   0  -6    5.90    5.20
  11   0   6    0.30    3.30
 -11   0  -6   -2.50    3.40
  11   0   6   -1.70    5.00
 -12   0  -6   53.39   12.90
  12   0   6   59.09   11.60
 -13   0  -6   -9.80    2.80
 -14  -1   6   16.20    5.90
 -14   1   6    3.00    5.40
 -13  -1   6   34.10   10.40
 -13  -1   6   15.30    8.60
 -13   1   6    7.00    7.10
 -13   1   6   41.90   11.30
 -12  -1   6    5.30    7.10
 -12  -1   6   15.00    7.60
 -12   1   6   12.50    7.90
 -12   1   6    6.20    6.60
 -11  -1   6   28.90   10.30
 -11  -1   6   21.70    9.90
 -11   1   6   36.80   10.50
 -11   1   6   46.10   11.30
 -10  -1   6  113.69   18.10
 -10  -1   6   95.99   15.40
 -10   1   6  110.39   15.60
  -9  -1   6    7.10    6.70
  -9  -1   6    8.40    6.90
  -9   1   6    8.30    6.50
  -9   1   6   18.80    7.30
  -8  -1   6   13.30    6.70
  -8  -1   6    3.20    5.50
  -8   1   6    9.80    6.90
  -8   1   6   12.90    6.80
  -7  -1   6   49.30   10.10
  -7  -1   6   50.89   10.20
  -7   1   6   34.00    8.00
  -7   1   6   60.09   10.70
  -6  -1   6   76.89   11.30
  -6  -1   6   69.89   10.40
  -6  -1   6   72.89    9.90
  -6   1   6  100.29   11.90
  -6   1   6   92.59   11.60
  -6   1   6   74.99    9.50
  -5  -1   6   47.20    7.20
  -5  -1   6   33.70    7.10
   5  -1  -6   36.00    2.70
  -5  -1   6   47.40    7.80
  -5   1   6   33.80    7.00
  -5   1   6   34.10    6.70
  -5   1   6   40.80    6.60
  -4  -1   6   25.60    4.50
  -4  -1   6   29.40    3.00
  -4  -1   6   27.30    5.50
  -4  -1   6   24.30    5.80
   4  -1  -6   29.70    3.50
  -4   1   6   28.50    5.50
  -4   1   6   32.30    6.70
[truncated: 507,263 more chars]
